# Supplementary material for: Estimating the Prevalence of De Novo Monogenic Neurodevelopmental Disorders from Large Cohort Studies
Source: Biomedicines. 2022 Nov 9;10(11):2865. doi: 10.3390/biomedicines10112865 (PMC9687899; doi:10.3390/biomedicines10112865)
Supplement: Supplementary file 1 [file biomedicines-10-02865-s001.zip]

Archive with 2 entries (2 files):
- biomedicines-1882162-supplementary figures.pdf
- biomedicines-1882162-supplementary tables.xlsx
