# Supplementary material for: Estimating the Prevalence of De Novo Monogenic Neurodevelopmental Disorders from Large Cohort Studies
Source: Biomedicines. 2022 Nov 9;10(11):2865. doi: 10.3390/biomedicines10112865 (PMC9687899; doi:10.3390/biomedicines10112865)
Supplement: Supplementary file 1 [file biomedicines-10-02865-s001.zip › biomedicines-1882162-supplementary tables.xlsx]

## Sheet: Table S1
Table S1. Cohorts and samples in study
Cohort	Phenotype	Probands	Diagnostic/Recruitment Criteria	NGS	Study	PMID
SSC	ASD	2299	ADOS, ADI-R, ABC, BAPQ, CBCL/ABCL, cognitive testing, DCDQ, diagnosis summary form, CTOPP. Raven's Standard Progressive Matrices, SCQ -Parent, SCQ-Teacher, background history form, Pedigree, Weight/Height/Head Circumference, Temperature form, Treatment History form, TRF/C-TRF, VABS. Additional clinical information available in SFARI Base and https://www.sfari.org/resources/ssc-instruments/	WGS	CCDG_WGS	20955926 and others
SAGE	ASD	202	ADOS, DSM-5, DAS-2, WPPSI-IV, WISC-V, WASI-2, Mullen	WGS	CCDG_WGS	30504930
TASC	ASD	250	ADOS, ADI-R, IQ, VABS, SRS, PPVT, BAPQ, RBS-R, CBCL/ABCL, ABC	WGS	CCDG_WGS	25392729 and others
MSSNG	ASD	1613	ADOS, ADI-R, VABS, RBS-R, RBS, SRS, SCQ, OWLS, PLS-3/PLS-4, IQ, CBCL, ABC	WGS	Yuen2017	28263302
SPARK	ASD	7022	Basic medical screening, DCDQ, RBS-R, SCQ, Background History Questionnaire, Clinical Laboratory reports. Additional clinical information available in SFARI Base.	WES	SPARK	29420931, 31452935 and others
ASC	ASD	4046	ABC, ADI, ADI-R, ADOS, ADOS-2, BASC, Bayley Developmental Scales or the Leiter International Performance Scale, Bayley's Scale of Infant development, CADS, CELF, CARS2, clinical diagnosis, Colored Raven Matrices, DBC, DSV-IV, DSM-IV-TR, DAS, DSM-5, Griffith Mental Developmental Scales, Head circumference/Height/Weight, ICD-10, IQ, medical history, Mullen, PPVT, SCQ, SRS, Stanford Binnet, Token, V…	WES	Satterstrom2020	31981491
JASD	ASD	262	DSM-VI/DSM-5, ADOS, ADI-R, WPPSI, WISC-IV, WAIS	WES	Takata2018	29346770
ACE	ASD	116	ASD diagnosis from Autism Center of Excellence	WES	Chen2017	28344757
Japan	ASD	30	DSM-5, ADI-R, Pervasive Developmental Disorders Autism Society Japan Rating Scale, Asperger's Questionnaire, WASI-II, WISC-III, NART50	WES	Hashimoto2015	26582266
GeneDx	DD	18783	Clinical diagnosis, referred to exome sequencing	WES	Kaplanis2020	33057194
RUMC	DD	2417	Clinical diagnosis, referred to exome sequencing	WES	Kaplanis2020	33057194
DDD	DD	9852	Clinical diagnosis, referred to exome sequencing, entered into DECIPHER with HPO terms	WES	Kaplanis2020	33057194
GMRN	ID	51	Clinical diagnosis	WES	Rauch2012	23020937
Montreal	ID	41	Clinical diagnosis	WES	Hamdan2014	25356899
Sweden	ID	39	Clinical diagnosis	WES	Halvardson2016	27334371
YCU	NDDs	1317	Clinical diagnosis	WES	Hamanaka2022	35468861
Cherot2018	NDDs	216	ADI, clinical diagnosis	WES	Cherot2018	28708303
Zhu2015	Undiagnosed genetic disease	119	Clinical diagnosis	WES	Zhu2015	25590979
Helbig2016	Epilepsy	1131	Clinical diagnosis	WES	Helbig2016	26795593
Epi4K	Epilepsy	264	Clinical diagnosis	WES	Epi4K2013	23934111
Michaelson2012	ASD	10	Clinical diagnosis	WES	Michaelson2012	23260136
Hashimoto2015	ASD	30	Clinical diagnosis	WES	Hashimoto2015	26582266
Moreno-Ramos2015	ASD	4	ADOS, ADI-R, DSM-5	WES	Moreno-Ramos2015	26352270
UCLA	Undiagnosed genetic disease	1	Referred for exome sequencing, clinical diagnosis	WES	Lee2014	25326637
Tavassoli2014	ASD	1	ADOS, ADI-R, Lieter-R, VABS, Sensory Profile and Sensory Processing Scales	WES	Tavassoli2014	24650168
Werling2018	ASD	519	SSC methods	WES	Werling2018	29700473
Veeramah2013/2012	Epilepsy	11	Clinical diagnosis	WES	Veeramah2013/2012	22365152, 23647072
Barcia2012	Epilepsy	3	Clinical diagnosis of Malignant migrating partial seizures of infancy (neurological examination, MRI)	WES	Barcia2012	23086397
deLigt2012	ID	100	Clinical diagnosis, IQ	WES	deLigt2012	23033978
3Di: Developmental Diagnostic Dimensional Interview; ABC: Aberrant Behavior Checklist; ADI: Autism Diagnostic Interview; ADI-R Autism Diagnostic Interview-Revised; ADOS: Autism Diagnostic Observation Schedule; BAPQ: Broad Autism Phenotype Questionnaire; BASC: Behavior Assessment System for Children, CADS: computer aided diagnostics; CARS2: Childhood Autism Rating Scale; CBCL/ABCL: Childhood Behav…

## Sheet: Table S2
Table S2. NDD genes (n = 468) as determined by multiple metanalyses studies.
Gene	Significant Study
ARID1B	WangLC615; WangHC138, Coe124, ASC102, DDD285
SCN2A	WangLC615; WangHC138, Coe124, ASC102, DDD285
DDX3X	WangLC615; WangHC138, Coe124, DDD285
KMT2A	WangLC615; WangHC138, Coe124, DDD285
STXBP1	WangLC615; WangHC138, Coe124, ASC102, DDD285
ADNP	WangLC615; WangHC138, Coe124, ASC102, DDD285
MED13L	WangLC615; WangHC138, Coe124, ASC102, DDD285
DYRK1A	WangLC615; WangHC138, Coe124, ASC102, DDD285
DYNC1H1	WangLC615; WangHC138, Coe124, ASC102, DDD285
GRIN2B	WangLC615; WangHC138, Coe124, ASC102, DDD285
SATB2	WangLC615; WangHC138, Coe124, DDD285
CTNNB1	WangLC615; WangHC138, Coe124, ASC102, DDD285
SCN1A	WangLC615; WangHC138, ASC102, DDD285
TCF4	WangLC615; WangHC138, Coe124, ASC102, DDD285
POGZ	WangLC615; WangHC138, Coe124, ASC102, DDD285
EP300	WangLC615; WangHC138, Coe124, DDD285
CHD2	WangLC615; WangHC138, Coe124, ASC102, DDD285
MECP2	WangLC615; WangHC138, Coe124, DDD285
SETD5	WangLC615; WangHC138, Coe124, ASC102, DDD285
CHD7	WangLC615; WangHC138, Coe253, DDD285
CHD8	WangLC615; WangHC138, Coe124, ASC102, DDD285
CHD3	WangLC615; WangHC138, Coe124, DDD285
KCNQ2	WangLC615; WangHC138, Coe124, DDD285
KDM5B	WangLC615; WangHC138, Coe124, ASC102, DDD285
SYNGAP1	WangLC615; WangHC138, Coe124, ASC102, DDD285
EHMT1	WangLC615; WangHC138, Coe124, DDD285
NSD1	WangLC615; WangHC138, Coe124, ASC102, DDD285
KMT2D	WangLC615; WangHC138, DDD285
SCN8A	WangLC615; WangHC138, Coe124, DDD285
PTEN	WangLC615; WangHC138, Coe124, ASC102, DDD285
SLC6A1	WangLC615; WangHC138, Coe124, ASC102, DDD285
EFTUD2	WangLC615; WangHC138, Coe124, DDD285
CACNA1A	WangLC615; WangHC138, DDD285
GATAD2B	WangLC615; WangHC138, Coe124, DDD285
KIF1A	WangLC615; WangHC138, Coe124, DDD285
PTPN11	WangLC615; WangHC138, Coe124, DDD285
ATP1A3	WangLC615; WangHC138, DDD285
BRAF	WangLC615; WangHC138, Coe124, DDD285
KCNB1	WangLC615; WangHC138, DDD285
WDR45	WangLC615; WangHC138, Coe124, DDD285
FOXP1	WangLC615; WangHC138, Coe124, ASC102, DDD285
CREBBP	WangLC615; WangHC138, Coe124, ASC102, DDD285
TBL1XR1	WangLC615; WangHC138, Coe124, ASC102, DDD285
FBN1	WangLC615; WangHC138, DDD285
WAC	WangLC615; WangHC138, Coe124, ASC102, DDD285
CASK	WangLC615; WangHC138, Coe124, DDD285
SMARCA2	WangLC615; WangHC138, Coe124, DDD285
SPTAN1	WangLC615; WangHC138, DDD285
ITPR1	WangLC615, Coe124, DDD285
TRIO	WangLC615; WangHC138, Coe124, DDD285
ASH1L	WangLC615; WangHC138, Coe124, ASC102
SMARCA4	WangLC615; WangHC138, Coe124, DDD285
RYR2	WangLC615, Coe253
ASXL1	WangLC615; WangHC138, Coe253, DDD285
MEF2C	WangLC615; WangHC138, Coe124, DDD285
EBF3	WangLC615; WangHC138, Coe253, DDD285
DNMT3A	WangLC615; WangHC138, Coe124, ASC102, DDD285
TLK2	WangLC615; WangHC138, Coe124, ASC102, DDD285
SETBP1	WangLC615; WangHC138, Coe124, DDD285
PHIP	WangLC615; WangHC138, Coe253, DDD285
TRIP12	WangLC615; WangHC138, Coe124, ASC102, DDD285
ZEB2	WangLC615; WangHC138, DDD285
SON	WangLC615; WangHC138, Coe253, DDD285
CTCF	WangLC615; WangHC138, Coe124, DDD285
SRRM2	WangLC615; WangHC138, Coe253, DDD28-novel
CDK13	WangLC615; WangHC138, Coe124, DDD285
TAOK1	WangLC615; WangHC138, Coe253, ASC31-novel, DDD285
SMC1A	WangLC615; WangHC138, Coe124, DDD285
KMT5B	WangLC615; WangHC138, Coe124, ASC102, DDD285
KAT6A	WangLC615; WangHC138, Coe124, DDD285
USP9X	WangLC615; WangHC138, Coe124, DDD285
ASXL3	WangLC615; WangHC138, Coe124, ASC102, DDD285
CLTC	WangLC615; WangHC138, Coe253, DDD285
CSMD1	WangLC615
KANSL1	WangLC615; WangHC138, Coe124, DDD285
HUWE1	WangLC615, Coe253, DDD285
WDFY3	WangLC615, Coe253
NF1	WangLC615
ZNF292	WangLC615; WangHC138, Coe253, DDD285
COL4A1	WangLC615, DDD285
NALCN	WangLC615; WangHC138
CACNA1E	WangLC615, Coe253, ASC102, DDD285
PRPF8	WangLC615 DDD28-novel
DEAF1	WangLC615; WangHC138, Coe253, ASC102, DDD285
MYT1L	WangLC615; WangHC138, Coe124, ASC102, DDD285
CHD4	WangLC615, Coe253, DDD285
SPTBN1	WangLC615
ANK2	WangLC615, Coe253, ASC102
SPEN	WangLC615; WangHC138, Coe253, DDD28-novel
NEXMIF	WangLC615; WangHC138, Coe124, DDD285
ARID2	WangLC615; WangHC138, Coe253, , DDD285
PPP2R5D	WangLC615; WangHC138, Coe124, ASC102, DDD285
HDAC8	WangLC615; WangHC138, Coe124, DDD285
PDHA1	WangLC615; WangHC138, Coe253, DDD285
SOX5	WangLC615; WangHC138, Coe124, DDD285
HECW2	WangLC615; WangHC138, Coe124, DDD285
HNRNPU	WangLC615; WangHC138, Coe124, DDD285
KMT2C	WangLC615, Coe253, ASC102, DDD285
EEF1A2	WangLC615; WangHC138, Coe124, DDD285
ZBTB18	WangLC615, Coe124, DDD285
NAA15	WangLC615; WangHC138, Coe124, DDD285
MED13	WangLC615; WangHC138
SIN3A	WangLC615; WangHC138, Coe253, ASC102, DDD285
PPM1D	WangLC615; WangHC138, Coe124, DDD285
CSNK2A1	WangLC615; WangHC138, Coe124, DDD285
GABRB3	WangLC615; WangHC138, Coe253, ASC102, DDD285
DLG4	WangLC615, Coe124, DDD285
NSD2	WangLC615; WangHC138, Coe253, DDD285
KDM6A	WangLC615; WangHC138, Coe253, DDD285
MED12	WangLC615, DDD285
MBD5	WangLC615; WangHC138, Coe124, ASC102, DDD285
GABRB2	WangLC615; WangHC138, Coe124, ASC102, DDD285
ZMYND11	WangLC615; WangHC138, Coe124, DDD285
FBXO11	WangLC615; WangHC138, Coe253, DDD285
GRIN2A	WangLC615, DDD285
CDKL5	WangLC615, Coe253, DDD285
CACNA1G	WangLC615, DDD285
TRRAP	WangLC615, Coe253, DDD285
ARID1A	WangLC615, DDD28-novel
CUL3	WangLC615; WangHC138, Coe124
KMT2E	WangLC615; WangHC138, , ASC102, DDD285
ANKRD11	WangLC615, Coe124, ASC102, DDD285
NFIX	WangLC615; WangHC138, Coe124, DDD285
PIK3CA	WangLC615; WangHC138, Coe124, DDD285
PTCH1	WangLC615, DDD285
GABRA1	WangLC615; WangHC138, DDD285
PPP2R1A	WangLC615; WangHC138, Coe124, DDD285
AGO1	WangLC615, Coe253
DNM1	WangLC615, Coe253, DDD285
TNPO3	WangLC615, Coe253
CYFIP2	WangLC615
ATP2B2	WangLC615
KMT2B	WangLC615, DDD285
AUTS2	WangLC615; WangHC138, Coe253, DDD285
H3-3A	WangLC615; WangHC138 DDD28-novel
PBX1	WangLC615; WangHC138, Coe253, DDD285
PABPC1	WangLC615; WangHC138
CNOT3	WangLC615, Coe253, DDD285
GRIN1	WangLC615, DDD285
LZTR1	WangLC615, DDD285
SYT1	WangLC615, Coe253, DDD285
SLC2A1	WangLC615; WangHC138, DDD285
CERT1	WangLC615; WangHC138, Coe124, DDD285
WDR26	WangLC615; WangHC138, Coe124, DDD285
ARHGAP35	WangLC615, DDD28-novel
MTOR	WangLC615, DDD285
CDC42BPB	WangLC615, Coe253
CACNA1C	WangLC615, DDD285
CLCN4	WangLC615; WangHC138, DDD285
SNRNP200	WangLC615
IQSEC2	WangLC615, Coe124, DDD285
PUF60	WangLC615; WangHC138, Coe124, DDD285
CHAMP1	WangLC615; WangHC138, Coe124, DDD285
DNAH6	WangLC615
CAMTA1	WangLC615; WangHC138, DDD285
KAT6B	WangLC615; WangHC138, Coe124, DDD285
CBL	WangLC615, Coe253, DDD285
SMC3	WangLC615, Coe253
ATP6V1A	WangLC615; WangHC138,DDD285
STAG1	WangLC615
KCNQ3	WangLC615, Coe124, ASC102, DDD285
NIPBL	WangLC615
USP7	WangLC615, DDD285
TAF1	WangLC615, Coe124, DDD285
GNB1	WangLC615; WangHC138, DDD285
LRRK2	WangLC615
MIB1	WangLC615 DDD28-novel
MYO1E	WangLC615, Coe253
UPF1	WangLC615, DDD28-novel
TBR1	WangLC615, Coe253, ASC102
KCNMA1	WangLC615, ASC102
RFX3	WangLC615, ASC31-novel
GRIA2	WangLC615, ASC31-novelDDD285
SRCAP	WangLC615, Coe124, DDD285
QRICH1	WangLC615; WangHC138, Coe124, DDD285
SETD2	WangLC615, Coe253, DDD285
DNM1L	WangLC615, DDD285
MAP2K1	WangLC615; WangHC138, Coe124, DDD285
KCNT1	WangLC615, DDD285
SAMD9	WangLC615, DDD285
VWDE	WangLC615
WDR37	WangLC615; WangHC138, DDD285
MARK2	WangLC615
GABRG2	WangLC615
HDAC4	WangLC615, DDD285
ARID4A	WangLC615
ZBTB20	WangLC615, DDD285
MAP3K7	WangLC615; WangHC138, DDD285
PHF12	WangLC615, Coe253, ASC31-novel,
HK1	WangLC615, DDD285
PPP1CB	WangLC615; WangHC138, Coe124, DDD285
ATP1A2	WangLC615
KDM3B	WangLC615
SCN3A	WangLC615
ZMYND8	WangLC615, ASC31-novel
DPF2	WangLC615, DDD285
KDM6B	WangLC615, Coe253, ASC102, DDD285
NFIA	WangLC615; WangHC138, DDD285
TNRC6B	WangLC615, Coe253
PHF21A	WangLC615; WangHC138, Coe253, ASC102, DDD285
GNAI1	WangLC615; WangHC138, Coe124, ASC102, DDD285
MAST1	WangLC615, DDD285
PTPRT	WangLC615
EIF4G2	WangLC615
FBXW7	WangLC615; WangHC138 DDD28-novel
DNAH14	WangLC615
SETD1A	WangLC615, DDD285
HIVEP2	WangLC615, Coe253, DDD285
CLASP1	WangLC615, Coe253
MAPK8IP3	WangLC615
UNC80	WangLC615, Coe253
MEIS2	WangLC615, Coe124, DDD285
SATB1	WangLC615, ASC31-novel, DDD28-novel
GNB2	WangLC615; WangHC138 DDD28-novel
PTPRD	WangLC615
FGFR2	WangLC615, DDD285
TRAF7	WangLC615, Coe253, ASC102, DDD285
XPO1	WangLC615
SPAST	WangLC615, Coe253, ASC102, DDD285
CTNNA2	WangLC615
KCNT2	WangLC615
HNRNPK	WangLC615; WangHC138, DDD285
ERF	WangLC615, DDD285
BCOR	DDD285, WangLC615
RIF1	WangLC615
SOS1	WangLC615
GARNL3	WangLC615
OR2T8	WangLC615
RESF1	WangLC615
KCND3	WangLC615, Coe253, DDD285
PIK3R1	WangLC615, DDD285
MAST3	WangLC615
KCNH1	WangLC615, Coe124, DDD285
POLR3B	WangLC615
NCOA2	WangLC615
PSMC5	WangLC615; WangHC138 DDD28-novel
DSP	WangLC615, DDD28-novel
TNPO2	WangLC615, Coe124
RORB	WangLC615, ASC31-novel
GNAO1	WangLC615, Coe124, DDD285
ABL1	WangLC615, DDD285
KDM5C	WangLC615, DDD285
ASXL2	WangLC615
TCF7L2	WangLC615, Coe253, ASC102, DDD28-novel
MN1	WangLC615, DDD285
PIEZO2	WangLC615
PRDM10	WangLC615
SF3B1	WangLC615, Coe253
SF3B2	WangLC615
PPP3CA	WangLC615
NR4A2	WangLC615, Coe253, DDD285
TAB2	WangLC615, Coe253, DDD285
CAMK2G	WangLC615, DDD285
BICD2	WangLC615
AFF3	WangLC615, DDD285
NTRK2	WangLC615
ANKRD17	WangLC615
VCP	WangLC615
RPS6KA3	WangLC615, DDD285
ZFHX3	WangLC615
SUPT6H	WangLC615
CTR9	WangLC615
RAF1	WangLC615
SMARCC2	WangLC615, ASC102
DLL1	WangLC615
KIF11	WangLC615, Coe253, DDD285
FOXP2	WangLC615, Coe253, ASC102, DDD285
JPH3	WangLC615
EZH2	WangLC615
CRIM1	WangLC615
KCNA1	WangLC615
GALNTL5	WangLC615
CSNK1E	WangLC615
RNF17	WangLC615
COL3A1	WangLC615
KCNA2	WangLC615, DDD285
ARF1	WangLC615, DDD28-novel
OGT	WangLC615, DDD285
PRKCE	WangLC615
NAA10	WangLC615, Coe124, DDD285
UBTF	WangLC615, DDD285
MGA	WangLC615
TSC1	WangLC615
DICER1	WangLC615
CTNND1	WangLC615
ZMYM2	WangLC615
BRPF1	WangLC615, Coe253, DDD285
G3BP2	WangLC615
PAPOLG	WangLC615, Coe253
CPSF7	WangLC615
YWHAG	WangLC615, Coe253
MFN2	WangLC615 DDD28-novel
FGFR1	WangLC615
PDE4D	WangLC615
ZNF483	WangLC615
CAMK2A	WangLC615
AP1G1	WangLC615
KIF2A	WangLC615
AGO4	Coe124, WangLC615
RAC1	WangLC615, Coe124, DDD285
GGNBP2	WangLC615
PHF6	WangLC615, DDD285
ZNF644	WangLC615
GLI3	WangLC615
DPYSL5	WangLC615
CELF2	WangLC615
STAG2	WangLC615, DDD285
SET	WangLC615; WangHC138, Coe124, DDD285
ZC4H2	WangLC615; WangHC138, Coe253, DDD285
KCNC1	WangLC615, Coe253
GRIA1	WangLC615
U2AF2	WangLC615, Coe253, DDD28-novel
VAMP2	WangLC615, Coe253, DDD285
SPOP	WangLC615
EGR3	WangLC615
PPP2R2B	WangLC615
CBLL1	WangLC615
MAP3K12	WangLC615
ARHGEF9	WangLC615
FREM3	WangLC615
TM9SF4	WangLC615, ASC31-novel
DDB1	WangLC615
TEX10	WangLC615
YY1	WangLC615, DDD285
KLF7	WangLC615, DDD285
KCNK3	WangLC615 DDD28-novel
RBM14	WangLC615
ARIH1	WangLC615
PCBP2	WangLC615
CAPRIN1	WangLC615, Coe124
ZMIZ1	WangLC615
CNKSR2	WangLC615, Coe124, DDD285
GREB1L	WangLC615
GPHN	WangLC615
LMNB2	WangLC615
PHC3	WangLC615
MCM6	WangLC615
WDFY4	WangLC615, Coe253
SRSF1	WangLC615
CXXC1	WangLC615
HDAC2	WangLC615
NOS1	WangLC615
CDC42	WangLC615
PPP2CA	WangLC615, DDD285
PPIP5K2	WangLC615
CSE1L	WangLC615
SMARCB1	WangLC615, DDD285
AMIGO1	WangLC615
STX1B	WangLC615
ATN1	WangLC615
ACTL6B	WangLC615
ATL1	WangLC615
IK	WangLC615
CDK8	WangLC615, DDD285
RALA	WangLC615
ZBTB34	WangLC615
PAK1	WangLC615
ETF1	WangLC615
AKT3	WangLC615
BRSK1	WangLC615
KAT8	WangLC615
PSMD12	WangLC615
NFIB	WangLC615
AGO3	WangLC615, Coe124
SPRY2	WangLC615, Coe253
LDB1	WangLC615, ASC31-novel
CSDE1	WangLC615
SYNCRIP	WangLC615, Coe124
FRMD5	WangLC615
KIF5C	WangLC615, Coe253, DDD285
KCNK9	WangLC615
CSNK2B	WangLC615, DDD285
RNF20	WangLC615
PLAG1	WangLC615
RTF1	WangLC615
JAG1	WangLC615
SENP2	WangLC615
ACVR2A	WangLC615
SLC16A2	WangLC615
TBCEL	WangLC615
FBXO28	WangLC615
TXLNG	WangLC615
OPHN1	WangLC615
GLYR1	WangLC615
SKI	WangLC615, ASC102DDD285
TOPAZ1	WangLC615
AFF4	WangLC615
ADARB1	WangLC615
UPF3B	WangLC615, Coe124
HMGXB3	WangLC615, Coe253
SMARCE1	WangLC615
NONO	WangLC615, Coe124
DDX6	WangLC615
GSK3B	WangLC615
SERPINB11	WangLC615
BTBD16	WangLC615
PPM1B	WangLC615
ARHGEF33	WangLC615
NPR3	WangLC615
CBX5	WangLC615
FOXRED1	WangLC615
TFAP2B	WangLC615
MKX	WangLC615, ASC31-novel
SRP54	WangLC615
FGF12	WangLC615, DDD285
EIF3G	WangLC615, ASC31-novel
TFAP2A	WangLC615
YES1	WangLC615
ANKRD40	WangLC615
GPR162	WangLC615
PTCHD1	WangLC615, Coe253
RAC3	WangLC615
COL6A1	WangLC615, DDD285
ACOXL	WangLC615
DCSTAMP	WangLC615
DCAF10	WangLC615
CA10	WangLC615
GDF11	WangLC615
RAB5C	WangLC615
MEF2D	WangLC615
GDI1	WangLC615
ANKRD27	WangLC615
PAX5	WangLC615, ASC102
MRPS12	WangLC615
CDKN2AIP	WangLC615
ENOX1	WangLC615
DDX23	WangLC615, DDD28-novel
SRSF11	WangLC615, Coe253
SMARCD1	WangLC615, Coe124
GPR4	WangLC615
LRRD1	WangLC615
GPR173	WangLC615
MMGT1	WangLC615 DDD28-novel
CGGBP1	WangLC615
HHATL	WangLC615
PSMB2	WangLC615
LPAR1	WangLC615
IZUMO1	WangLC615
LRRC1	WangLC615
PCK2	WangLC615
HSD17B10	WangLC615
SLC19A3	WangLC615
AMTN	WangLC615
HEATR5A	WangLC615
TMEM106B	WangLC615, DDD285
PYDC2	WangLC615
NKIRAS2	WangLC615
MAPK1	WangLC615
NEUROG3	WangLC615
STYK1	WangLC615
FARS2	WangLC615
C5orf49	WangLC615
ATG5	WangLC615
FBXL22	WangLC615
PPFIBP2	WangLC615
PAFAH1B1	WangLC615
PLAU	WangLC615
NOS3	WangLC615
C20orf27	WangLC615
NFE2L1	WangLC615
GMNC	WangLC615
ZNF740	WangLC615
AKT1	WangLC615
ILF2	WangLC615
ARCN1	WangLC615
HNRNPD	WangLC615, Coe253, DDD28-novel
ASC102: 102 candidate genes from Yuen et al., 2017; Coe124: high confidence 124 candidate genes from Coe et al., 2019; Coe253: all 253 candidate genes from Coe et al., 2019; DDD28-novel: 28 novel candidate genes from Kaplanis et al., 2020; DDD285: 285 candidate genes from Kaplanis et al., 2020; WangHC138: high conficence 138 candidate genes from Wang et al., accepted, PNAS (https://www.biorxiv.or…

## Sheet: Table S3
Table S3. Prevalence Estimates among NDD (n = 50,377). Zablotsky and Black prevalence: 4.5% (95% CI: 4%–5%)
gene	DNM_NDD	dnLGD_NDD	dnMIS_NDD	dnMIS30_NDD	oe_mis	oe_lof	DNV proportion	DNV %	dnLGD proportion	dnLGD %	dnMIS proportion	dnMIS%	dnMIS30 proportion	dnMIS30%	DNM prevalence	Lower 95% CI	Upper 95% CI	DNM prevalence/100K	Lower 95% CI	Upper 95% CI	1/X	Lower 95% CI	Upper 95% CI	DNM Lopez-Rivera	Fold Difference	dnLGD prevalence	Lower 95% CI	Upper 95% CI	dnLGD prevalence/100K	Lower 95% CI	Upper 95% CI	1/X	Lower 95% CI	Upper 95% CI	dnLGD Lopez-Rivera	Fold Difference	dnMIS prevalence	Lower 95% CI	Upper 95% CI	dnMIS prevalence/100K	Lower 95% CI	Upper 95% CI	1/X	Lower 95% CI	Upper 95% CI	dnMIS Lopez-Rivera	Fold Difference	dnMIS30 prevalence	Lower 95% CI
CASP8AP2	10	3	7	0	NA	NA	0.000198503	0.0198503	5.9551e-05	0.0059551	0.000138952	0.0138952	0	0	NA	NA	NA	NA	NA	NA	NA	NA	NA	NA	NA	NA	NA	NA	NA	NA	NA	NA	NA	NA	NA	NA	NA	NA	NA	NA	NA	NA	NA	NA	NA	NA	NA	NA	NA
CSMD2	14	1	9	4	NA	NA	0.000277905	0.0277905	1.98503e-05	0.00198503	0.000178653	0.0178653	7.94013e-05	0.00794013	NA	NA	NA	NA	NA	NA	NA	NA	NA	NA	NA	NA	NA	NA	NA	NA	NA	NA	NA	NA	NA	NA	NA	NA	NA	NA	NA	NA	NA	NA	NA	NA	NA	NA	NA
PKD1L3	5	0	5	0	NA	NA	9.92516e-05	0.00992516	0	0	9.92516e-05	0.00992516	0	0	NA	NA	NA	NA	NA	NA	NA	NA	NA	NA	NA	NA	NA	NA	NA	NA	NA	NA	NA	NA	NA	NA	NA	NA	NA	NA	NA	NA	NA	NA	NA	NA	NA	NA	NA
PPP4R3B	6	0	5	1	NA	NA	0.000119102	0.0119102	0	0	9.92516e-05	0.00992516	1.98503e-05	0.00198503	NA	NA	NA	NA	NA	NA	NA	NA	NA	NA	NA	NA	NA	NA	NA	NA	NA	NA	NA	NA	NA	NA	NA	NA	NA	NA	NA	NA	NA	NA	NA	NA	NA	NA	NA
UHRF1	5	1	4	0	NA	NA	9.92516e-05	0.00992516	1.98503e-05	0.00198503	7.94013e-05	0.00794013	0	0	NA	NA	NA	NA	NA	NA	NA	NA	NA	NA	NA	NA	NA	NA	NA	NA	NA	NA	NA	NA	NA	NA	NA	NA	NA	NA	NA	NA	NA	NA	NA	NA	NA	NA	NA
PCDHB9	4	1	3	0	NA	NA	7.94013e-05	0.00794013	1.98503e-05	0.00198503	5.9551e-05	0.0059551	0	0	NA	NA	NA	NA	NA	NA	NA	NA	NA	NA	NA	NA	NA	NA	NA	NA	NA	NA	NA	NA	NA	NA	NA	NA	NA	NA	NA	NA	NA	NA	NA	NA	NA	NA	NA
SSPOP	4	0	4	0	NA	NA	7.94013e-05	0.00794013	0	0	7.94013e-05	0.00794013	0	0	NA	NA	NA	NA	NA	NA	NA	NA	NA	0.00146098	NA	NA	NA	NA	NA	NA	NA	NA	NA	NA	NA	NA	NA	NA	NA	NA	NA	NA	NA	NA	NA	NA	NA	NA	NA
SYN2	4	0	4	0	NA	NA	7.94013e-05	0.00794013	0	0	7.94013e-05	0.00794013	0	0	NA	NA	NA	NA	NA	NA	NA	NA	NA	0.00146098	NA	NA	NA	NA	NA	NA	NA	NA	NA	NA	NA	NA	NA	NA	NA	NA	NA	NA	NA	NA	NA	NA	NA	NA	NA
ZNF518A	4	1	3	0	NA	NA	7.94013e-05	0.00794013	1.98503e-05	0.00198503	5.9551e-05	0.0059551	0	0	NA	NA	NA	NA	NA	NA	NA	NA	NA	NA	NA	NA	NA	NA	NA	NA	NA	NA	NA	NA	NA	NA	NA	NA	NA	NA	NA	NA	NA	NA	NA	NA	NA	NA	NA
ATP5FA1	6	0	3	3	NA	NA	0.000119102	0.0119102	0	0	5.9551e-05	0.0059551	5.9551e-05	0.0059551	NA	NA	NA	NA	NA	NA	NA	NA	NA	0.00109574	NA	NA	NA	NA	NA	NA	NA	NA	NA	NA	NA	NA	NA	NA	NA	NA	NA	NA	NA	NA	NA	NA	NA	NA	NA
PADI6	3	1	2	0	NA	NA	5.9551e-05	0.0059551	1.98503e-05	0.00198503	3.97007e-05	0.00397007	0	0	NA	NA	NA	NA	NA	NA	NA	NA	NA	NA	NA	NA	NA	NA	NA	NA	NA	NA	NA	NA	NA	NA	NA	NA	NA	NA	NA	NA	NA	NA	NA	NA	NA	NA	NA
TSGA10IP	3	1	2	0	NA	NA	5.9551e-05	0.0059551	1.98503e-05	0.00198503	3.97007e-05	0.00397007	0	0	NA	NA	NA	NA	NA	NA	NA	NA	NA	NA	NA	NA	NA	NA	NA	NA	NA	NA	NA	NA	NA	NA	NA	NA	NA	NA	NA	NA	NA	NA	NA	NA	NA	NA	NA
CYP4F8	2	0	2	0	NA	NA	3.97007e-05	0.00397007	0	0	3.97007e-05	0.00397007	0	0	NA	NA	NA	NA	NA	NA	NA	NA	NA	0.000730492	NA	NA	NA	NA	NA	NA	NA	NA	NA	NA	NA	NA	NA	NA	NA	NA	NA	NA	NA	NA	NA	NA	NA	NA	NA
GIMAP1-GIMAP5	2	1	1	0	NA	NA	3.97007e-05	0.00397007	1.98503e-05	0.00198503	1.98503e-05	0.00198503	0	0	NA	NA	NA	NA	NA	NA	NA	NA	NA	0.000730492	NA	NA	NA	NA	NA	NA	NA	NA	NA	NA	NA	NA	NA	NA	NA	NA	NA	NA	NA	NA	NA	NA	NA	NA	NA
MAP3K14	2	1	1	0	NA	NA	3.97007e-05	0.00397007	1.98503e-05	0.00198503	1.98503e-05	0.00198503	0	0	NA	NA	NA	NA	NA	NA	NA	NA	NA	0.000730492	NA	NA	NA	NA	NA	NA	NA	NA	NA	NA	NA	NA	NA	NA	NA	NA	NA	NA	NA	NA	NA	NA	NA	NA	NA
NEFL	2	0	2	0	NA	NA	3.97007e-05	0.00397007	0	0	3.97007e-05	0.00397007	0	0	NA	NA	NA	NA	NA	NA	NA	NA	NA	0.000730492	NA	NA	NA	NA	NA	NA	NA	NA	NA	NA	NA	NA	NA	NA	NA	NA	NA	NA	NA	NA	NA	NA	NA	NA	NA
PCDHGB5	2	0	2	0	NA	NA	3.97007e-05	0.00397007	0	0	3.97007e-05	0.00397007	0	0	NA	NA	NA	NA	NA	NA	NA	NA	NA	0.000730492	NA	NA	NA	NA	NA	NA	NA	NA	NA	NA	NA	NA	NA	NA	NA	NA	NA	NA	NA	NA	NA	NA	NA	NA	NA
POTEA	2	0	2	0	NA	NA	3.97007e-05	0.00397007	0	0	3.97007e-05	0.00397007	0	0	NA	NA	NA	NA	NA	NA	NA	NA	NA	0.000730492	NA	NA	NA	NA	NA	NA	NA	NA	NA	NA	NA	NA	NA	NA	NA	NA	NA	NA	NA	NA	NA	NA	NA	NA	NA
PRAG1	2	0	2	0	NA	NA	3.97007e-05	0.00397007	0	0	3.97007e-05	0.00397007	0	0	NA	NA	NA	NA	NA	NA	NA	NA	NA	0.000730492	NA	NA	NA	NA	NA	NA	NA	NA	NA	NA	NA	NA	NA	NA	NA	NA	NA	NA	NA	NA	NA	NA	NA	NA	NA
RIOX1	2	0	2	0	NA	NA	3.97007e-05	0.00397007	0	0	3.97007e-05	0.00397007	0	0	NA	NA	NA	NA	NA	NA	NA	NA	NA	0.000730492	NA	NA	NA	NA	NA	NA	NA	NA	NA	NA	NA	NA	NA	NA	NA	NA	NA	NA	NA	NA	NA	NA	NA	NA	NA
SLC38A3	2	0	2	0	NA	NA	3.97007e-05	0.00397007	0	0	3.97007e-05	0.00397007	0	0	NA	NA	NA	NA	NA	NA	NA	NA	NA	0.000730492	NA	NA	NA	NA	NA	NA	NA	NA	NA	NA	NA	NA	NA	NA	NA	NA	NA	NA	NA	NA	NA	NA	NA	NA	NA
ZNF883	2	0	2	0	NA	NA	3.97007e-05	0.00397007	0	0	3.97007e-05	0.00397007	0	0	NA	NA	NA	NA	NA	NA	NA	NA	NA	0.000730492	NA	NA	NA	NA	NA	NA	NA	NA	NA	NA	NA	NA	NA	NA	NA	NA	NA	NA	NA	NA	NA	NA	NA	NA	NA
ADH1C	1	0	1	0	NA	NA	1.98503e-05	0.00198503	0	0	1.98503e-05	0.00198503	0	0	NA	NA	NA	NA	NA	NA	NA	NA	NA	0.000365246	NA	NA	NA	NA	NA	NA	NA	NA	NA	NA	NA	NA	NA	NA	NA	NA	NA	NA	NA	NA	NA	NA	NA	NA	NA
ADIG	1	0	1	0	NA	NA	1.98503e-05	0.00198503	0	0	1.98503e-05	0.00198503	0	0	NA	NA	NA	NA	NA	NA	NA	NA	NA	0.000365246	NA	NA	NA	NA	NA	NA	NA	NA	NA	NA	NA	NA	NA	NA	NA	NA	NA	NA	NA	NA	NA	NA	NA	NA	NA
CEACAM20	1	0	1	0	NA	NA	1.98503e-05	0.00198503	0	0	1.98503e-05	0.00198503	0	0	NA	NA	NA	NA	NA	NA	NA	NA	NA	0.000365246	NA	NA	NA	NA	NA	NA	NA	NA	NA	NA	NA	NA	NA	NA	NA	NA	NA	NA	NA	NA	NA	NA	NA	NA	NA
DGKK	1	0	1	0	NA	NA	1.98503e-05	0.00198503	0	0	1.98503e-05	0.00198503	0	0	NA	NA	NA	NA	NA	NA	NA	NA	NA	0.000365246	NA	NA	NA	NA	NA	NA	NA	NA	NA	NA	NA	NA	NA	NA	NA	NA	NA	NA	NA	NA	NA	NA	NA	NA	NA
FBXL21P	1	0	1	0	NA	NA	1.98503e-05	0.00198503	0	0	1.98503e-05	0.00198503	0	0	NA	NA	NA	NA	NA	NA	NA	NA	NA	0.000365246	NA	NA	NA	NA	NA	NA	NA	NA	NA	NA	NA	NA	NA	NA	NA	NA	NA	NA	NA	NA	NA	NA	NA	NA	NA
HSH2D	1	0	1	0	NA	NA	1.98503e-05	0.00198503	0	0	1.98503e-05	0.00198503	0	0	NA	NA	NA	NA	NA	NA	NA	NA	NA	0.000365246	NA	NA	NA	NA	NA	NA	NA	NA	NA	NA	NA	NA	NA	NA	NA	NA	NA	NA	NA	NA	NA	NA	NA	NA	NA
IGLC1	1	0	1	0	NA	NA	1.98503e-05	0.00198503	0	0	1.98503e-05	0.00198503	0	0	NA	NA	NA	NA	NA	NA	NA	NA	NA	0.000365246	NA	NA	NA	NA	NA	NA	NA	NA	NA	NA	NA	NA	NA	NA	NA	NA	NA	NA	NA	NA	NA	NA	NA	NA	NA
KIZ	1	1	0	0	NA	NA	1.98503e-05	0.00198503	1.98503e-05	0.00198503	0	0	0	0	NA	NA	NA	NA	NA	NA	NA	NA	NA	0.000365246	NA	NA	NA	NA	NA	NA	NA	NA	NA	NA	NA	NA	NA	NA	NA	NA	NA	NA	NA	NA	NA	NA	NA	NA	NA
MMP12	1	0	1	0	NA	NA	1.98503e-05	0.00198503	0	0	1.98503e-05	0.00198503	0	0	NA	NA	NA	NA	NA	NA	NA	NA	NA	0.000365246	NA	NA	NA	NA	NA	NA	NA	NA	NA	NA	NA	NA	NA	NA	NA	NA	NA	NA	NA	NA	NA	NA	NA	NA	NA
PRSS41	1	0	1	0	NA	NA	1.98503e-05	0.00198503	0	0	1.98503e-05	0.00198503	0	0	NA	NA	NA	NA	NA	NA	NA	NA	NA	0.000365246	NA	NA	NA	NA	NA	NA	NA	NA	NA	NA	NA	NA	NA	NA	NA	NA	NA	NA	NA	NA	NA	NA	NA	NA	NA
SEBOX	1	0	1	0	NA	NA	1.98503e-05	0.00198503	0	0	1.98503e-05	0.00198503	0	0	NA	NA	NA	NA	NA	NA	NA	NA	NA	0.000365246	NA	NA	NA	NA	NA	NA	NA	NA	NA	NA	NA	NA	NA	NA	NA	NA	NA	NA	NA	NA	NA	NA	NA	NA	NA
SPON1	1	0	1	0	NA	NA	1.98503e-05	0.00198503	0	0	1.98503e-05	0.00198503	0	0	NA	NA	NA	NA	NA	NA	NA	NA	NA	0.000365246	NA	NA	NA	NA	NA	NA	NA	NA	NA	NA	NA	NA	NA	NA	NA	NA	NA	NA	NA	NA	NA	NA	NA	NA	NA
SPPL2B	1	0	1	0	NA	NA	1.98503e-05	0.00198503	0	0	1.98503e-05	0.00198503	0	0	NA	NA	NA	NA	NA	NA	NA	NA	NA	0.000365246	NA	NA	NA	NA	NA	NA	NA	NA	NA	NA	NA	NA	NA	NA	NA	NA	NA	NA	NA	NA	NA	NA	NA	NA	NA
UBXN8	1	0	1	0	NA	NA	1.98503e-05	0.00198503	0	0	1.98503e-05	0.00198503	0	0	NA	NA	NA	NA	NA	NA	NA	NA	NA	0.000365246	NA	NA	NA	NA	NA	NA	NA	NA	NA	NA	NA	NA	NA	NA	NA	NA	NA	NA	NA	NA	NA	NA	NA	NA	NA
XKR5	1	0	1	0	NA	NA	1.98503e-05	0.00198503	0	0	1.98503e-05	0.00198503	0	0	NA	NA	NA	NA	NA	NA	NA	NA	NA	0.000365246	NA	NA	NA	NA	NA	NA	NA	NA	NA	NA	NA	NA	NA	NA	NA	NA	NA	NA	NA	NA	NA	NA	NA	NA	NA
ZSCAN26	1	0	1	0	NA	NA	1.98503e-05	0.00198503	0	0	1.98503e-05	0.00198503	0	0	NA	NA	NA	NA	NA	NA	NA	NA	NA	0.000365246	NA	NA	NA	NA	NA	NA	NA	NA	NA	NA	NA	NA	NA	NA	NA	NA	NA	NA	NA	NA	NA	NA	NA	NA	NA
FPR3	5	1	4	0	0.775	NA	9.92516e-05	0.00992516	1.98503e-05	0.00198503	7.94013e-05	0.00794013	0	0	8.03938e-07	7.14612e-07	8.93265e-07	0.0803938	0.0714612	0.0893265	1.24388e+06	1.39936e+06	1.11949e+06	NA	NA	NA	NA	NA	NA	NA	NA	NA	NA	NA	NA	NA	8.03938e-07	7.14612e-07	8.93265e-07	0.0803938	0.0714612	0.0893265	275678	1.39936e+06	1.11949e+06	NA	NA	0	0
KRTAP22-2	1	0	1	0	0.703	NA	1.98503e-05	0.00198503	0	0	1.98503e-05	0.00198503	0	0	2.653e-07	2.35822e-07	2.94777e-07	0.02653	0.0235822	0.0294777	3.76932e+06	4.24049e+06	3.39239e+06	0.000365246	72.6359	NA	NA	NA	NA	NA	NA	NA	NA	NA	NA	NA	2.653e-07	2.35822e-07	2.94777e-07	0.02653	0.0235822	0.0294777		4.24049e+06	3.39239e+06	0.000365246		0	0
PNMA8B	2	0	2	0	0.86	NA	3.97007e-05	0.00397007	0	0	3.97007e-05	0.00397007	0	0	2.50114e-07	2.22324e-07	2.77905e-07	0.0250114	0.0222324	0.0277905	3.99817e+06	4.49795e+06	3.59836e+06	0.000730492	34.2391	NA	NA	NA	NA	NA	NA	NA	NA	NA	NA	NA	2.50114e-07	2.22324e-07	2.77905e-07	0.0250114	0.0222324	0.0277905		4.49795e+06	3.59836e+06	0.000730492		0	0
ZNF860	2	0	2	0	0.866	NA	3.97007e-05	0.00397007	0	0	3.97007e-05	0.00397007	0	0	2.39395e-07	2.12796e-07	2.65994e-07	0.0239395	0.0212796	0.0265994	4.1772e+06	4.69935e+06	3.75948e+06	0.000730492	32.7717	NA	NA	NA	NA	NA	NA	NA	NA	NA	NA	NA	2.39395e-07	2.12796e-07	2.65994e-07	0.0239395	0.0212796	0.0265994		4.69935e+06	3.75948e+06	0.000730492		0	0
MAGEA1	1	0	1	0	0.744	NA	1.98503e-05	0.00198503	0	0	1.98503e-05	0.00198503	0	0	2.28676e-07	2.03267e-07	2.54084e-07	0.0228676	0.0203267	0.0254084	4.373e+06	4.91963e+06	3.9357e+06	0.000365246	62.6087	NA	NA	NA	NA	NA	NA	NA	NA	NA	NA	NA	2.28676e-07	2.03267e-07	2.54084e-07	0.0228676	0.0203267	0.0254084		4.91963e+06	3.9357e+06	0.000365246		0	0
DIRAS3	1	0	1	0	0.767	NA	1.98503e-05	0.00198503	0	0	1.98503e-05	0.00198503	0	0	2.08131e-07	1.85005e-07	2.31256e-07	0.0208131	0.0185005	0.0231256	4.80467e+06	5.40526e+06	4.32421e+06	0.000365246	56.9837	NA	NA	NA	NA	NA	NA	NA	NA	NA	NA	NA	2.08131e-07	1.85005e-07	2.31256e-07	0.0208131	0.0185005	0.0231256		5.40526e+06	4.32421e+06	0.000365246		0	0
RNASE8	1	0	1	0	0.771	NA	1.98503e-05	0.00198503	0	0	1.98503e-05	0.00198503	0	0	2.04558e-07	1.81829e-07	2.27286e-07	0.0204558	0.0181829	0.0227286	4.8886e+06	5.49967e+06	4.39974e+06	0.000365246	56.0054	NA	NA	NA	NA	NA	NA	NA	NA	NA	NA	NA	2.04558e-07	1.81829e-07	2.27286e-07	0.0204558	0.0181829	0.0227286		5.49967e+06	4.39974e+06	0.000365246		0	0
FPR1	2	0	2	0	0.891	NA	3.97007e-05	0.00397007	0	0	3.97007e-05	0.00397007	0	0	1.94732e-07	1.73095e-07	2.16369e-07	0.0194732	0.0173095	0.0216369	5.13527e+06	5.77718e+06	4.62174e+06	0.000730492	26.6576	NA	NA	NA	NA	NA	NA	NA	NA	NA	NA	NA	1.94732e-07	1.73095e-07	2.16369e-07	0.0194732	0.0173095	0.0216369		5.77718e+06	4.62174e+06	0.000730492		0	0
MRGPRX2	2	0	2	0	0.925	NA	3.97007e-05	0.00397007	0	0	3.97007e-05	0.00397007	0	0	1.3399e-07	1.19102e-07	1.48877e-07	0.013399	0.0119102	0.0148877	7.46326e+06	8.39617e+06	6.71693e+06	0.000730492	18.3424	NA	NA	NA	NA	NA	NA	NA	NA	NA	NA	NA	1.3399e-07	1.19102e-07	1.48877e-07	0.013399	0.0119102	0.0148877		8.39617e+06	6.71693e+06	0.000730492		0	0
SPZ1	1	0	1	0	0.862	NA	1.98503e-05	0.00198503	0	0	1.98503e-05	0.00198503	0	0	1.23271e-07	1.09574e-07	1.36967e-07	0.0123271	0.0109574	0.0136967	8.11224e+06	9.12627e+06	7.30101e+06	0.000365246	33.75	NA	NA	NA	NA	NA	NA	NA	NA	NA	NA	NA	1.23271e-07	1.09574e-07	1.36967e-07	0.0123271	0.0109574	0.0136967		9.12627e+06	7.30101e+06	0.000365246		0	0
KRTAP12-3	1	0	1	0	0.875	NA	1.98503e-05	0.00198503	0	0	1.98503e-05	0.00198503	0	0	1.11658e-07	9.92516e-08	1.24065e-07	0.0111658	0.00992516	0.0124065	8.95591e+06	10075400	8060320	0.000365246	30.5707	NA	NA	NA	NA	NA	NA	NA	NA	NA	NA	NA	1.11658e-07	9.92516e-08	1.24065e-07	0.0111658	0.00992516	0.0124065		10075400	8060320	0.000365246		0	0
MAS1L	3	0	3	0	0.959	NA	5.9551e-05	0.0059551	0	0	5.9551e-05	0.0059551	0	0	1.09872e-07	9.76636e-08	1.2208e-07	0.0109872	0.00976636	0.012208	9.10154e+06	1.02392e+07	8.19138e+06	0.00109574	10.0272	NA	NA	NA	NA	NA	NA	NA	NA	NA	NA	NA	1.09872e-07	9.76636e-08	1.2208e-07	0.0109872	0.00976636	0.012208		1.02392e+07	8.19138e+06	0.00109574		0	0
KRTAP25-1	2	1	1	0	0.887	NA	3.97007e-05	0.00397007	1.98503e-05	0.00198503	1.98503e-05	0.00198503	0	0	1.00939e-07	8.97235e-08	1.12154e-07	0.0100939	0.00897235	0.0112154	9.90698e+06	1.11454e+07	8.91628e+06	0.000730492	13.8179	NA	NA	NA	NA	NA	NA	NA	NA	NA	NA	NA	1.00939e-07	8.97235e-08	1.12154e-07	0.0100939	0.00897235	0.0112154		1.11454e+07	8.91628e+06	0.000365246		0	0
KRTAP19-2	1	0	1	0	0.888	NA	1.98503e-05	0.00198503	0	0	1.98503e-05	0.00198503	0	0	1.00046e-07	8.89295e-08	1.11162e-07	0.0100046	0.00889295	0.0111162	9.99544e+06	1.12449e+07	8.99589e+06	0.000365246	27.3913	NA	NA	NA	NA	NA	NA	NA	NA	NA	NA	NA	1.00046e-07	8.89295e-08	1.11162e-07	0.0100046	0.00889295	0.0111162		1.12449e+07	8.99589e+06	0.000365246		0	0
ZNF781	3	2	1	0	0.895	NA	5.9551e-05	0.0059551	3.97007e-05	0.00397007	1.98503e-05	0.00198503	0	0	9.37928e-08	8.33714e-08	1.04214e-07	0.00937928	0.00833714	0.0104214	1.06618e+07	1.19945e+07	9.59562e+06	NA	NA	NA	NA	NA	NA	NA	NA	NA	NA	NA	NA	NA	9.37928e-08	8.33714e-08	1.04214e-07	0.00937928	0.00833714	0.0104214	1.10271e+06	1.19945e+07	9.59562e+06	NA	NA	0	0
ZNF835	1	0	1	0	0.896	NA	1.98503e-05	0.00198503	0	0	1.98503e-05	0.00198503	0	0	9.28995e-08	8.25774e-08	1.03222e-07	0.00928995	0.00825774	0.0103222	1.07643e+07	1.21099e+07	9.68788e+06	0.000365246	25.4348	NA	NA	NA	NA	NA	NA	NA	NA	NA	NA	NA	9.28995e-08	8.25774e-08	1.03222e-07	0.00928995	0.00825774	0.0103222		1.21099e+07	9.68788e+06	0.000365246		0	0
PNMA5	1	0	1	0	0.897	NA	1.98503e-05	0.00198503	0	0	1.98503e-05	0.00198503	0	0	9.20063e-08	8.17834e-08	1.02229e-07	0.00920063	0.00817834	0.0102229	1.08688e+07	1.22274e+07	9.78194e+06	0.000365246	25.1902	NA	NA	NA	NA	NA	NA	NA	NA	NA	NA	NA	9.20063e-08	8.17834e-08	1.02229e-07	0.00920063	0.00817834	0.0102229		1.22274e+07	9.78194e+06	0.000365246		0	0
TICAM1	1	0	1	0	0.904	NA	1.98503e-05	0.00198503	0	0	1.98503e-05	0.00198503	0	0	8.57534e-08	7.62253e-08	9.52816e-08	0.00857534	0.00762253	0.00952816	1.16613e+07	1.3119e+07	1.04952e+07	0.000365246	23.4783	NA	NA	NA	NA	NA	NA	NA	NA	NA	NA	NA	8.57534e-08	7.62253e-08	9.52816e-08	0.00857534	0.00762253	0.00952816		1.3119e+07	1.04952e+07	0.000365246		0	0
MBD3L1	3	0	3	0	0.97	NA	5.9551e-05	0.0059551	0	0	5.9551e-05	0.0059551	0	0	8.03938e-08	7.14612e-08	8.93265e-08	0.00803938	0.00714612	0.00893265	1.24388e+07	1.39936e+07	1.11949e+07	0.00109574	7.33696	NA	NA	NA	NA	NA	NA	NA	NA	NA	NA	NA	8.03938e-08	7.14612e-08	8.93265e-08	0.00803938	0.00714612	0.00893265		1.39936e+07	1.11949e+07	0.00109574		0	0
VN1R1	2	0	2	0	0.955	NA	3.97007e-05	0.00397007	0	0	3.97007e-05	0.00397007	0	0	8.03938e-08	7.14612e-08	8.93265e-08	0.00803938	0.00714612	0.00893265	1.24388e+07	1.39936e+07	1.11949e+07	0.000730492	11.0054	NA	NA	NA	NA	NA	NA	NA	NA	NA	NA	NA	8.03938e-08	7.14612e-08	8.93265e-08	0.00803938	0.00714612	0.00893265		1.39936e+07	1.11949e+07	0.000730492		0	0
PLAC1	1	0	1	0	0.918	NA	1.98503e-05	0.00198503	0	0	1.98503e-05	0.00198503	0	0	7.32477e-08	6.51091e-08	8.13863e-08	0.00732477	0.00651091	0.00813863	1.36523e+07	1.53588e+07	1.22871e+07	0.000365246	20.0543	NA	NA	NA	NA	NA	NA	NA	NA	NA	NA	NA	7.32477e-08	6.51091e-08	8.13863e-08	0.00732477	0.00651091	0.00813863		1.53588e+07	1.22871e+07	0.000365246		0	0
TRIM60	1	0	1	0	0.924	NA	1.98503e-05	0.00198503	0	0	1.98503e-05	0.00198503	0	0	6.78881e-08	6.0345e-08	7.54312e-08	0.00678881	0.0060345	0.00754312	1.47301e+07	1.65714e+07	1.32571e+07	0.000365246	18.587	NA	NA	NA	NA	NA	NA	NA	NA	NA	NA	NA	6.78881e-08	6.0345e-08	7.54312e-08	0.00678881	0.0060345	0.00754312		1.65714e+07	1.32571e+07	0.000365246		0	0
CBLL2	1	0	1	0	0.93	NA	1.98503e-05	0.00198503	0	0	1.98503e-05	0.00198503	0	0	6.25285e-08	5.55809e-08	6.94761e-08	0.00625285	0.00555809	0.00694761	1.59927e+07	1.79918e+07	1.43934e+07	0.000365246	17.1196	NA	NA	NA	NA	NA	NA	NA	NA	NA	NA	NA	6.25285e-08	5.55809e-08	6.94761e-08	0.00625285	0.00555809	0.00694761		1.79918e+07	1.43934e+07	0.000365246		0	0
USP29	7	1	6	0	0.989	NA	0.000138952	0.0138952	1.98503e-05	0.00198503	0.000119102	0.0119102	0	0	5.89555e-08	5.24049e-08	6.55061e-08	0.00589555	0.00524049	0.00655061	1.6962e+07	1.90822e+07	1.52658e+07	NA	NA	NA	NA	NA	NA	NA	NA	NA	NA	NA	NA	NA	5.89555e-08	5.24049e-08	6.55061e-08	0.00589555	0.00524049	0.00655061	183785	1.90822e+07	1.52658e+07	NA	NA	0	0
RFPL4B	1	0	1	0	0.939	NA	1.98503e-05	0.00198503	0	0	1.98503e-05	0.00198503	0	0	5.44892e-08	4.84348e-08	6.05435e-08	0.00544892	0.00484348	0.00605435	1.83523e+07	2.06463e+07	1.6517e+07	0.000365246	14.9185	NA	NA	NA	NA	NA	NA	NA	NA	NA	NA	NA	5.44892e-08	4.84348e-08	6.05435e-08	0.00544892	0.00484348	0.00605435		2.06463e+07	1.6517e+07	0.000365246		0	0
HEPN1	1	0	1	0	0.94	NA	1.98503e-05	0.00198503	0	0	1.98503e-05	0.00198503	0	0	5.35959e-08	4.76408e-08	5.9551e-08	0.00535959	0.00476408	0.0059551	1.86581e+07	2.09904e+07	1.67923e+07	0.000365246	14.6739	NA	NA	NA	NA	NA	NA	NA	NA	NA	NA	NA	5.35959e-08	4.76408e-08	5.9551e-08	0.00535959	0.00476408	0.0059551		2.09904e+07	1.67923e+07	0.000365246		0	0
ADAM30	2	1	1	0	0.941	NA	3.97007e-05	0.00397007	1.98503e-05	0.00198503	1.98503e-05	0.00198503	0	0	5.27026e-08	4.68468e-08	5.85585e-08	0.00527026	0.00468468	0.00585585	1.89744e+07	2.13462e+07	1.70769e+07	0.000730492	7.21467	NA	NA	NA	NA	NA	NA	NA	NA	NA	NA	NA	5.27026e-08	4.68468e-08	5.85585e-08	0.00527026	0.00468468	0.00585585		2.13462e+07	1.70769e+07	0.000365246		0	0
FAM47A	3	0	3	0	0.988	NA	5.9551e-05	0.0059551	0	0	5.9551e-05	0.0059551	0	0	3.21575e-08	2.85845e-08	3.57306e-08	0.00321575	0.00285845	0.00357306	3.10969e+07	3.4984e+07	2.79872e+07	0.00109574	2.93478	NA	NA	NA	NA	NA	NA	NA	NA	NA	NA	NA	3.21575e-08	2.85845e-08	3.57306e-08	0.00321575	0.00285845	0.00357306		3.4984e+07	2.79872e+07	0.00109574		0	0
RNASE11	1	0	1	0	0.964	NA	1.98503e-05	0.00198503	0	0	1.98503e-05	0.00198503	0	0	3.21575e-08	2.85845e-08	3.57306e-08	0.00321575	0.00285845	0.00357306	3.10969e+07	3.4984e+07	2.79872e+07	0.000365246	8.80435	NA	NA	NA	NA	NA	NA	NA	NA	NA	NA	NA	3.21575e-08	2.85845e-08	3.57306e-08	0.00321575	0.00285845	0.00357306		3.4984e+07	2.79872e+07	0.000365246		0	0
DCAF4L2	2	0	2	0	0.984	NA	3.97007e-05	0.00397007	0	0	3.97007e-05	0.00397007	0	0	2.85845e-08	2.54084e-08	3.17605e-08	0.00285845	0.00254084	0.00317605	3.4984e+07	3.9357e+07	3.14856e+07	0.000730492	3.91304	NA	NA	NA	NA	NA	NA	NA	NA	NA	NA	NA	2.85845e-08	2.54084e-08	3.17605e-08	0.00285845	0.00254084	0.00317605		3.9357e+07	3.14856e+07	0.000730492		0	0
OR7E24	1	0	1	0	0.976	NA	1.98503e-05	0.00198503	0	0	1.98503e-05	0.00198503	0	0	2.14384e-08	1.90563e-08	2.38204e-08	0.00214384	0.00190563	0.00238204	4.66454e+07	5.2476e+07	4.19808e+07	0.000365246	5.86957	NA	NA	NA	NA	NA	NA	NA	NA	NA	NA	NA	2.14384e-08	1.90563e-08	2.38204e-08	0.00214384	0.00190563	0.00238204		5.2476e+07	4.19808e+07	0.000365246		0	0
OR2AK2	3	1	2	0	0.989	NA	5.9551e-05	0.0059551	1.98503e-05	0.00198503	3.97007e-05	0.00397007	0	0	1.96518e-08	1.74683e-08	2.18354e-08	0.00196518	0.00174683	0.00218354	5.08859e+07	5.72466e+07	4.57973e+07	NA	NA	NA	NA	NA	NA	NA	NA	NA	NA	NA	NA	NA	1.96518e-08	1.74683e-08	2.18354e-08	0.00196518	0.00174683	0.00218354	551356	5.72466e+07	4.57973e+07	NA	NA	0	0
KRTAP19-8	1	0	1	0	0.981	NA	1.98503e-05	0.00198503	0	0	1.98503e-05	0.00198503	0	0	1.6972e-08	1.50862e-08	1.88578e-08	0.0016972	0.00150862	0.00188578	5.89205e+07	6.62855e+07	5.30284e+07	0.000365246	4.64674	NA	NA	NA	NA	NA	NA	NA	NA	NA	NA	NA	1.6972e-08	1.50862e-08	1.88578e-08	0.0016972	0.00150862	0.00188578		6.62855e+07	5.30284e+07	0.000365246		0	0
OR14C36	1	0	1	0	0.989	NA	1.98503e-05	0.00198503	0	0	1.98503e-05	0.00198503	0	0	9.82591e-09	8.73414e-09	1.09177e-08	0.000982591	0.000873414	0.00109177	1.01772e+08	1.14493e+08	9.15945e+07	0.000365246	2.69022	NA	NA	NA	NA	NA	NA	NA	NA	NA	NA	NA	9.82591e-09	8.73414e-09	1.09177e-08	0.000982591	0.000873414	0.00109177		1.14493e+08	9.15945e+07	0.000365246		0	0
NPAP1	4	0	4	0	0.998	NA	7.94013e-05	0.00794013	0	0	7.94013e-05	0.00794013	0	0	7.14612e-09	6.35211e-09	7.94013e-09	0.000714612	0.000635211	0.000794013	1.39936e+08	1.57428e+08	1.25942e+08	0.00146098	0.48913	NA	NA	NA	NA	NA	NA	NA	NA	NA	NA	NA	7.14612e-09	6.35211e-09	7.94013e-09	0.000714612	0.000635211	0.000794013		1.57428e+08	1.25942e+08	0.00146098		0	0
OR5A2	1	0	1	0	0.995	NA	1.98503e-05	0.00198503	0	0	1.98503e-05	0.00198503	0	0	4.46632e-09	3.97007e-09	4.96258e-09	0.000446632	0.000397007	0.000496258	2.23898e+08	2.51885e+08	2.01508e+08	0.000365246	1.22283	NA	NA	NA	NA	NA	NA	NA	NA	NA	NA	NA	4.46632e-09	3.97007e-09	4.96258e-09	0.000446632	0.000397007	0.000496258		2.51885e+08	2.01508e+08	0.000365246		0	0
TAS2R42	1	0	1	0	0.995	NA	1.98503e-05	0.00198503	0	0	1.98503e-05	0.00198503	0	0	4.46632e-09	3.97007e-09	4.96258e-09	0.000446632	0.000397007	0.000496258	2.23898e+08	2.51885e+08	2.01508e+08	0.000365246	1.22283	NA	NA	NA	NA	NA	NA	NA	NA	NA	NA	NA	4.46632e-09	3.97007e-09	4.96258e-09	0.000446632	0.000397007	0.000496258		2.51885e+08	2.01508e+08	0.000365246		0	0
KRTAP19-7	2	1	1	0	1	NA	3.97007e-05	0.00397007	1.98503e-05	0.00198503	1.98503e-05	0.00198503	0	0	0	0	0	0	0	0	#DIV/0!	#DIV/0!	#DIV/0!	0.000730492	0	NA	NA	NA	NA	NA	NA	NA	NA	NA	NA	NA	0	0	0	0	0	0		#DIV/0!	#DIV/0!	0.000365246		0	0
MAGEB4	1	1	0	0	0.856	NA	1.98503e-05	0.00198503	1.98503e-05	0.00198503	0	0	0	0	0	0	0	0	0	0	#DIV/0!	#DIV/0!	#DIV/0!	0.000365246	0	NA	NA	NA	NA	NA	NA	NA	NA	NA	NA	NA	0	0	0	0	0	0		#DIV/0!	#DIV/0!	0		0	0
SPRR2G	1	1	0	0	1.15	NA	1.98503e-05	0.00198503	1.98503e-05	0.00198503	0	0	0	0	0	0	0	0	0	0	#DIV/0!	#DIV/0!	#DIV/0!	0.000365246	0	NA	NA	NA	NA	NA	NA	NA	NA	NA	NA	NA	0	0	0	0	0	0		#DIV/0!	#DIV/0!	0		0	0
TAS2R13	1	1	0	0	1.24	NA	1.98503e-05	0.00198503	1.98503e-05	0.00198503	0	0	0	0	0	0	0	0	0	0	#DIV/0!	#DIV/0!	#DIV/0!	0.000365246	0	NA	NA	NA	NA	NA	NA	NA	NA	NA	NA	NA	0	0	0	0	0	0		#DIV/0!	#DIV/0!	0		0	0
USP26	1	1	0	0	1.01	NA	1.98503e-05	0.00198503	1.98503e-05	0.00198503	0	0	0	0	0	0	0	0	0	0	#DIV/0!	#DIV/0!	#DIV/0!	0.000365246	0	NA	NA	NA	NA	NA	NA	NA	NA	NA	NA	NA	0	0	0	0	0	0		#DIV/0!	#DIV/0!	0		0	0
RTL10	1	0	1	0	1.01	NA	1.98503e-05	0.00198503	0	0	1.98503e-05	0.00198503	0	0	-8.93265e-09	-7.94013e-09	-9.92516e-09	-0.000893265	-0.000794013	-0.000992516	-1.11949e+08	-1.25942e+08	-1.00754e+08	0.000365246	-2.44565	NA	NA	NA	NA	NA	NA	NA	NA	NA	NA	NA	-8.93265e-09	-7.94013e-09	-9.92516e-09	-0.000893265	-0.000794013	-0.000992516		-1.25942e+08	-1.00754e+08	0.000365246		0	0
TAS2R14	2	1	1	0	1.03	NA	3.97007e-05	0.00397007	1.98503e-05	0.00198503	1.98503e-05	0.00198503	0	0	-2.67979e-08	-2.38204e-08	-2.97755e-08	-0.00267979	-0.00238204	-0.00297755	-3.73163e+07	-4.19808e+07	-3.35847e+07	0.000730492	-3.66848	NA	NA	NA	NA	NA	NA	NA	NA	NA	NA	NA	-2.67979e-08	-2.38204e-08	-2.97755e-08	-0.00267979	-0.00238204	-0.00297755		-4.19808e+07	-3.35847e+07	0.000365246		0	0
ADAM29	1	0	1	0	1.03	NA	1.98503e-05	0.00198503	0	0	1.98503e-05	0.00198503	0	0	-2.67979e-08	-2.38204e-08	-2.97755e-08	-0.00267979	-0.00238204	-0.00297755	-3.73163e+07	-4.19808e+07	-3.35847e+07	0.000365246	-7.33696	NA	NA	NA	NA	NA	NA	NA	NA	NA	NA	NA	-2.67979e-08	-2.38204e-08	-2.97755e-08	-0.00267979	-0.00238204	-0.00297755		-4.19808e+07	-3.35847e+07	0.000365246		0	0
PRKACG	1	0	1	0	1.03	NA	1.98503e-05	0.00198503	0	0	1.98503e-05	0.00198503	0	0	-2.67979e-08	-2.38204e-08	-2.97755e-08	-0.00267979	-0.00238204	-0.00297755	-3.73163e+07	-4.19808e+07	-3.35847e+07	0.000365246	-7.33696	NA	NA	NA	NA	NA	NA	NA	NA	NA	NA	NA	-2.67979e-08	-2.38204e-08	-2.97755e-08	-0.00267979	-0.00238204	-0.00297755		-4.19808e+07	-3.35847e+07	0.000365246		0	0
PYDC1	1	0	1	0	1.05	NA	1.98503e-05	0.00198503	0	0	1.98503e-05	0.00198503	0	0	-4.46632e-08	-3.97007e-08	-4.96258e-08	-0.00446632	-0.00397007	-0.00496258	-2.23898e+07	-2.51885e+07	-2.01508e+07	0.000365246	-12.2283	NA	NA	NA	NA	NA	NA	NA	NA	NA	NA	NA	-4.46632e-08	-3.97007e-08	-4.96258e-08	-0.00446632	-0.00397007	-0.00496258		-2.51885e+07	-2.01508e+07	0.000365246		0	0
TAS2R1	1	0	1	0	1.05	NA	1.98503e-05	0.00198503	0	0	1.98503e-05	0.00198503	0	0	-4.46632e-08	-3.97007e-08	-4.96258e-08	-0.00446632	-0.00397007	-0.00496258	-2.23898e+07	-2.51885e+07	-2.01508e+07	0.000365246	-12.2283	NA	NA	NA	NA	NA	NA	NA	NA	NA	NA	NA	-4.46632e-08	-3.97007e-08	-4.96258e-08	-0.00446632	-0.00397007	-0.00496258		-2.51885e+07	-2.01508e+07	0.000365246		0	0
ZNF491	1	0	1	0	1.07	NA	1.98503e-05	0.00198503	0	0	1.98503e-05	0.00198503	0	0	-6.25285e-08	-5.55809e-08	-6.94761e-08	-0.00625285	-0.00555809	-0.00694761	-1.59927e+07	-1.79918e+07	-1.43934e+07	0.000365246	-17.1196	NA	NA	NA	NA	NA	NA	NA	NA	NA	NA	NA	-6.25285e-08	-5.55809e-08	-6.94761e-08	-0.00625285	-0.00555809	-0.00694761		-1.79918e+07	-1.43934e+07	0.000365246		0	0
ADAM20	1	0	1	0	1.08	NA	1.98503e-05	0.00198503	0	0	1.98503e-05	0.00198503	0	0	-7.14612e-08	-6.35211e-08	-7.94013e-08	-0.00714612	-0.00635211	-0.00794013	-1.39936e+07	-1.57428e+07	-1.25942e+07	0.000365246	-19.5652	NA	NA	NA	NA	NA	NA	NA	NA	NA	NA	NA	-7.14612e-08	-6.35211e-08	-7.94013e-08	-0.00714612	-0.00635211	-0.00794013		-1.57428e+07	-1.25942e+07	0.000365246		0	0
LCE3A	1	0	1	0	1.1	NA	1.98503e-05	0.00198503	0	0	1.98503e-05	0.00198503	0	0	-8.93265e-08	-7.94013e-08	-9.92516e-08	-0.00893265	-0.00794013	-0.00992516	-1.11949e+07	-1.25942e+07	-1.00754e+07	0.000365246	-24.4565	NA	NA	NA	NA	NA	NA	NA	NA	NA	NA	NA	-8.93265e-08	-7.94013e-08	-9.92516e-08	-0.00893265	-0.00794013	-0.00992516		-1.25942e+07	-1.00754e+07	0.000365246		0	0
OR7G1	1	0	1	0	1.1	NA	1.98503e-05	0.00198503	0	0	1.98503e-05	0.00198503	0	0	-8.93265e-08	-7.94013e-08	-9.92516e-08	-0.00893265	-0.00794013	-0.00992516	-1.11949e+07	-1.25942e+07	-1.00754e+07	0.000365246	-24.4565	NA	NA	NA	NA	NA	NA	NA	NA	NA	NA	NA	-8.93265e-08	-7.94013e-08	-9.92516e-08	-0.00893265	-0.00794013	-0.00992516		-1.25942e+07	-1.00754e+07	0.000365246		0	0
MRPL36	1	0	1	0	1.11	NA	1.98503e-05	0.00198503	0	0	1.98503e-05	0.00198503	0	0	-9.82591e-08	-8.73414e-08	-1.09177e-07	-0.00982591	-0.00873414	-0.0109177	-1.01772e+07	-1.14493e+07	-9.15945e+06	0.000365246	-26.9022	NA	NA	NA	NA	NA	NA	NA	NA	NA	NA	NA	-9.82591e-08	-8.73414e-08	-1.09177e-07	-0.00982591	-0.00873414	-0.0109177		-1.14493e+07	-9.15945e+06	0.000365246		0	0
PYDC2	3	0	3	0	1.04	NA	5.9551e-05	0.0059551	0	0	5.9551e-05	0.0059551	0	0	-1.07192e-07	-9.52816e-08	-1.19102e-07	-0.0107192	-0.00952816	-0.0119102	-9.32907e+06	-1.04952e+07	-8.39617e+06	0.00109574	-9.78261	NA	NA	NA	NA	NA	NA	NA	NA	NA	NA	NA	-1.07192e-07	-9.52816e-08	-1.19102e-07	-0.0107192	-0.00952816	-0.0119102		-1.04952e+07	-8.39617e+06	0.00109574		0	0
MT1HL1	1	0	1	0	1.13	NA	1.98503e-05	0.00198503	0	0	1.98503e-05	0.00198503	0	0	-1.16124e-07	-1.03222e-07	-1.29027e-07	-0.0116124	-0.0103222	-0.0129027	-8.61145e+06	-9.68788e+06	-7.75031e+06	0.000365246	-31.7935	NA	NA	NA	NA	NA	NA	NA	NA	NA	NA	NA	-1.16124e-07	-1.03222e-07	-1.29027e-07	-0.0116124	-0.0103222	-0.0129027		-9.68788e+06	-7.75031e+06	0.000365246		0	0
OR2Y1	2	0	2	0	1.07	NA	3.97007e-05	0.00397007	0	0	3.97007e-05	0.00397007	0	0	-1.25057e-07	-1.11162e-07	-1.38952e-07	-0.0125057	-0.0111162	-0.0138952	-7.99635e+06	-8.99589e+06	-7.19671e+06	0.000730492	-17.1196	NA	NA	NA	NA	NA	NA	NA	NA	NA	NA	NA	-1.25057e-07	-1.11162e-07	-1.38952e-07	-0.0125057	-0.0111162	-0.0138952		-8.99589e+06	-7.19671e+06	0.000730492		0	0
TAS2R10	1	0	1	0	1.15	NA	1.98503e-05	0.00198503	0	0	1.98503e-05	0.00198503	0	0	-1.3399e-07	-1.19102e-07	-1.48877e-07	-0.013399	-0.0119102	-0.0148877	-7.46326e+06	-8.39617e+06	-6.71693e+06	0.000365246	-36.6848	NA	NA	NA	NA	NA	NA	NA	NA	NA	NA	NA	-1.3399e-07	-1.19102e-07	-1.48877e-07	-0.013399	-0.0119102	-0.0148877		-8.39617e+06	-6.71693e+06	0.000365246		0	0
KRTAP19-1	1	0	1	0	1.17	NA	1.98503e-05	0.00198503	0	0	1.98503e-05	0.00198503	0	0	-1.51855e-07	-1.34982e-07	-1.68728e-07	-0.0151855	-0.0134982	-0.0168728	-6.58523e+06	-7.40838e+06	-5.92671e+06	0.000365246	-41.5761	NA	NA	NA	NA	NA	NA	NA	NA	NA	NA	NA	-1.51855e-07	-1.34982e-07	-1.68728e-07	-0.0151855	-0.0134982	-0.0168728		-7.40838e+06	-5.92671e+06	0.000365246		0	0
MIR1915HG	1	0	1	0	1.19	NA	1.98503e-05	0.00198503	0	0	1.98503e-05	0.00198503	0	0	-1.6972e-07	-1.50862e-07	-1.88578e-07	-0.016972	-0.0150862	-0.0188578	-5.89205e+06	-6.62855e+06	-5.30284e+06	0.000365246	-46.4674	NA	NA	NA	NA	NA	NA	NA	NA	NA	NA	NA	-1.6972e-07	-1.50862e-07	-1.88578e-07	-0.016972	-0.0150862	-0.0188578		-6.62855e+06	-5.30284e+06	0.000365246		0	0
MRGPRX1	1	0	1	0	1.19	NA	1.98503e-05	0.00198503	0	0	1.98503e-05	0.00198503	0	0	-1.6972e-07	-1.50862e-07	-1.88578e-07	-0.016972	-0.0150862	-0.0188578	-5.89205e+06	-6.62855e+06	-5.30284e+06	0.000365246	-46.4674	NA	NA	NA	NA	NA	NA	NA	NA	NA	NA	NA	-1.6972e-07	-1.50862e-07	-1.88578e-07	-0.016972	-0.0150862	-0.0188578		-6.62855e+06	-5.30284e+06	0.000365246		0	0
OR2M7	1	0	1	0	1.19	NA	1.98503e-05	0.00198503	0	0	1.98503e-05	0.00198503	0	0	-1.6972e-07	-1.50862e-07	-1.88578e-07	-0.016972	-0.0150862	-0.0188578	-5.89205e+06	-6.62855e+06	-5.30284e+06	0.000365246	-46.4674	NA	NA	NA	NA	NA	NA	NA	NA	NA	NA	NA	-1.6972e-07	-1.50862e-07	-1.88578e-07	-0.016972	-0.0150862	-0.0188578		-6.62855e+06	-5.30284e+06	0.000365246		0	0
EBLN2	1	0	1	0	1.21	NA	1.98503e-05	0.00198503	0	0	1.98503e-05	0.00198503	0	0	-1.87586e-07	-1.66743e-07	-2.08428e-07	-0.0187586	-0.0166743	-0.0208428	-5.3309e+06	-5.99726e+06	-4.79781e+06	0.000365246	-51.3587	NA	NA	NA	NA	NA	NA	NA	NA	NA	NA	NA	-1.87586e-07	-1.66743e-07	-2.08428e-07	-0.0187586	-0.0166743	-0.0208428		-5.99726e+06	-4.79781e+06	0.000365246		0	0
IFNW1	1	0	1	0	1.21	NA	1.98503e-05	0.00198503	0	0	1.98503e-05	0.00198503	0	0	-1.87586e-07	-1.66743e-07	-2.08428e-07	-0.0187586	-0.0166743	-0.0208428	-5.3309e+06	-5.99726e+06	-4.79781e+06	0.000365246	-51.3587	NA	NA	NA	NA	NA	NA	NA	NA	NA	NA	NA	-1.87586e-07	-1.66743e-07	-2.08428e-07	-0.0187586	-0.0166743	-0.0208428		-5.99726e+06	-4.79781e+06	0.000365246		0	0
OR1M1	1	0	1	0	1.22	NA	1.98503e-05	0.00198503	0	0	1.98503e-05	0.00198503	0	0	-1.96518e-07	-1.74683e-07	-2.18354e-07	-0.0196518	-0.0174683	-0.0218354	-5.08859e+06	-5.72466e+06	-4.57973e+06	0.000365246	-53.8043	NA	NA	NA	NA	NA	NA	NA	NA	NA	NA	NA	-1.96518e-07	-1.74683e-07	-2.18354e-07	-0.0196518	-0.0174683	-0.0218354		-5.72466e+06	-4.57973e+06	0.000365246		0	0
FUT5	2	0	2	0	1.11	NA	3.97007e-05	0.00397007	0	0	3.97007e-05	0.00397007	0	0	-1.96518e-07	-1.74683e-07	-2.18354e-07	-0.0196518	-0.0174683	-0.0218354	-5.08859e+06	-5.72466e+06	-4.57973e+06	0.000730492	-26.9022	NA	NA	NA	NA	NA	NA	NA	NA	NA	NA	NA	-1.96518e-07	-1.74683e-07	-2.18354e-07	-0.0196518	-0.0174683	-0.0218354		-5.72466e+06	-4.57973e+06	0.000730492		0	0
DCANP1	1	0	1	0	1.23	NA	1.98503e-05	0.00198503	0	0	1.98503e-05	0.00198503	0	0	-2.05451e-07	-1.82623e-07	-2.28279e-07	-0.0205451	-0.0182623	-0.0228279	-4.86734e+06	-5.47576e+06	-4.38061e+06	0.000365246	-56.25	NA	NA	NA	NA	NA	NA	NA	NA	NA	NA	NA	-2.05451e-07	-1.82623e-07	-2.28279e-07	-0.0205451	-0.0182623	-0.0228279		-5.47576e+06	-4.38061e+06	0.000365246		0	0
OR2L3	2	1	1	0	1.29	NA	3.97007e-05	0.00397007	1.98503e-05	0.00198503	1.98503e-05	0.00198503	0	0	-2.59047e-07	-2.30264e-07	-2.8783e-07	-0.0259047	-0.0230264	-0.028783	-3.86031e+06	-4.34284e+06	-3.47428e+06	0.000730492	-35.462	NA	NA	NA	NA	NA	NA	NA	NA	NA	NA	NA	-2.59047e-07	-2.30264e-07	-2.8783e-07	-0.0259047	-0.0230264	-0.028783		-4.34284e+06	-3.47428e+06	0.000365246		0	0
BLID	2	0	2	0	1.15	NA	3.97007e-05	0.00397007	0	0	3.97007e-05	0.00397007	0	0	-2.67979e-07	-2.38204e-07	-2.97755e-07	-0.0267979	-0.0238204	-0.0297755	-3.73163e+06	-4.19808e+06	-3.35847e+06	0.000730492	-36.6848	NA	NA	NA	NA	NA	NA	NA	NA	NA	NA	NA	-2.67979e-07	-2.38204e-07	-2.97755e-07	-0.0267979	-0.0238204	-0.0297755		-4.19808e+06	-3.35847e+06	0.000730492		0	0
TSPYL6	1	0	1	0	1.3	NA	1.98503e-05	0.00198503	0	0	1.98503e-05	0.00198503	0	0	-2.67979e-07	-2.38204e-07	-2.97755e-07	-0.0267979	-0.0238204	-0.0297755	-3.73163e+06	-4.19808e+06	-3.35847e+06	0.000365246	-73.3696	NA	NA	NA	NA	NA	NA	NA	NA	NA	NA	NA	-2.67979e-07	-2.38204e-07	-2.97755e-07	-0.0267979	-0.0238204	-0.0297755		-4.19808e+06	-3.35847e+06	0.000365246		0	0
KRTAP9-4	1	0	1	0	1.31	NA	1.98503e-05	0.00198503	0	0	1.98503e-05	0.00198503	0	0	-2.76912e-07	-2.46144e-07	-3.0768e-07	-0.0276912	-0.0246144	-0.030768	-3.61125e+06	-4.06266e+06	-3.25013e+06	0.000365246	-75.8152	NA	NA	NA	NA	NA	NA	NA	NA	NA	NA	NA	-2.76912e-07	-2.46144e-07	-3.0768e-07	-0.0276912	-0.0246144	-0.030768		-4.06266e+06	-3.25013e+06	0.000365246		0	0
OR5D16	1	0	1	0	1.35	NA	1.98503e-05	0.00198503	0	0	1.98503e-05	0.00198503	0	0	-3.12643e-07	-2.77905e-07	-3.47381e-07	-0.0312643	-0.0277905	-0.0347381	-3.19854e+06	-3.59836e+06	-2.87869e+06	0.000365246	-85.5978	NA	NA	NA	NA	NA	NA	NA	NA	NA	NA	NA	-3.12643e-07	-2.77905e-07	-3.47381e-07	-0.0312643	-0.0277905	-0.0347381		-3.59836e+06	-2.87869e+06	0.000365246		0	0
SPRR2A	2	0	2	0	1.19	NA	3.97007e-05	0.00397007	0	0	3.97007e-05	0.00397007	0	0	-3.39441e-07	-3.01725e-07	-3.77156e-07	-0.0339441	-0.0301725	-0.0377156	-2.94602e+06	-3.31428e+06	-2.65142e+06	0.000730492	-46.4674	NA	NA	NA	NA	NA	NA	NA	NA	NA	NA	NA	-3.39441e-07	-3.01725e-07	-3.77156e-07	-0.0339441	-0.0301725	-0.0377156		-3.31428e+06	-2.65142e+06	0.000730492		0	0
MAGEA4	1	0	1	0	1.39	NA	1.98503e-05	0.00198503	0	0	1.98503e-05	0.00198503	0	0	-3.48373e-07	-3.09665e-07	-3.87081e-07	-0.0348373	-0.0309665	-0.0387081	-2.87048e+06	-3.22929e+06	-2.58344e+06	0.000365246	-95.3804	NA	NA	NA	NA	NA	NA	NA	NA	NA	NA	NA	-3.48373e-07	-3.09665e-07	-3.87081e-07	-0.0348373	-0.0309665	-0.0387081		-3.22929e+06	-2.58344e+06	0.000365246		0	0
ANP32D	3	1	2	0	1.22	NA	5.9551e-05	0.0059551	1.98503e-05	0.00198503	3.97007e-05	0.00397007	0	0	-3.93037e-07	-3.49366e-07	-4.36707e-07	-0.0393037	-0.0349366	-0.0436707	-2.54429e+06	-2.86233e+06	-2.28986e+06	NA	NA	NA	NA	NA	NA	NA	NA	NA	NA	NA	NA	NA	-3.93037e-07	-3.49366e-07	-4.36707e-07	-0.0393037	-0.0349366	-0.0436707	551356	-2.86233e+06	-2.28986e+06	NA	NA	0	0
TAS2R46	2	0	2	0	1.22	NA	3.97007e-05	0.00397007	0	0	3.97007e-05	0.00397007	0	0	-3.93037e-07	-3.49366e-07	-4.36707e-07	-0.0393037	-0.0349366	-0.0436707	-2.54429e+06	-2.86233e+06	-2.28986e+06	0.000730492	-53.8043	NA	NA	NA	NA	NA	NA	NA	NA	NA	NA	NA	-3.93037e-07	-3.49366e-07	-4.36707e-07	-0.0393037	-0.0349366	-0.0436707		-2.86233e+06	-2.28986e+06	0.000730492		0	0
PSAPL1	3	0	3	0	1.16	NA	5.9551e-05	0.0059551	0	0	5.9551e-05	0.0059551	0	0	-4.28767e-07	-3.81126e-07	-4.76408e-07	-0.0428767	-0.0381126	-0.0476408	-2.33227e+06	-2.6238e+06	-2.09904e+06	0.00109574	-39.1304	NA	NA	NA	NA	NA	NA	NA	NA	NA	NA	NA	-4.28767e-07	-3.81126e-07	-4.76408e-07	-0.0428767	-0.0381126	-0.0476408		-2.6238e+06	-2.09904e+06	0.00109574		0	0
IFNA5	2	1	1	0	1.5	NA	3.97007e-05	0.00397007	1.98503e-05	0.00198503	1.98503e-05	0.00198503	0	0	-4.46632e-07	-3.97007e-07	-4.96258e-07	-0.0446632	-0.0397007	-0.0496258	-2.23898e+06	-2518850	-2015080	0.000730492	-61.1413	NA	NA	NA	NA	NA	NA	NA	NA	NA	NA	NA	-4.46632e-07	-3.97007e-07	-4.96258e-07	-0.0446632	-0.0397007	-0.0496258		-2518850	-2015080	0.000365246		0	0
OR2M5	2	0	2	0	1.4	NA	3.97007e-05	0.00397007	0	0	3.97007e-05	0.00397007	0	0	-7.14612e-07	-6.35211e-07	-7.94013e-07	-0.0714612	-0.0635211	-0.0794013	-1.39936e+06	-1.57428e+06	-1.25943e+06	0.000730492	-97.8261	NA	NA	NA	NA	NA	NA	NA	NA	NA	NA	NA	-7.14612e-07	-6.35211e-07	-7.94013e-07	-0.0714612	-0.0635211	-0.0794013		-1.57428e+06	-1.25943e+06	0.000730492		0	0
KRTAP9-3	2	0	2	0	1.48	NA	3.97007e-05	0.00397007	0	0	3.97007e-05	0.00397007	0	0	-8.57534e-07	-7.62253e-07	-9.52816e-07	-0.0857534	-0.0762253	-0.0952816	-1.16613e+06	-1.3119e+06	-1.04952e+06	0.000730492	-117.391	NA	NA	NA	NA	NA	NA	NA	NA	NA	NA	NA	-8.57534e-07	-7.62253e-07	-9.52816e-07	-0.0857534	-0.0762253	-0.0952816		-1.3119e+06	-1.04952e+06	0.000730492		0	0
MAGEB2	4	1	3	0	1.34	NA	7.94013e-05	0.00794013	1.98503e-05	0.00198503	5.9551e-05	0.0059551	0	0	-9.1113e-07	-8.09893e-07	-1.01237e-06	-0.091113	-0.0809893	-0.101237	-1.09754e+06	-1.23473e+06	-987784	NA	NA	NA	NA	NA	NA	NA	NA	NA	NA	NA	NA	NA	-9.1113e-07	-8.09893e-07	-1.01237e-06	-0.091113	-0.0809893	-0.101237	367570	-1.23473e+06	-987784	NA	NA	0	0
OR2T8	11	0	11	0	1.11	NA	0.000218354	0.0218354	0	0	0.000218354	0.0218354	0	0	-1.08085e-06	-9.60756e-07	-1.20094e-06	-0.108085	-0.0960756	-0.120094	-925197	-1.04085e+06	-832678	NA	NA	NA	NA	NA	NA	NA	NA	NA	NA	NA	NA	NA	-1.08085e-06	-9.60756e-07	-1.20094e-06	-0.108085	-0.0960756	-0.120094	100246	-1.04085e+06	-832678	NA	NA	0	0
H1-6	2	1	1	0	262	NA	3.97007e-05	0.00397007	1.98503e-05	0.00198503	1.98503e-05	0.00198503	0	0	-0.000233142	-0.000207237	-0.000259047	-23.3142	-20.7237	-25.9047	-4289.23	-4825.38	-3860.31	0.000730492	-31915.8	NA	NA	NA	NA	NA	NA	NA	NA	NA	NA	NA	-0.000233142	-0.000207237	-0.000259047	-23.3142	-20.7237	-25.9047		-4825.38	-3860.31	0.000365246		0	0
ARID1B	157	125	23	9	0.791	0.0444	0.0031165	0.31165	0.00248129	0.248129	0.000456558	0.0456558	0.000178653	0.0178653	0.000110994	9.86617e-05	0.000123327	11.0994	9.86617	12.3327	9009.46	10135.6	8108.52	4.48107	2.47696	0.0001067	9.48449e-05	0.000118556	10.67	9.48449	11.8556	9372.03	10543.5	8434.83	1.61592	6.60309	4.29392e-06	3.81682e-06	4.77103e-06	0.429392	0.381682	0.477103	232887	261998	209599	2.86515	0.149867	1.68023e-06	1.49354e-06
DDX3X	151	53	70	28	0.276	0	0.0029974	0.29974	0.00105207	0.105207	0.00138952	0.138952	0.000555809	0.0555809	9.26137e-05	8.23233e-05	9.23834e-05	9.26137	8.23233	9.23834	10797.5	12147.2	10824.5	2.78613	3.3241	4.7343e-05	4.20827e-05	4.20827e-05	4.7343	4.20827	4.20827	20805.9	23762.7	23762.7	0.40565	11.6709	4.52707e-05	4.02406e-05	5.03007e-05	4.52707	4.02406	5.03007	22089.4	24850.5	19880.4	2.38048	1.90174	1.81083e-05	1.60962e-05
SCN2A	158	44	87	27	0.442	0.0605	0.00313635	0.313635	0.000873414	0.0873414	0.00172698	0.172698	0.000535959	0.0535959	8.02902e-05	7.13691e-05	8.10056e-05	8.02902	7.13691	8.10056	12454.8	14011.7	12344.8	7.99051	1.00482	3.69258e-05	3.28229e-05	3.28229e-05	3.69258	3.28229	3.28229	25061.6	30466.5	30466.5	1.94147	1.90195	4.33644e-05	3.85462e-05	4.81827e-05	4.33644	3.85462	4.81827	23060.4	25942.9	20754.3	6.04904	0.716881	1.34579e-05	1.19626e-05
KMT2A	111	72	31	8	0.615	0.0311	0.00220339	0.220339	0.00142922	0.142922	0.00061536	0.061536	0.000158803	0.0158803	7.2976e-05	6.48675e-05	6.72367e-05	7.2976	6.48675	6.72367	13703.1	15416	14872.8	11.5182	0.633574	6.23149e-05	5.5391e-05	5.5391e-05	6.23149	5.5391	5.5391	15315.4	18053.5	18053.5	2.87374	2.16842	1.06611e-05	9.47655e-06	1.18457e-05	1.06611	0.947655	1.18457	93798.8	105524	84418.9	8.64442	0.12333	2.75126e-06	2.44556e-06
ADNP	88	79	9	0	0.758	0.0259	0.00174683	0.174683	0.00156818	0.156818	0.000178653	0.0178653	0	0	7.06857e-05	6.28318e-05	6.32641e-05	7.06857	6.28318	6.32641	14147.1	15915.5	15806.8	1.86209	3.79603	6.87402e-05	6.11024e-05	6.11024e-05	6.87402	6.11024	6.11024	13958.4	16366	16366	0.430376	15.9721	1.94553e-06	1.72936e-06	2.1617e-06	0.194553	0.172936	0.21617	513999	578248	462599	1.43172	0.135888	0	0
DYRK1A	91	68	17	6	0.554	0.0828	0.00180638	0.180638	0.00134982	0.134982	0.000337456	0.0337456	0.000119102	0.0119102	6.24853e-05	5.55425e-05	5.70475e-05	6.24853	5.55425	5.70475	16003.8	18004.2	17529.2	2.58829	2.41415	5.57126e-05	4.95223e-05	4.95223e-05	5.57126	4.95223	4.95223	16216.3	20192.9	20192.9	0.462936	12.0346	6.77273e-06	6.02021e-06	7.52526e-06	0.677273	0.602021	0.752526	147651	166107	132886	2.12536	0.318664	2.39038e-06	2.12478e-06
STXBP1	118	32	56	30	0.361	0	0.00234234	0.234234	0.000635211	0.0635211	0.00111162	0.111162	0.00059551	0.059551	6.05491e-05	5.38214e-05	6.09246e-05	6.05491	5.38214	6.09246	16515.5	18580	16413.7	3.61481	1.67503	2.85845e-05	2.54084e-05	2.54084e-05	2.85845	2.54084	2.54084	34459.7	39357	39357	1.00574	2.84212	3.19646e-05	2.8413e-05	3.55162e-05	3.19646	2.8413	3.55162	31284.6	35195.2	28156.2	2.60906	1.22514	1.71239e-05	1.52212e-05
CTNNB1	68	63	4	1	0.473	0.0272	0.00134982	0.134982	0.00125057	0.125057	7.94013e-05	0.00794013	1.98503e-05	0.00198503	5.6628e-05	5.0336e-05	5.07544e-05	5.6628	5.0336	5.07544	17659.1	19866.5	19702.7	2.96398	1.91054	5.4745e-05	4.86622e-05	4.86622e-05	5.4745	4.86622	4.86622	551356	20549.8	20549.8	0.548102	9.9881	1.883e-06	1.67378e-06	2.09222e-06	0.1883	0.167378	0.209222	531067	597450	477960	2.41587	0.0779429	4.70751e-07	4.18445e-07
MED13L	93	49	37	7	0.7	0.0203	0.00184608	0.184608	0.000972666	0.0972666	0.000734462	0.0734462	0.000138952	0.0138952	5.27967e-05	4.69304e-05	4.91338e-05	5.27967	4.69304	4.91338	18940.6	21308.2	20352.6	5.95518	0.886567	4.28814e-05	3.81168e-05	3.81168e-05	4.28814	3.81168	3.81168	22504.3	26235.1	26235.1	1.92113	2.23209	9.91524e-06	8.81355e-06	1.10169e-05	0.991524	0.881355	1.10169	100855	113462	90769.4	4.03405	0.245789	1.87586e-06	1.66743e-06
SATB2	96	30	44	22	0.441	0	0.00190563	0.190563	0.00059551	0.059551	0.000873414	0.0873414	0.000436707	0.0436707	4.87687e-05	4.33499e-05	4.82323e-05	4.87687	4.33499	4.82323	20505	23068.1	20733	3.50703	1.3906	2.67979e-05	2.38204e-05	2.38204e-05	2.67979	2.38204	2.38204	36757	41980.8	41980.8	0.873637	3.0674	2.19707e-05	1.95295e-05	2.44119e-05	2.19707	1.95295	2.44119	45515.1	51204.5	40963.6	2.63339	0.834313	1.09854e-05	9.76477e-06
DYNC1H1	132	7	79	46	0.394	0.0482	0.00262024	0.262024	0.000138952	0.0138952	0.00156818	0.156818	0.000913115	0.0913115	4.87156e-05	4.33028e-05	5.28059e-05	4.87156	4.33028	5.28059	20527.3	23093.2	18937.3	19.2003	0.253723	5.95147e-06	5.29019e-06	5.29019e-06	0.595147	0.529019	0.529019	157530	189029	189029	4.34773	0.136887	4.27642e-05	3.80126e-05	4.75157e-05	4.27642	3.80126	4.75157	23384.1	26307.1	21045.7	19.2003	0.222726	2.49006e-05	2.21339e-05
GRIN2B	102	15	66	21	0.481	0	0.00202473	0.202473	0.000297755	0.0297755	0.00131012	0.131012	0.000416857	0.0416857	4.39969e-05	3.91083e-05	4.59079e-05	4.39969	3.91083	4.59079	22728.9	25570	21782.8	5.91057	0.744376	1.3399e-05	1.19102e-05	1.19102e-05	1.3399	1.19102	1.19102	73514.1	83961.7	83961.7	0.55525	2.41314	3.05979e-05	2.71981e-05	3.39977e-05	3.05979	2.71981	3.39977	32682	36767.2	29413.8	5.35532	0.571355	9.73569e-06	8.65395e-06
SYNGAP1	54	41	13	0	0.441	0	0.00107192	0.107192	0.000813863	0.0813863	0.000258054	0.0258054	0	0	4.31152e-05	3.83246e-05	3.97672e-05	4.31152	3.83246	3.97672	23193.7	26092.9	25146.4	6.10745	0.705944	3.66239e-05	3.25545e-05	3.25545e-05	3.66239	3.25545	3.25545	26895.4	30717.7	30717.7	0.787074	4.65316	6.49136e-06	5.77009e-06	7.21262e-06	0.649136	0.577009	0.721262	154051	173307	138646	5.32038	0.122009	0	0
POGZ	67	44	17	6	0.651	0.0459	0.00132997	0.132997	0.000873414	0.0873414	0.000337456	0.0337456	0.000119102	0.0119102	4.27994e-05	3.80439e-05	3.92216e-05	4.27994	3.80439	3.92216	23364.8	26285.4	25496.2	4.25492	1.00588	3.74996e-05	3.3333e-05	3.3333e-05	3.74996	3.3333	3.3333	25061.6	30000.3	30000.3	1.3959	2.68642	5.29974e-06	4.71088e-06	5.8886e-06	0.529974	0.471088	0.58886	188689	212275	169820	2.85902	0.185369	1.8705e-06	1.66266e-06
CHD2	72	38	22	12	0.533	0.027	0.00142922	0.142922	0.000754312	0.0754312	0.000436707	0.0436707	0.000238204	0.0238204	4.2205e-05	3.75155e-05	3.9555e-05	4.2205	3.75155	3.9555	23693.9	26655.6	25281.3	6.83953	0.617075	3.30276e-05	2.93578e-05	2.93578e-05	3.30276	2.93578	2.93578	29018.7	34062.4	34062.4	2.04131	1.61796	9.1774e-06	8.15769e-06	1.01971e-05	0.91774	0.815769	1.01971	108963	122584	98067	4.79822	0.191267	5.00586e-06	4.44965e-06
TCF4	76	36	25	15	0.44	0.095	0.00150862	0.150862	0.000714612	0.0714612	0.000496258	0.0496258	0.000297755	0.0297755	4.16083e-05	3.69851e-05	3.97642e-05	4.16083	3.69851	3.97642	24033.7	27037.9	25148.3	2.97264	1.39971	2.91026e-05	2.58689e-05	2.58689e-05	2.91026	2.58689	2.58689	30630.9	38656.4	38656.4	0.619194	4.70007	1.25057e-05	1.11162e-05	1.38952e-05	1.25057	1.11162	1.38952	79963.5	89958.9	71967.1	2.35344	0.53138	7.50342e-06	6.66971e-06
GATAD2B	47	43	3	1	0.523	0	0.000932965	0.0932965	0.000853564	0.0853564	5.9551e-05	0.0059551	1.98503e-05	0.00198503	3.96886e-05	3.52788e-05	3.55629e-05	3.96886	3.52788	3.55629	25196.1	28345.6	28119.2	0.762922	5.20219	3.84104e-05	3.41426e-05	3.41426e-05	3.84104	3.41426	3.41426	25644.4	29289	29289	0.762922	5.03464	1.27826e-06	1.13623e-06	1.42029e-06	0.127826	0.113623	0.142029	782312	880101	704081	1.79707	0.0711303	4.26087e-07	3.78744e-07
CHD8	64	36	20	8	0.559	0.0388	0.00127042	0.127042	0.000714612	0.0714612	0.000397007	0.0397007	0.000158803	0.0158803	3.87884e-05	3.44786e-05	3.62294e-05	3.87884	3.44786	3.62294	25780.9	29003.5	27601.9	7.53275	0.51493	3.09098e-05	2.74754e-05	2.74754e-05	3.09098	2.74754	2.74754	30630.9	36396.2	36396.2	1.45674	2.12185	7.8786e-06	7.0032e-06	8.75399e-06	0.78786	0.70032	0.875399	126926	142792	114234	6.07602	0.129667	3.15144e-06	2.80128e-06
SETD5	60	48	11	1	0.885	0.13	0.00119102	0.119102	0.000952816	0.0952816	0.000218354	0.0218354	1.98503e-05	0.00198503	3.84327e-05	3.41624e-05	3.44135e-05	3.84327	3.41624	3.44135	26019.5	29271.9	29058.3	1.59027	2.41675	3.73027e-05	3.3158e-05	3.3158e-05	3.73027	3.3158	3.3158	22973.1	30158.6	30158.6	0.681478	5.4738	1.12998e-06	1.00443e-06	1.25553e-06	0.112998	0.100443	0.125553	884971	995593	796474	0.908789	0.124339	1.02725e-07	9.13115e-08
EHMT1	59	39	14	6	0.885	0.0151	0.00117117	0.117117	0.000774163	0.0774163	0.000277905	0.0277905	0.000119102	0.0119102	3.57494e-05	3.17773e-05	3.20969e-05	3.57494	3.17773	3.20969	27972.5	31469	31155.7	2.9686	1.20425	3.43113e-05	3.04989e-05	3.04989e-05	3.43113	3.04989	3.04989	28274.6	32788	32788	1.70752	2.00943	1.43816e-06	1.27836e-06	1.59795e-06	0.143816	0.127836	0.159795	695335	782252	625801	1.26109	0.114041	6.16353e-07	5.47869e-07
SCN1A	74	20	45	9	0.551	0.0226	0.00146892	0.146892	0.000397007	0.0397007	0.000893265	0.0893265	0.000178653	0.0178653	3.551e-05	3.15644e-05	3.55752e-05	3.551	3.15644	3.55752	28161.1	31681.3	28109.5	7.2058	0.492797	1.74615e-05	1.55214e-05	1.55214e-05	1.74615	1.55214	1.55214	55135.6	64427.3	64427.3	2.18122	0.800541	1.80484e-05	1.6043e-05	2.00538e-05	1.80484	1.6043	2.00538	55406.5	62332.3	49865.9	5.02458	0.359202	3.60968e-06	3.20861e-06
EFTUD2	58	32	16	10	0.522	0.0198	0.00115132	0.115132	0.000635211	0.0635211	0.000317605	0.0317605	0.000198503	0.0198503	3.48502e-05	3.09779e-05	3.24961e-05	3.48502	3.09779	3.24961	28694.2	32281	30772.9	3.57955	0.973592	2.80185e-05	2.49053e-05	2.49053e-05	2.80185	2.49053	2.49053	34459.7	40152	40152	0.762412	3.67498	6.83169e-06	6.07261e-06	7.59077e-06	0.683169	0.607261	0.759077	146377	164674	131739	2.81714	0.242505	4.26981e-06	3.79538e-06
CHD7	72	32	26	14	0.775	0.0363	0.00142922	0.142922	0.000635211	0.0635211	0.000516109	0.0516109	0.000277905	0.0277905	3.27725e-05	2.91311e-05	3.02923e-05	3.27725	2.91311	3.02923	30513.4	34327.6	33011.7	5.66783	0.578218	2.75469e-05	2.44861e-05	2.44861e-05	2.75469	2.44861	2.44861	34459.7	40839.5	40839.5	1.89734	1.45187	5.2256e-06	4.64498e-06	5.80622e-06	0.52256	0.464498	0.580622	191366	215286	172229	3.7705	0.138592	2.81378e-06	2.50114e-06
EP300	65	32	29	4	0.843	0.05	0.00129027	0.129027	0.000635211	0.0635211	0.00057566	0.057566	7.94013e-05	0.00794013	3.12223e-05	2.77531e-05	2.86569e-05	3.12223	2.77531	2.86569	32028.4	36032	34895.6	3.86672	0.807462	2.71552e-05	2.4138e-05	2.4138e-05	2.71552	2.4138	2.4138	34459.7	41428.5	41428.5	1.57765	1.72125	4.06703e-06	3.61514e-06	4.51893e-06	0.406703	0.361514	0.451893	245879	276614	221291	2.28907	0.177672	5.6097e-07	4.9864e-07
WAC	38	33	3	2	0.769	0	0.000754312	0.0754312	0.000655061	0.0655061	5.9551e-05	0.0059551	3.97007e-05	0.00397007	3.00968e-05	2.67527e-05	2.68902e-05	3.00968	2.67527	2.68902	33226.2	37379.4	37188.2	1.25919	2.39017	2.94777e-05	2.62024e-05	2.62024e-05	2.94777	2.62024	2.62024	33415.5	38164.4	38164.4	0.466527	6.31855	6.19032e-07	5.50251e-07	6.87814e-07	0.0619032	0.0550251	0.0687814	1.61542e+06	1.81735e+06	1.45388e+06	0.792664	0.0780952	4.12688e-07	3.66834e-07
PTEN	53	16	32	5	0.333	0.241	0.00105207	0.105207	0.000317605	0.0317605	0.000635211	0.0635211	9.92516e-05	0.00992516	2.99137e-05	2.65899e-05	3.08268e-05	2.99137	2.65899	3.08268	33429.6	37608.2	32439.3	1.69196	1.76799	1.08478e-05	9.6425e-06	9.6425e-06	1.08478	0.96425	0.96425	68919.4	103708	103708	0.365935	2.96441	1.90658e-05	1.69474e-05	2.11843e-05	1.90658	1.69474	2.11843	52449.8	59006	47204.8	1.32603	1.43782	2.97904e-06	2.64803e-06
SCN8A	59	3	47	9	0.354	0.062	0.00117117	0.117117	5.9551e-05	0.0059551	0.000932965	0.0932965	0.000178653	0.0178653	2.9635e-05	2.63422e-05	3.23691e-05	2.9635	2.63422	3.23691	33743.9	37961.9	30893.6	7.36579	0.402333	2.51365e-06	2.23435e-06	2.23435e-06	0.251365	0.223435	0.223435	367570	447557	447557	1.10377	0.227732	2.71213e-05	2.41078e-05	3.01348e-05	2.71213	2.41078	3.01348	36871.4	41480.3	33184.2	7.36579	0.368207	5.19344e-06	4.61639e-06
KMT2D	52	31	21	0	0.812	0.0669	0.00103222	0.103222	0.00061536	0.061536	0.000416857	0.0416857	0	0	2.93653e-05	2.61025e-05	2.68862e-05	2.93653	2.61025	2.68862	34053.8	38310.6	37193.9	9.04059	0.324816	2.58387e-05	2.29677e-05	2.29677e-05	2.58387	2.29677	2.29677	35571.3	43539.4	43539.4	2.686	0.961976	3.52661e-06	3.13476e-06	3.91845e-06	0.352661	0.313476	0.391845	283558	319003	255203	6.35459	0.055497	0	0
WDR45	40	28	11	1	0.558	0	0.000794013	0.0794013	0.000555809	0.0555809	0.000218354	0.0218354	1.98503e-05	0.00198503	2.93545e-05	2.60929e-05	2.7058e-05	2.93545	2.60929	2.7058	34066.4	38324.7	36957.7	0.96389	3.04542	2.50114e-05	2.22324e-05	2.22324e-05	2.50114	2.22324	2.22324	39382.5	44979.5	44979.5	0.238357	10.4933	4.34305e-06	3.86049e-06	4.82561e-06	0.434305	0.386049	0.482561	230253	259034	207227	0.725533	0.598602	3.94823e-07	3.50954e-07
SLC6A1	72	9	39	24	0.389	0.0316	0.00142922	0.142922	0.000178653	0.0178653	0.000774163	0.0774163	0.000476408	0.0476408	2.90709e-05	2.58408e-05	3.0571e-05	2.90709	2.58408	3.0571	34398.6	38698.4	32710.8	2.6496	1.09718	7.78534e-06	6.9203e-06	6.9203e-06	0.778534	0.69203	0.69203	122523	144502	144502	0.299574	2.59881	2.12856e-05	1.89205e-05	2.36507e-05	2.12856	1.89205	2.36507	46980.1	52852.6	42282.1	2.35003	0.90576	1.30988e-05	1.16434e-05
NSD1	58	27	25	6	0.746	0.0452	0.00115132	0.115132	0.000535959	0.0535959	0.000496258	0.0496258	0.000119102	0.0119102	2.87002e-05	2.55113e-05	2.67718e-05	2.87002	2.55113	2.67718	34842.9	39198.3	37352.7	6.04137	0.475062	2.3028e-05	2.04693e-05	2.04693e-05	2.3028	2.04693	2.04693	40841.2	48853.6	48853.6	2.14148	1.07533	5.67223e-06	5.04198e-06	6.30248e-06	0.567223	0.504198	0.630248	176297	198335	158668	3.89989	0.145446	1.36134e-06	1.21008e-06
CASK	42	24	11	7	0.37	0	0.000833714	0.0833714	0.000476408	0.0476408	0.000218354	0.0218354	0.000138952	0.0138952	2.76287e-05	2.45588e-05	2.59345e-05	2.76287	2.45588	2.59345	36194.3	40718.6	38558.7	2.94056	0.939572	2.14384e-05	1.90563e-05	1.90563e-05	2.14384	1.90563	1.90563	45946.3	52476	52476	0.637867	3.36094	6.19032e-06	5.50251e-06	6.87814e-06	0.619032	0.550251	0.687814	161542	181735	145388	2.30269	0.26883	3.9393e-06	3.5016e-06
FOXP1	40	28	11	1	0.667	0.0678	0.000794013	0.0794013	0.000555809	0.0555809	0.000218354	0.0218354	1.98503e-05	0.00198503	2.65877e-05	2.36335e-05	2.43606e-05	2.65877	2.36335	2.43606	37611.4	42312.8	41049.9	2.06629	1.28673	2.33156e-05	2.0725e-05	2.0725e-05	2.33156	2.0725	2.0725	39382.5	48250.9	48250.9	0.713886	3.26602	3.27203e-06	2.90847e-06	3.63559e-06	0.327203	0.290847	0.363559	305621	343823	275059	1.3524	0.241942	2.97457e-07	2.64406e-07
TBL1XR1	42	9	28	5	0.266	0	0.000833714	0.0833714	0.000178653	0.0178653	0.000555809	0.0555809	9.92516e-05	0.00992516	2.63978e-05	2.34647e-05	2.75443e-05	2.63978	2.34647	2.75443	37882	42617.3	36305.1	2.57284	1.02602	8.03938e-06	7.14612e-06	7.14612e-06	0.803938	0.714612	0.714612	122523	139936	139936	0.942533	0.852955	1.83584e-05	1.63186e-05	2.03982e-05	1.83584	1.63186	2.03982	54471	61279.9	49023.9	1.6303	1.12607	3.27828e-06	2.91403e-06
CHD3	78	4	51	23	0.498	0.0866	0.00154833	0.154833	7.94013e-05	0.00794013	0.00101237	0.101237	0.000456558	0.0456558	2.6133e-05	2.32293e-05	2.83114e-05	2.6133	2.32293	2.83114	38265.8	43049	35321.4	7.68633	0.339993	3.26363e-06	2.90101e-06	2.90101e-06	0.326363	0.290101	0.290101	275678	344708	344708	1.17179	0.278516	2.28694e-05	2.03283e-05	2.54104e-05	2.28694	2.03283	2.54104	43726.6	49192.4	39354	6.51454	0.351051	1.03136e-05	9.16768e-06
ATP1A3	55	2	38	15	0.293	0	0.00109177	0.109177	3.97007e-05	0.00397007	0.000754312	0.0754312	0.000297755	0.0297755	2.5785e-05	2.292e-05	2.8253e-05	2.5785	2.292	2.8253	38782.3	43630	35394.5	6.17592	0.417508	1.78653e-06	1.58803e-06	1.58803e-06	0.178653	0.158803	0.158803	551356	629712	629712	0.704753	0.253497	2.39985e-05	2.1332e-05	2.66649e-05	2.39985	2.1332	2.66649	41669.4	46878	37502.4	5.47117	0.438635	9.47307e-06	8.42051e-06
KCNQ2	67	2	52	13	0.517	0.0503	0.00132997	0.132997	3.97007e-05	0.00397007	0.00103222	0.103222	0.000258054	0.0258054	2.41319e-05	2.14506e-05	2.64362e-05	2.41319	2.14506	2.64362	41438.9	46618.8	37826.9	3.27508	0.736833	1.69667e-06	1.50815e-06	1.50815e-06	0.169667	0.150815	0.150815	551356	663065	663065	0.600987	0.282313	2.24352e-05	1.99424e-05	2.4928e-05	2.24352	1.99424	2.4928	44572.7	50144.3	40115.5	3.27508	0.685028	5.60881e-06	4.98561e-06
SMC1A	37	14	15	8	0.196	0	0.000734462	0.0734462	0.000277905	0.0277905	0.000297755	0.0297755	0.000158803	0.0158803	2.32785e-05	2.0692e-05	2.30859e-05	2.32785	2.0692	2.30859	42958.1	48327.9	43316.4	4.97672	0.467747	1.25057e-05	1.11162e-05	1.11162e-05	1.25057	1.11162	1.11162	78765.1	89958.9	89958.9	0.726673	1.72095	1.07728e-05	9.5758e-06	1.19697e-05	1.07728	0.95758	1.19697	92826.6	104430	83543.9	4.25005	0.253474	5.74548e-06	5.10709e-06
ASH1L	38	24	10	4	0.753	0.0239	0.000754312	0.0754312	0.000476408	0.0476408	0.000198503	0.0198503	7.94013e-05	0.00794013	2.31323e-05	2.05621e-05	2.10524e-05	2.31323	2.05621	2.10524	43229.5	48633.2	47500.6	6.7157	0.344451	2.0926e-05	1.86009e-05	1.86009e-05	2.0926	1.86009	1.86009	45946.3	53760.9	53760.9	2.54875	0.82103	2.20636e-06	1.96121e-06	2.45152e-06	0.220636	0.196121	0.245152	453234	509889	407911	4.16696	0.052949	8.82546e-07	7.84485e-07
TLK2	37	17	15	5	0.369	0.0364	0.000734462	0.0734462	0.000337456	0.0337456	0.000297755	0.0297755	9.92516e-05	0.00992516	2.30875e-05	2.05222e-05	2.24011e-05	2.30875	2.05222	2.24011	43313.5	48727.7	44640.8	3.41381	0.676298	1.46327e-05	1.30069e-05	1.30069e-05	1.46327	1.30069	1.30069	64865.4	76882.3	76882.3	0.922316	1.58652	8.45475e-06	7.51533e-06	9.39417e-06	0.845475	0.751533	0.939417	118277	133061	106449	2.49149	0.339345	2.81825e-06	2.50511e-06
ZEB2	31	23	7	1	0.569	0.0226	0.00061536	0.061536	0.000456558	0.0456558	0.000138952	0.0138952	1.98503e-05	0.00198503	2.27758e-05	2.02451e-05	2.0844e-05	2.27758	2.02451	2.0844	43906.3	49394.6	47975.4	3.98211	0.571951	2.00808e-05	1.78496e-05	1.78496e-05	2.00808	1.78496	1.78496	47944	56023.7	56023.7	0.789423	2.54373	2.69498e-06	2.39554e-06	2.99442e-06	0.269498	0.239554	0.299442	371060	417443	333954	3.19269	0.0844109	3.84997e-07	3.4222e-07
ASXL3	29	28	1	0	0.95	0.11	0.00057566	0.057566	0.000555809	0.0555809	1.98503e-05	0.00198503	0	0	2.23048e-05	1.98265e-05	1.98364e-05	2.23048	1.98265	1.98364	44833.4	50437.5	50412.3	0.715721	3.11641	2.22602e-05	1.97868e-05	1.97868e-05	2.22602	1.97868	1.97868	39382.5	50538.7	50538.7	0.715721	3.11017	4.46632e-08	3.97007e-08	4.96258e-08	0.00446632	0.00397007	0.00496258	2.23898e+07	2.51885e+07	2.01508e+07	0.724812	0.00616204	0	0
KMT5B	30	22	7	1	0.64	0	0.00059551	0.059551	0.000436707	0.0436707	0.000138952	0.0138952	1.98503e-05	0.00198503	2.19029e-05	1.94692e-05	1.99694e-05	2.19029	1.94692	1.99694	45656.2	51363.2	50076.5	2.41935	0.90532	1.96518e-05	1.74683e-05	1.74683e-05	1.96518	1.74683	1.74683	50123.2	57246.6	57246.6	0.593248	3.31258	2.25103e-06	2.00091e-06	2.50114e-06	0.225103	0.200091	0.250114	444242	499772	399817	1.8261	0.12327	3.21575e-07	2.85845e-07
USP9X	32	17	12	3	0.408	0.0107	0.000635211	0.0635211	0.000337456	0.0337456	0.000238204	0.0238204	5.9551e-05	0.0059551	2.13688e-05	1.89945e-05	2.04046e-05	2.13688	1.89945	2.04046	46797.3	52646.9	49008.5	7.12767	0.2998	1.5023e-05	1.33538e-05	1.33538e-05	1.5023	1.33538	1.33538	64865.4	74885.1	74885.1	1.35281	1.1105	6.34575e-06	5.64067e-06	7.05084e-06	0.634575	0.564067	0.705084	157586	177284	141827	5.77486	0.109886	1.58644e-06	1.41017e-06
CLTC	34	15	13	6	0.276	0.0453	0.000674911	0.0674911	0.000297755	0.0297755	0.000258054	0.0258054	0.000119102	0.0119102	2.11994e-05	1.88439e-05	2.07122e-05	2.11994	1.88439	2.07122	47171.1	53067.5	48280.7	7.98896	0.265359	1.2792e-05	1.13707e-05	1.13707e-05	1.2792	1.13707	1.13707	73514.1	87945.6	87945.6	1.29914	0.98465	8.40741e-06	7.47325e-06	9.34156e-06	0.840741	0.747325	0.934156	118943	133811	107048	6.68982	0.125675	3.88034e-06	3.44919e-06
KCNB1	42	6	33	3	0.47	0	0.000833714	0.0833714	0.000119102	0.0119102	0.000655061	0.0655061	5.9551e-05	0.0059551	2.09828e-05	1.86514e-05	2.21232e-05	2.09828	1.86514	2.21232	47658.1	53615.4	45201.4	3.48416	0.602235	5.35959e-06	4.76408e-06	4.76408e-06	0.535959	0.476408	0.476408	183785	209904	209904	0.302512	1.7717	1.56232e-05	1.38873e-05	1.73591e-05	1.56232	1.38873	1.73591	64007.4	72008.3	57606.6	3.18164	0.491042	1.42029e-06	1.26248e-06
EBF3	39	13	19	7	0.46	0.0316	0.000774163	0.0774163	0.000258054	0.0258054	0.000377156	0.0377156	0.000138952	0.0138952	2.04104e-05	1.81426e-05	2.01792e-05	2.04104	1.81426	2.01792	48994.7	55119	49556	3.37582	0.604604	1.12455e-05	9.99599e-06	9.99599e-06	1.12455	0.999599	0.999599	84823.9	100040	100040	0.855673	1.31423	9.1649e-06	8.14657e-06	1.01832e-05	0.91649	0.814657	1.01832	109112	122751	98200.8	2.52015	0.363665	3.37654e-06	3.00137e-06
SON	30	23	7	0	0.882	0.0516	0.00059551	0.059551	0.000456558	0.0456558	0.000138952	0.0138952	0	0	2.02228e-05	1.79758e-05	1.81398e-05	2.02228	1.79758	1.81398	49449.1	55630.3	55127.4	0.862004	2.34602	1.9485e-05	1.732e-05	1.732e-05	1.9485	1.732	1.732	47944	57736.8	57736.8	0.808187	2.41095	7.37837e-07	6.55855e-07	8.19819e-07	0.0737837	0.0655855	0.0819819	1.35531e+06	1.52473e+06	1.21978e+06	1.91363	0.0385569	0	0
PHIP	34	17	14	3	0.532	0.0574	0.000674911	0.0674911	0.000337456	0.0337456	0.000277905	0.0277905	5.9551e-05	0.0059551	2.01665e-05	1.79258e-05	1.92264e-05	2.01665	1.79258	1.92264	49587.1	55785.5	52011.8	6.57021	0.306939	1.43139e-05	1.27234e-05	1.27234e-05	1.43139	1.27234	1.27234	64865.4	78595.2	78595.2	1.94718	0.735108	5.85267e-06	5.20237e-06	6.50297e-06	0.585267	0.520237	0.650297	170862	192220	153776	4.62303	0.126598	1.25414e-06	1.11479e-06
TRIP12	35	18	12	5	0.6	0.019	0.000694761	0.0694761	0.000357306	0.0357306	0.000238204	0.0238204	9.92516e-05	0.00992516	2.00609e-05	1.78319e-05	1.87848e-05	2.00609	1.78319	1.87848	49848.1	56079.1	53234.6	8.03953	0.249529	1.57733e-05	1.40207e-05	1.40207e-05	1.57733	1.40207	1.40207	61261.7	71323.2	71323.2	3.62584	0.435023	4.28767e-06	3.81126e-06	4.76408e-06	0.428767	0.381126	0.476408	233227	262380	209904	4.41368	0.0971449	1.78653e-06	1.58803e-06
ARID2	26	22	2	2	0.752	0.0373	0.000516109	0.0516109	0.000436707	0.0436707	3.97007e-05	0.00397007	3.97007e-05	0.00397007	1.93619e-05	1.72106e-05	1.7309e-05	1.93619	1.72106	1.7309	51647.9	58103.9	57773.4	0.990363	1.95503	1.89188e-05	1.68167e-05	1.68167e-05	1.89188	1.68167	1.68167	50123.2	59464.6	59464.6	0.990363	1.91029	4.43059e-07	3.93831e-07	4.92288e-07	0.0443059	0.0393831	0.0492288	2.25703e+06	2.53916e+06	2.03133e+06	2.41007	0.0183837	4.43059e-07	3.93831e-07
MEF2C	39	14	18	7	0.339	0.324	0.000774163	0.0774163	0.000277905	0.0277905	0.000357306	0.0357306	0.000138952	0.0138952	1.90819e-05	1.69617e-05	1.93235e-05	1.90819	1.69617	1.93235	52405.6	58956.3	51750.5	2.25143	0.847548	8.45386e-06	7.51454e-06	7.51454e-06	0.845386	0.751454	0.751454	78765.1	133075	133075	0.329654	2.56446	1.06281e-05	9.44717e-06	1.1809e-05	1.06281	0.944717	1.1809	94090.5	105852	84681.5	1.92177	0.553034	4.13314e-06	3.6739e-06
CTCF	41	10	19	12	0.401	0.0312	0.000813863	0.0813863	0.000198503	0.0198503	0.000377156	0.0377156	0.000238204	0.0238204	1.88202e-05	1.67291e-05	1.89882e-05	1.88202	1.67291	1.89882	53134.4	59776.2	52664.2	3.365	0.559292	8.65395e-06	7.6924e-06	7.6924e-06	0.865395	0.76924	0.76924	110271	129998	129998	0.490348	1.76486	1.01662e-05	9.03666e-06	1.12958e-05	1.01662	0.903666	1.12958	98364.7	110660	88528.2	2.87465	0.353651	6.42079e-06	5.70737e-06
CACNA1A	71	2	45	24	0.575	0.0767	0.00140937	0.140937	3.97007e-05	0.00397007	0.000893265	0.0893265	0.000476408	0.0476408	1.87332e-05	1.66517e-05	2.04481e-05	1.87332	1.66517	2.04481	53381.2	60053.8	48904.3	8.53029	0.219608	1.6495e-06	1.46622e-06	1.46622e-06	0.16495	0.146622	0.146622	551356	682024	682024	1.20599	0.136776	1.70837e-05	1.51855e-05	1.89819e-05	1.70837	1.51855	1.89819	58535.4	65852.3	52681.8	7.3243	0.233247	9.1113e-06	8.09893e-06
PTPN11	56	0	43	13	0.516	0.0284	0.00111162	0.111162	0	0	0.000853564	0.0853564	0.000258054	0.0258054	1.85906e-05	1.6525e-05	2.06563e-05	1.85906	1.6525	2.06563	53790.5	60514.4	48411.5	1.78153	1.04352	0	0	0	0	0	0	NA	NA	NA	0.793817	0	1.85906e-05	1.6525e-05	2.06563e-05	1.85906	1.6525	2.06563	53790.5	60514.4	48411.5	1.78153	1.04352	5.62042e-06	4.99593e-06
TAOK1	36	15	14	7	0.423	0.165	0.000714612	0.0714612	0.000297755	0.0297755	0.000277905	0.0277905	0.000138952	0.0138952	1.84039e-05	1.63591e-05	1.79626e-05	1.84039	1.63591	1.79626	54336.2	61128.2	55671.3	4.05895	0.453416	1.11881e-05	9.94501e-06	9.94501e-06	1.11881	0.994501	0.994501	73514.1	100553	100553	0.794732	1.40779	7.21579e-06	6.41404e-06	8.01755e-06	0.721579	0.641404	0.801755	138585	155908	124726	3.26422	0.221057	3.6079e-06	3.20702e-06
KDM5B	63	29	25	9	0.828	0.439	0.00125057	0.125057	0.00057566	0.057566	0.000496258	0.0496258	0.000178653	0.0178653	1.83736e-05	1.63321e-05	1.71856e-05	1.83736	1.63321	1.71856	54426	61229.3	58188.2	2.98439	0.615656	1.45325e-05	1.29178e-05	1.29178e-05	1.45325	1.29178	1.29178	38024.5	77412.6	77412.6	1.42473	1.02002	3.84104e-06	3.41426e-06	4.26782e-06	0.384104	0.341426	0.426782	260346	292890	234312	1.55965	0.246275	1.38277e-06	1.22913e-06
HNRNPU	23	19	4	0	0.555	0.024	0.000456558	0.0456558	0.000377156	0.0377156	7.94013e-05	0.00794013	0	0	1.81547e-05	1.61375e-05	1.64909e-05	1.81547	1.61375	1.64909	55082.1	61967.4	60639.7	3.69757	0.490991	1.65647e-05	1.47242e-05	1.47242e-05	1.65647	1.47242	1.47242	58037.4	67915.5	67915.5	1.35283	1.22445	1.59001e-06	1.41334e-06	1.76668e-06	0.159001	0.141334	0.176668	628926	707542	566034	2.34474	0.0678119	0	0
NEXMIF	24	21	3	0	0.85	0.06	0.000476408	0.0476408	0.000416857	0.0416857	5.9551e-05	0.0059551	0	0	1.8035e-05	1.60311e-05	1.61205e-05	1.8035	1.60311	1.61205	55447.7	62378.7	62033	0.349249	5.16394	1.7633e-05	1.56738e-05	1.56738e-05	1.7633	1.56738	1.56738	52510.1	63800.7	63800.7	0.349249	5.04885	4.01969e-07	3.57306e-07	4.46632e-07	0.0401969	0.0357306	0.0446632	2.48775e+06	2.79872e+06	2.23898e+06	0.847987	0.0474028	0	0
SMARCA4	52	1	32	19	0.404	0.0117	0.00103222	0.103222	1.98503e-05	0.00198503	0.000635211	0.0635211	0.000377156	0.0377156	1.79192e-05	1.59281e-05	1.9714e-05	1.79192	1.59281	1.9714	55806.2	62782	50725.4	8.43214	0.21251	8.82814e-07	7.84723e-07	7.84723e-07	0.0882814	0.0784723	0.0784723	1.10271e+06	1.27433e+06	1.27433e+06	0.902064	0.097866	1.70363e-05	1.51434e-05	1.89293e-05	1.70363	1.51434	1.89293	58698	66035.3	52828.2	7.53007	0.226244	1.01153e-05	8.9914e-06
BRAF	53	0	39	14	0.487	0.0996	0.00105207	0.105207	0	0	0.000774163	0.0774163	0.000277905	0.0277905	1.78715e-05	1.58858e-05	1.98573e-05	1.78715	1.58858	1.98573	55954.9	62949.2	50359.4	2.00438	0.891625	0	0	0	0	0	0	NA	#DIV/0!	#DIV/0!	1.13277	0	1.78715e-05	1.58858e-05	1.98573e-05	1.78715	1.58858	1.98573	55954.9	62949.2	50359.4	2.00438	0.891625	6.41543e-06	5.7026e-06
CREBBP	38	13	25	0	0.709	0.0253	0.000754312	0.0754312	0.000258054	0.0258054	0.000496258	0.0496258	0	0	1.78171e-05	1.58375e-05	1.72816e-05	1.78171	1.58375	1.72816	56125.7	63141.4	57865.1	6.17239	0.288659	1.13186e-05	1.0061e-05	1.0061e-05	1.13186	1.0061	1.0061	84823.9	99393.5	99393.5	1.25829	0.899529	6.4985e-06	5.77645e-06	7.22056e-06	0.64985	0.577645	0.722056	153882	173117	138493	4.91411	0.132242	0	0
KAT6A	30	18	11	1	0.826	0.0218	0.00059551	0.059551	0.000357306	0.0357306	0.000218354	0.0218354	1.98503e-05	0.00198503	1.7438e-05	1.55004e-05	1.58803e-05	1.7438	1.55004	1.58803	57346.2	64514.4	62970.9	3.42299	0.509436	1.57282e-05	1.39807e-05	1.39807e-05	1.57282	1.39807	1.39807	61261.7	71527.4	71527.4	1.14971	1.36802	1.70971e-06	1.51974e-06	1.89968e-06	0.170971	0.151974	0.189968	584895	658007	526405	2.27328	0.0752087	1.55428e-07	1.38158e-07
FBN1	45	10	27	8	0.645	0.0189	0.000893265	0.0893265	0.000198503	0.0198503	0.000535959	0.0535959	0.000158803	0.0158803	1.73258e-05	1.54007e-05	1.73033e-05	1.73258	1.54007	1.73033	57717.5	64932.2	57792.3	8.95073	0.193568	8.76382e-06	7.79006e-06	7.79006e-06	0.876382	0.779006	0.779006	110271	128369	128369	2.45874	0.356435	8.56194e-06	7.61062e-06	9.51327e-06	0.856194	0.761062	0.951327	116796	131395	105116	6.49199	0.131885	2.53687e-06	2.255e-06
KIF1A	70	0	44	26	0.568	0.0726	0.00138952	0.138952	0	0	0.000873414	0.0873414	0.000516109	0.0516109	1.69792e-05	1.50926e-05	1.88658e-05	1.69792	1.50926	1.88658	58895.7	66257.6	53006.1	5.21601	0.32552	0	0	0	0	0	0	NA	NA	NA	3.76082	0	1.69792e-05	1.50926e-05	1.88658e-05	1.69792	1.50926	1.88658	58895.7	66257.6	53006.1	5.21601	0.32552	1.00332e-05	8.91836e-06
SIN3A	24	16	6	2	0.538	0.0148	0.000476408	0.0476408	0.000317605	0.0317605	0.000119102	0.0119102	3.97007e-05	0.00397007	1.65568e-05	1.47172e-05	1.52674e-05	1.65568	1.47172	1.52674	60398	67947.7	65498.9	4.50649	0.3674	1.40807e-05	1.25162e-05	1.25162e-05	1.40807	1.25162	1.25162	68919.4	79896.5	79896.5	1.06682	1.31988	2.47613e-06	2.201e-06	2.75126e-06	0.247613	0.2201	0.275126	403856	454338	363470	3.43966	0.0719875	8.25377e-07	7.33668e-07
HDAC8	29	11	12	6	0.346	0.0625	0.00057566	0.057566	0.000218354	0.0218354	0.000238204	0.0238204	0.000119102	0.0119102	1.62221e-05	1.44197e-05	1.59775e-05	1.62221	1.44197	1.59775	61644.2	69349.7	62587.9	1.34685	1.20445	9.21179e-06	8.18826e-06	8.18826e-06	0.921179	0.818826	0.818826	100246	122126	122126	0.308753	2.98355	7.01034e-06	6.23142e-06	7.78927e-06	0.701034	0.623142	0.778927	142646	160477	128382	1.0381	0.675308	3.50517e-06	3.11571e-06
ZNF292	26	18	8	0	0.892	0.0747	0.000516109	0.0516109	0.000357306	0.0357306	0.000158803	0.0158803	0	0	1.56495e-05	1.39106e-05	1.40821e-05	1.56495	1.39106	1.40821	63900	71887.5	71011.9	0.988301	1.58347	1.48777e-05	1.32246e-05	1.32246e-05	1.48777	1.32246	1.32246	61261.7	75616.6	75616.6	0.988301	1.50538	7.71781e-07	6.86027e-07	8.57534e-07	0.0771781	0.0686027	0.0857534	1.2957e+06	1.45767e+06	1.16613e+06	1.54767	0.0498674	0	0
DLG4	21	16	5	0	0.365	0.113	0.000416857	0.0416857	0.000317605	0.0317605	9.92516e-05	0.00992516	0	0	1.55133e-05	1.37896e-05	1.44199e-05	1.55133	1.37896	1.44199	64460.7	72518.3	69348.7	3.86109	0.401786	1.26772e-05	1.12686e-05	1.12686e-05	1.26772	1.12686	1.12686	68919.4	88741.9	88741.9	0.454437	2.78965	2.83612e-06	2.52099e-06	3.15124e-06	0.283612	0.252099	0.315124	352595	396669	317335	3.40666	0.0832521	0	0
MYT1L	25	11	13	1	0.502	0.0184	0.000496258	0.0496258	0.000218354	0.0218354	0.000258054	0.0258054	1.98503e-05	0.00198503	1.54281e-05	1.37139e-05	1.4999e-05	1.54281	1.37139	1.4999	64816.7	72918.8	66671.2	4.10501	0.375836	9.64512e-06	8.57344e-06	8.57344e-06	0.964512	0.857344	0.857344	100246	116639	116639	0.464386	2.07696	5.783e-06	5.14044e-06	6.42555e-06	0.5783	0.514044	0.642555	172921	194536	155629	3.64062	0.158846	4.44846e-07	3.95419e-07
KANSL1	31	18	10	3	0.863	0.12	0.00061536	0.061536	0.000357306	0.0357306	0.000198503	0.0198503	5.9551e-05	0.0059551	1.53731e-05	1.3665e-05	1.39369e-05	1.53731	1.3665	1.39369	65048.7	73179.8	71751.9	1.67217	0.91935	1.41493e-05	1.25772e-05	1.25772e-05	1.41493	1.25772	1.25772	61261.7	79509.2	79509.2	0.63987	2.21128	1.22377e-06	1.0878e-06	1.35975e-06	0.122377	0.10878	0.135975	817145	919288	735431	1.0323	0.118548	3.67132e-07	3.26339e-07
SETBP1	32	16	15	1	0.895	0.0231	0.000635211	0.0635211	0.000317605	0.0317605	0.000297755	0.0297755	1.98503e-05	0.00198503	1.5369e-05	1.36613e-05	1.3974e-05	1.5369	1.36613	1.3974	65066.1	73199.4	71561.7	0.516276	2.97689	1.39621e-05	1.24107e-05	1.24107e-05	1.39621	1.24107	1.24107	68919.4	80575.4	80575.4	0.516276	2.70438	1.40689e-06	1.25057e-06	1.56321e-06	0.140689	0.125057	0.156321	710787	799635	639708	1.13394	0.124071	9.37928e-08	8.33714e-08
WDFY3	30	12	15	3	0.623	0.038	0.00059551	0.059551	0.000238204	0.0238204	0.000297755	0.0297755	5.9551e-05	0.0059551	1.53633e-05	1.36562e-05	1.47788e-05	1.53633	1.36562	1.47788	65090.3	73226.6	67664.6	10.9673	0.140083	1.03118e-05	9.16609e-06	9.16609e-06	1.03118	0.916609	0.916609	91892.6	109098	109098	3.38632	0.304515	5.05141e-06	4.49014e-06	5.61268e-06	0.505141	0.449014	0.561268	197964	222710	178168	7.58096	0.0666329	1.01028e-06	8.98029e-07
PRPF8	33	4	21	8	0.353	0.114	0.000655061	0.0655061	7.94013e-05	0.00794013	0.000416857	0.0416857	0.000158803	0.0158803	1.53025e-05	1.36022e-05	1.62993e-05	1.53025	1.36022	1.62993	65348.7	73517.3	61352.3	11.5907	0.132024	3.16573e-06	2.81398e-06	2.81398e-06	0.316573	0.281398	0.281398	275678	355368	355368	1.19232	0.26551	1.21368e-05	1.07883e-05	1.34853e-05	1.21368	1.07883	1.34853	82394.1	92693.4	74154.7	10.3984	0.116718	4.62354e-06	4.10981e-06
EEF1A2	33	0	22	11	0.225	0	0.000655061	0.0655061	0	0	0.000436707	0.0436707	0.000218354	0.0218354	1.52302e-05	1.35379e-05	1.69224e-05	1.52302	1.35379	1.69224	65659.2	73866.6	59093.3	2.92093	0.521415	0	0	0	0	0	0	NA	NA	NA	0.258141	0	1.52302e-05	1.35379e-05	1.69224e-05	1.52302	1.35379	1.69224	65659.2	73866.6	59093.3	2.92093	0.521415	7.61508e-06	6.76896e-06
CUL3	20	16	4	0	0.346	0.0997	0.000397007	0.0397007	0.000317605	0.0317605	7.94013e-05	0.00794013	0	0	1.52041e-05	1.35147e-05	1.4034e-05	1.52041	1.35147	1.4034	65771.8	73993.3	71255.4	4.07889	0.37275	1.28673e-05	1.14376e-05	1.14376e-05	1.28673	1.14376	1.14376	68919.4	87430.9	87430.9	1.25151	1.02815	2.33678e-06	2.07714e-06	2.59642e-06	0.233678	0.207714	0.259642	427939	481432	385145	2.82739	0.082648	0	0
ZBTB18	24	11	11	2	0.463	0	0.000476408	0.0476408	0.000218354	0.0218354	0.000218354	0.0218354	3.97007e-05	0.00397007	1.51024e-05	1.34244e-05	1.45969e-05	1.51024	1.34244	1.45969	66214.5	74491.3	68507.5	2.20143	0.686029	9.82591e-06	8.73414e-06	8.73414e-06	0.982591	0.873414	0.873414	100246	114493	114493	0.307515	3.19526	5.27652e-06	4.69024e-06	5.86279e-06	0.527652	0.469024	0.586279	189519	213209	170567	1.89391	0.278604	9.59366e-07	8.5277e-07
NF1	29	14	12	3	0.521	0.215	0.00057566	0.057566	0.000277905	0.0277905	0.000238204	0.0238204	5.9551e-05	0.0059551	1.49515e-05	1.32902e-05	1.44312e-05	1.49515	1.32902	1.44312	66883.1	75243.5	69294.4	8.76723	0.170538	9.81698e-06	8.7262e-06	8.7262e-06	0.981698	0.87262	0.87262	78765.1	114597	114597	1.55445	0.631542	5.13449e-06	4.56399e-06	5.70498e-06	0.513449	0.456399	0.570498	194761	219107	175285	7.21279	0.0711859	1.28362e-06	1.141e-06
MBD5	21	17	4	0	0.914	0.0431	0.000416857	0.0416857	0.000337456	0.0337456	7.94013e-05	0.00794013	0	0	1.48383e-05	1.31896e-05	1.32579e-05	1.48383	1.31896	1.32579	67393.2	75817.4	75426.9	0.819963	1.80963	1.4531e-05	1.29164e-05	1.29164e-05	1.4531	1.29164	1.29164	64865.4	77420.7	77420.7	0.819963	1.77215	3.07283e-07	2.73141e-07	3.41426e-07	0.0307283	0.0273141	0.0341426	3.25433e+06	3.66112e+06	2.9289e+06	0.850283	0.0361389	0	0
NAA15	23	15	7	1	0.478	0.149	0.000456558	0.0456558	0.000297755	0.0297755	0.000138952	0.0138952	1.98503e-05	0.00198503	1.46665e-05	1.30369e-05	1.37622e-05	1.46665	1.30369	1.37622	68182.5	76705.3	72662.6	3.11185	0.471311	1.14025e-05	1.01356e-05	1.01356e-05	1.14025	1.01356	1.01356	73514.1	98662.4	98662.4	1.02063	1.1172	3.26399e-06	2.90132e-06	3.62666e-06	0.326399	0.290132	0.362666	306374	344670	275736	2.09122	0.156081	4.66284e-07	4.14475e-07
NFIX	20	10	9	1	0.295	0	0.000397007	0.0397007	0.000198503	0.0198503	0.000178653	0.0178653	1.98503e-05	0.00198503	1.46004e-05	1.29781e-05	1.42376e-05	1.46004	1.29781	1.42376	68491.2	77052.6	70236.3	2.6148	0.558377	8.93265e-06	7.94013e-06	7.94013e-06	0.893265	0.794013	0.794013	110271	125942	125942	0.213524	4.18343	5.66777e-06	5.03801e-06	6.29752e-06	0.566777	0.503801	0.629752	176436	198491	158793	2.40127	0.236032	6.29752e-07	5.59779e-07
HUWE1	35	0	27	8	0.401	0.0261	0.000694761	0.0694761	0	0	0.000535959	0.0535959	0.000158803	0.0158803	1.44468e-05	1.28416e-05	1.6052e-05	1.44468	1.28416	1.6052	69219.6	77872.1	62297.7	12.8504	0.112423	0	0	0	0	0	0	NA	NA	NA	2.38018	0	1.44468e-05	1.28416e-05	1.6052e-05	1.44468	1.28416	1.6052	69219.6	77872.1	62297.7	10.4702	0.13798	4.28052e-06	3.80491e-06
SMARCA2	51	0	34	17	0.527	0.123	0.00101237	0.101237	0	0	0.000674911	0.0674911	0.000337456	0.0337456	1.43655e-05	1.27693e-05	1.59616e-05	1.43655	1.27693	1.59616	69611.3	78312.7	62650.2	4.63296	0.310071	0	0	0	0	0	0	NA	NA	NA	0.803264	0	1.43655e-05	1.27693e-05	1.59616e-05	1.43655	1.27693	1.59616	69611.3	78312.7	62650.2	4.63296	0.310071	7.18274e-06	6.38466e-06
H3-3A	18	0	17	1	0.06	0.37	0.000357306	0.0357306	0	0	0.000337456	0.0337456	1.98503e-05	0.00198503	1.42744e-05	1.26883e-05	1.58604e-05	1.42744	1.26883	1.58604	70055.6	78812.6	63050.1	1.00958	1.41389	0	0	0	0	0	0	NA	#DIV/0!	#DIV/0!	0.147302	0	1.42744e-05	1.26883e-05	1.58604e-05	1.42744	1.26883	1.58604	70055.6	78812.6	63050.1	1.00958	1.41389	8.39669e-07	7.46372e-07
MED12	25	8	13	4	0.382	0.0226	0.000496258	0.0496258	0.000158803	0.0158803	0.000258054	0.0258054	7.94013e-05	0.00794013	1.41611e-05	1.25876e-05	1.41824e-05	1.41611	1.25876	1.41824	70616	79443	70509.8	7.0965	0.199551	6.98462e-06	6.20855e-06	6.20855e-06	0.698462	0.620855	0.620855	137839	161068	161068	1.44353	0.483856	7.17649e-06	6.3791e-06	7.97388e-06	0.717649	0.63791	0.797388	139344	156762	125410	5.65296	0.126951	2.20815e-06	1.9628e-06
PDHA1	27	10	11	6	0.452	0.056	0.000535959	0.0535959	0.000198503	0.0198503	0.000218354	0.0218354	0.000119102	0.0119102	1.3817e-05	1.22818e-05	1.34784e-05	1.3817	1.22818	1.34784	72374.5	81421.3	74192.9	1.30387	1.05969	8.43242e-06	7.49548e-06	7.49548e-06	0.843242	0.749548	0.749548	110271	133414	133414	0.233361	3.61347	5.3846e-06	4.78631e-06	5.98289e-06	0.53846	0.478631	0.598289	185715	208929	167143	1.07051	0.502994	2.93705e-06	2.61072e-06
SOX5	28	11	12	5	0.571	0.0728	0.000555809	0.0555809	0.000218354	0.0218354	0.000238204	0.0238204	9.92516e-05	0.00992516	1.37091e-05	1.21859e-05	1.32078e-05	1.37091	1.21859	1.32078	72944.2	82062.2	75713	2.33327	0.587548	9.11059e-06	8.0983e-06	8.0983e-06	0.911059	0.80983	0.80983	100246	123483	123483	0.479751	1.89902	4.59853e-06	4.08758e-06	5.10947e-06	0.459853	0.408758	0.510947	217461	244644	195715	1.85352	0.248097	1.91605e-06	1.70316e-06
ITPR1	45	3	31	11	0.594	0.0809	0.000893265	0.0893265	5.9551e-05	0.0059551	0.00061536	0.061536	0.000218354	0.0218354	1.37056e-05	1.21828e-05	1.46811e-05	1.37056	1.21828	1.46811	72962.7	82083.1	68114.6	6.21647	0.220473	2.463e-06	2.18933e-06	2.18933e-06	0.2463	0.218933	0.218933	367570	456760	456760	1.22782	0.2006	1.12426e-05	9.99345e-06	1.24918e-05	1.12426	0.999345	1.24918	88947.2	100066	80052.4	6.21647	0.180852	3.98932e-06	3.54606e-06
CSNK2A1	30	3	18	9	0.298	0.13	0.00059551	0.059551	5.9551e-05	0.0059551	0.000357306	0.0357306	0.000178653	0.0178653	1.36187e-05	1.21055e-05	1.46138e-05	1.36187	1.21055	1.46138	73428.4	82606.9	68428.4	1.66064	0.820087	2.33142e-06	2.07237e-06	2.07237e-06	0.233142	0.207237	0.207237	367570	482538	482538	0.338762	0.688218	1.12873e-05	1.00332e-05	1.25414e-05	1.12873	1.00332	1.25414	88595.2	99669.6	79735.7	1.66064	0.679694	5.64365e-06	5.01658e-06
NSD2	25	12	9	4	0.61	0.05	0.000496258	0.0496258	0.000238204	0.0238204	0.000178653	0.0178653	7.94013e-05	0.00794013	1.33186e-05	1.18387e-05	1.25355e-05	1.33186	1.18387	1.25355	75083.1	84468.5	79773.6	3.99807	0.333125	1.01832e-05	9.05175e-06	9.05175e-06	1.01832	0.905175	0.905175	91892.6	110476	110476	0.610935	1.66682	3.13536e-06	2.78699e-06	3.48373e-06	0.313536	0.278699	0.348373	318943	358811	287048	3.38714	0.0925667	1.39349e-06	1.23866e-06
SPTAN1	50	1	33	16	0.582	0.0559	0.000992516	0.0992516	1.98503e-05	0.00198503	0.000655061	0.0655061	0.000317605	0.0317605	1.3165e-05	1.17022e-05	1.44404e-05	1.3165	1.17022	1.44404	75958.8	85453.7	69250.2	10.0548	0.130933	8.43331e-07	7.49628e-07	7.49628e-07	0.0843331	0.0749628	0.0749628	1.10271e+06	1.334e+06	1.334e+06	3.24109	0.02602	1.23217e-05	1.09526e-05	1.36908e-05	1.23217	1.09526	1.36908	81157.7	91302.4	73041.9	6.8137	0.180837	5.97415e-06	5.31036e-06
SPEN	28	13	11	4	0.821	0.031	0.000555809	0.0555809	0.000258054	0.0258054	0.000218354	0.0218354	7.94013e-05	0.00794013	1.30113e-05	1.15656e-05	1.19564e-05	1.30113	1.15656	1.19564	76856.3	86463.3	83636.9	5.92892	0.219455	1.12525e-05	1.00022e-05	1.00022e-05	1.12525	1.00022	1.00022	84823.9	99978.2	99978.2	1.56143	0.720652	1.75884e-06	1.56341e-06	1.95426e-06	0.175884	0.156341	0.195426	568557	639627	511701	4.36749	0.0402711	6.39578e-07	5.68513e-07
KDM6A	23	12	9	2	0.63	0.0702	0.000456558	0.0456558	0.000238204	0.0238204	0.000178653	0.0178653	3.97007e-05	0.00397007	1.29413e-05	1.15033e-05	1.21644e-05	1.29413	1.15033	1.21644	77272.2	86931.2	82207.4	2.62101	0.493751	9.96669e-06	8.85928e-06	8.85928e-06	0.996669	0.885928	0.885928	91892.6	112876	112876	0.793105	1.25667	2.97457e-06	2.64406e-06	3.30508e-06	0.297457	0.264406	0.330508	336183	378206	302565	1.8279	0.162731	6.61016e-07	5.8757e-07
CHD4	28	4	20	4	0.461	0.0922	0.000555809	0.0555809	7.94013e-05	0.00794013	0.000397007	0.0397007	7.94013e-05	0.00794013	1.2873e-05	1.14427e-05	1.35825e-05	1.2873	1.14427	1.35825	77681.9	87392.1	73623.9	7.8051	0.164931	3.24362e-06	2.88322e-06	2.88322e-06	0.324362	0.288322	0.288322	275678	346834	346834	1.12722	0.287753	9.62939e-06	8.55946e-06	1.06993e-05	0.962939	0.855946	1.06993	103849	116830	93463.8	6.67787	0.144199	1.92588e-06	1.71189e-06
TRRAP	40	0	30	10	0.52	0.0305	0.000794013	0.0794013	0	0	0.00059551	0.059551	0.000198503	0.0198503	1.2863e-05	1.14338e-05	1.42922e-05	1.2863	1.14338	1.42922	77742.3	87460.1	69968.1	16.7726	0.0766907	0	0	0	0	0	0	NA	NA	NA	3.74946	0	1.2863e-05	1.14338e-05	1.42922e-05	1.2863	1.14338	1.42922	77742.3	87460.1	69968.1	13.0231	0.0987706	4.28767e-06	3.81126e-06
KAT6B	16	15	1	0	0.755	0.0608	0.000317605	0.0317605	0.000297755	0.0297755	1.98503e-05	0.00198503	0	0	1.28032e-05	1.13806e-05	1.14292e-05	1.28032	1.13806	1.14292	78105.7	87868.9	87495	4.1466	0.308763	1.25843e-05	1.11861e-05	1.11861e-05	1.25843	1.11861	1.11861	73514.1	89397	89397	1.10476	1.1391	2.1885e-07	1.94533e-07	2.43167e-07	0.021885	0.0194533	0.0243167	4.56934e+06	5.14051e+06	4.11241e+06	3.04184	0.00719465	0	0
AUTS2	19	16	2	1	0.778	0.135	0.000377156	0.0377156	0.000317605	0.0317605	3.97007e-05	0.00397007	1.98503e-05	0.00198503	1.27594e-05	1.13417e-05	1.14298e-05	1.27594	1.13417	1.14298	78373.6	88170.3	87490.4	2.85374	0.447111	1.23628e-05	1.09891e-05	1.09891e-05	1.23628	1.09891	1.09891	68919.4	90998.9	90998.9	0.786727	1.57142	3.9661e-07	3.52542e-07	4.40677e-07	0.039661	0.0352542	0.0440677	2.52137e+06	2.83654e+06	2.26923e+06	2.06701	0.0191876	1.98305e-07	1.76271e-07
CDKL5	22	12	8	2	0.615	0.0875	0.000436707	0.0436707	0.000238204	0.0238204	0.000158803	0.0158803	3.97007e-05	0.00397007	1.25325e-05	1.114e-05	1.17514e-05	1.25325	1.114	1.17514	79792.5	89766.6	85096.3	2.16933	0.577712	9.78125e-06	8.69444e-06	8.69444e-06	0.978125	0.869444	0.869444	91892.6	115016	115016	0.406618	2.40551	2.75126e-06	2.44556e-06	3.05695e-06	0.275126	0.244556	0.305695	363470	408904	327123	1.76272	0.15608	6.87814e-07	6.1139e-07
LRP1	38	3	26	9	0.573	0.0324	0.000754312	0.0754312	5.9551e-05	0.0059551	0.000516109	0.0516109	0.000178653	0.0178653	1.251e-05	1.112e-05	1.33238e-05	1.251	1.112	1.33238	79936.1	89928.1	75053.8	19.3365	0.0646964	2.59297e-06	2.30486e-06	2.30486e-06	0.259297	0.230486	0.230486	367570	433866	433866	3.72748	0.0695636	9.91703e-06	8.81513e-06	1.10189e-05	0.991703	0.881513	1.10189	100837	113441	90753	15.609	0.0635341	3.43282e-06	3.05139e-06
TRIO	53	3	31	19	0.645	0.0887	0.00105207	0.105207	5.9551e-05	0.0059551	0.00061536	0.061536	0.000377156	0.0377156	1.22725e-05	1.09089e-05	1.30934e-05	1.22725	1.09089	1.30934	81483.2	91668.5	76374.4	8.87429	0.138293	2.4421e-06	2.17075e-06	2.17075e-06	0.24421	0.217075	0.217075	367570	460670	460670	1.58566	0.154011	9.83038e-06	8.73811e-06	1.09226e-05	0.983038	0.873811	1.09226	101725	114441	91552.9	7.28863	0.134873	6.02507e-06	5.35562e-06
WDR26	19	10	7	2	0.469	0	0.000377156	0.0377156	0.000198503	0.0198503	0.000138952	0.0138952	3.97007e-05	0.00397007	1.22529e-05	1.08915e-05	1.16293e-05	1.22529	1.08915	1.16293	81613.2	91814.9	85989.6	2.84271	0.431029	8.93265e-06	7.94013e-06	7.94013e-06	0.893265	0.794013	0.794013	110271	125942	125942	1.18336	0.754853	3.32027e-06	2.95135e-06	3.68918e-06	0.332027	0.295135	0.368918	301181	338828	271063	1.65935	0.200094	9.48647e-07	8.43242e-07
ZMYND11	24	6	14	4	0.446	0.0253	0.000476408	0.0476408	0.000119102	0.0119102	0.000277905	0.0277905	7.94013e-05	0.00794013	1.21522e-05	1.08019e-05	1.23415e-05	1.21522	1.08019	1.23415	82289.9	92576.2	81027.4	2.48745	0.488538	5.22399e-06	4.64355e-06	4.64355e-06	0.522399	0.464355	0.464355	183785	215353	215353	0.395255	1.32168	6.92816e-06	6.15837e-06	7.69796e-06	0.692816	0.615837	0.769796	144338	162381	129905	2.0922	0.331143	1.97947e-06	1.75953e-06
PPP2R5D	34	2	21	11	0.448	0.0557	0.000674911	0.0674911	3.97007e-05	0.00397007	0.000416857	0.0416857	0.000218354	0.0218354	1.20417e-05	1.07038e-05	1.30048e-05	1.20417	1.07038	1.30048	83044.4	93425	76894.5	0.525293	2.29239	1.68702e-06	1.49957e-06	1.49957e-06	0.168702	0.149957	0.149957	551356	666856	666856	0.507092	0.332685	1.03547e-05	9.2042e-06	1.15053e-05	1.03547	0.92042	1.15053	96574.3	108646	86916.8	0.442578	2.33964	5.4239e-06	4.82125e-06
FBXO11	23	5	15	3	0.436	0.0205	0.000456558	0.0456558	9.92516e-05	0.00992516	0.000297755	0.0297755	5.9551e-05	0.0059551	1.19318e-05	1.0606e-05	1.22854e-05	1.19318	1.0606	1.22854	83809.8	94286	81397.6	3.21121	0.371566	4.37476e-06	3.88868e-06	3.88868e-06	0.437476	0.388868	0.388868	220542	257157	257157	0.750342	0.583036	7.55702e-06	6.71735e-06	8.39669e-06	0.755702	0.671735	0.839669	132327	148868	119095	2.46087	0.307087	1.5114e-06	1.34347e-06
IQSEC2	20	10	6	4	0.403	0.0281	0.000397007	0.0397007	0.000198503	0.0198503	0.000119102	0.0119102	7.94013e-05	0.00794013	1.18813e-05	1.05612e-05	1.12722e-05	1.18813	1.05612	1.12722	84165.8	94686.5	88713.8	3.12948	0.379658	8.68164e-06	7.71701e-06	7.71701e-06	0.868164	0.771701	0.771701	110271	129584	129584	0.401361	2.16305	3.19967e-06	2.84416e-06	3.55519e-06	0.319967	0.284416	0.355519	312532	351598	281279	2.72811	0.117285	2.13312e-06	1.8961e-06
CHAMP1	16	14	2	0	0.981	0.086	0.000317605	0.0317605	0.000277905	0.0277905	3.97007e-05	0.00397007	0	0	1.14642e-05	1.01904e-05	1.01979e-05	1.14642	1.01904	1.01979	87228.4	98131.9	98059.3	0.224503	5.10646	1.14302e-05	1.01602e-05	1.01602e-05	1.14302	1.01602	1.01602	78765.1	98423.3	98423.3	0.224503	5.09134	3.39441e-08	3.01725e-08	3.77156e-08	0.00339441	0.00301725	0.00377156	2.94602e+07	3.31428e+07	2.65142e+07	0.128532	0.0264089	0	0
PUF60	18	8	8	2	0.325	0.0778	0.000357306	0.0357306	0.000158803	0.0158803	0.000158803	0.0158803	3.97007e-05	0.00397007	1.14138e-05	1.01456e-05	1.12175e-05	1.14138	1.01456	1.12175	87613.4	98565.1	89146.4	2.88018	0.396287	6.59015e-06	5.85791e-06	5.85791e-06	0.659015	0.585791	0.585791	137839	170709	170709	0.623602	1.05679	4.82363e-06	4.28767e-06	5.35959e-06	0.482363	0.428767	0.535959	207313	233227	186581	2.25658	0.213759	1.20591e-06	1.07192e-06
MECP2	65	23	36	6	1.23	0.0858	0.00129027	0.129027	0.000456558	0.0456558	0.000714612	0.0714612	0.000119102	0.0119102	1.13861e-05	1.0121e-05	8.47736e-06	1.13861	1.0121	0.847736	87826.5	98804.8	117961	0.205725	5.53461	1.87823e-05	1.66954e-05	1.66954e-05	1.87823	1.66954	1.66954	47944	59896.7	59896.7	0.205725	9.12981	-7.39623e-06	-6.57443e-06	-8.21804e-06	-0.739623	-0.657443	-0.821804	-135204	-152104	-121684	0	#DIV/0!	-0.000123271	-0.000109574
ANK2	27	12	12	3	0.878	0.0626	0.000535959	0.0535959	0.000238204	0.0238204	0.000238204	0.0238204	5.9551e-05	0.0059551	1.13559e-05	1.00941e-05	1.03847e-05	1.13559	1.00941	1.03847	88060	99067.5	96295.1	2.89051	0.392869	1.00482e-05	8.9317e-06	8.9317e-06	1.00482	0.89317	0.89317	91892.6	111961	111961	2.89051	0.347626	1.30774e-06	1.16244e-06	1.45304e-06	0.130774	0.116244	0.145304	764678	860263	688210	3.08608	0.0423754	3.26935e-07	2.90609e-07
GABRB3	26	1	20	5	0.41	0.132	0.000516109	0.0516109	1.98503e-05	0.00198503	0.000397007	0.0397007	9.92516e-05	0.00992516	1.13159e-05	1.00586e-05	1.24009e-05	1.13159	1.00586	1.24009	88371.4	99417.8	80639.3	2.13912	0.528998	7.75354e-07	6.89203e-07	6.89203e-07	0.0775354	0.0689203	0.0689203	1.10271e+06	1.45095e+06	1.45095e+06	0.266369	0.291082	1.05405e-05	9.36936e-06	1.17117e-05	1.05405	0.936936	1.17117	94871.9	106731	85384.7	1.87275	0.562838	2.63513e-06	2.34234e-06
MED13	22	10	12	0	0.779	0	0.000436707	0.0436707	0.000198503	0.0198503	0.000238204	0.0238204	0	0	1.13016e-05	1.00459e-05	1.05723e-05	1.13016	1.00459	1.05723	88483.2	99543.6	94586.9	1.41939	0.796228	8.93265e-06	7.94013e-06	7.94013e-06	0.893265	0.794013	0.794013	110271	125942	125942	1.41939	0.62933	2.36894e-06	2.10572e-06	2.63215e-06	0.236894	0.210572	0.263215	422130	474896	379917	2.50931	0.094406	0	0
CACNA1E	31	3	22	6	0.555	0.069	0.00061536	0.061536	5.9551e-05	0.0059551	0.000436707	0.0436707	0.000119102	0.0119102	1.124e-05	9.99107e-06	1.19344e-05	1.124	0.999107	1.19344	88968.4	100089	83791.3	10.1108	0.111167	2.49489e-06	2.21768e-06	2.21768e-06	0.249489	0.221768	0.221768	367570	450922	450922	3.31055	0.0753616	8.74506e-06	7.77339e-06	9.71674e-06	0.874506	0.777339	0.971674	114350	128644	102915	6.80028	0.128599	2.38502e-06	2.12002e-06
PIK3CA	25	0	19	6	0.338	0.0452	0.000496258	0.0496258	0	0	0.000377156	0.0377156	0.000119102	0.0119102	1.12355e-05	9.9871e-06	1.24839e-05	1.12355	0.99871	1.24839	89003.7	100129	80103.4	5.22225	0.215147	0	0	0	0	0	0	NA	#DIV/0!	#DIV/0!	1.65732	0	1.12355e-05	9.9871e-06	1.24839e-05	1.12355	0.99871	1.24839	89003.7	100129	80103.4	3.56493	0.315167	3.54805e-06	3.15382e-06
PBX1	22	4	13	5	0.322	0.0811	0.000436707	0.0436707	7.94013e-05	0.00794013	0.000258054	0.0258054	9.92516e-05	0.00992516	1.11565e-05	9.91691e-06	1.16665e-05	1.11565	0.991691	1.16665	89633.7	100838	85715.4	2.30857	0.483265	3.28328e-06	2.91847e-06	2.91847e-06	0.328328	0.291847	0.291847	275678	342645	342645	0.587024	0.55931	7.87324e-06	6.99843e-06	8.74804e-06	0.787324	0.699843	0.874804	127013	142889	114311	1.72155	0.457335	3.02817e-06	2.6917e-06
SPTBN1	32	7	17	8	0.66	0.0419	0.000635211	0.0635211	0.000138952	0.0138952	0.000337456	0.0337456	0.000158803	0.0158803	1.11539e-05	9.9146e-06	1.1062e-05	1.11539	0.99146	1.1062	89654.5	100861	90400	7.21935	0.154501	5.99086e-06	5.32521e-06	5.32521e-06	0.599086	0.532521	0.532521	157530	187786	187786	1.59345	0.375967	5.16307e-06	4.5894e-06	5.73674e-06	0.516307	0.45894	0.573674	193683	217894	174315	5.6259	0.0917733	2.42968e-06	2.15972e-06
GRIN1	21	1	16	4	0.278	0.171	0.000416857	0.0416857	1.98503e-05	0.00198503	0.000317605	0.0317605	7.94013e-05	0.00794013	1.10595e-05	9.83068e-06	1.21238e-05	1.10595	0.983068	1.21238	90419.9	101722	82482.5	6.44751	0.171532	7.40517e-07	6.58237e-07	6.58237e-07	0.0740517	0.0658237	0.0658237	1.10271e+06	1.51921e+06	1.51921e+06	0.9972	0.0742596	1.0319e-05	9.17244e-06	1.14655e-05	1.0319	0.917244	1.14655	96908.7	109022	87217.8	5.45031	0.189329	2.57975e-06	2.29311e-06
KMT2C	25	12	11	2	0.88	0.0821	0.000496258	0.0496258	0.000238204	0.0238204	0.000218354	0.0218354	3.97007e-05	0.00397007	1.10182e-05	9.79399e-06	1.0056e-05	1.10182	0.979399	1.0056	90758.6	102103	99442.9	4.46968	0.246511	9.83913e-06	8.7459e-06	8.7459e-06	0.983913	0.87459	0.87459	91892.6	114339	114339	4.46968	0.220131	1.17911e-06	1.0481e-06	1.31012e-06	0.117911	0.10481	0.131012	848098	954110	763288	3.59492	0.0327993	2.14384e-07	1.90563e-07
AGO1	22	0	18	4	0.315	0	0.000436707	0.0436707	0	0	0.000357306	0.0357306	7.94013e-05	0.00794013	1.1014e-05	9.79018e-06	1.22377e-05	1.1014	0.979018	1.22377	90793.9	102143	81714.5	4.89903	0.224819	0	0	0	0	0	0	NA	#DIV/0!	#DIV/0!	0.758185	0	1.1014e-05	9.79018e-06	1.22377e-05	1.1014	0.979018	1.22377	90793.9	102143	81714.5	4.14085	0.265983	2.44755e-06	2.1756e-06
SLC2A1	22	9	8	5	0.527	0.0508	0.000436707	0.0436707	0.000178653	0.0178653	0.000158803	0.0158803	9.92516e-05	0.00992516	1.10111e-05	9.78764e-06	1.05388e-05	1.10111	0.978764	1.05388	90817.5	102170	94887.7	1.97396	0.557819	7.63098e-06	6.7831e-06	6.7831e-06	0.763098	0.67831	0.67831	122523	147425	147425	0.272307	2.80234	3.38011e-06	3.00455e-06	3.75568e-06	0.338011	0.300455	0.375568	295848	332829	266263	1.70165	0.198638	2.11257e-06	1.87784e-06
ASXL1	33	29	4	0	0.938	0.589	0.000655061	0.0655061	0.00057566	0.057566	7.94013e-05	0.00794013	0	0	1.08684e-05	9.66076e-06	9.70999e-06	1.08684	0.966076	0.970999	92010.3	103512	102987	1.04506	1.03998	1.06468e-05	9.46384e-06	9.46384e-06	1.06468	0.946384	0.946384	38024.5	105665	105665	0.406868	2.61678	2.2153e-07	1.96915e-07	2.46144e-07	0.022153	0.0196915	0.0246144	4.51407e+06	5.07833e+06	4.06266e+06	0.638188	0.0347123	0	0
ANKRD11	24	13	7	4	1.04	0.0468	0.000476408	0.0476408	0.000258054	0.0258054	0.000138952	0.0138952	7.94013e-05	0.00794013	1.08189e-05	9.61677e-06	9.56119e-06	1.08189	0.961677	0.956119	92431.1	103985	104590	1.13268	0.95516	1.1069e-05	9.83909e-06	9.83909e-06	1.1069	0.983909	0.983909	84823.9	101635	101635	1.13268	0.977242	-2.50114e-07	-2.22324e-07	-2.77905e-07	-0.0250114	-0.0222324	-0.0277905	-3.99817e+06	-4.49795e+06	-3.59836e+06	0	#DIV/0!	-1.42922e-05	-1.27042e-05
CAMTA1	18	12	4	2	0.712	0.0913	0.000357306	0.0357306	0.000238204	0.0238204	7.94013e-05	0.00794013	3.97007e-05	0.00397007	1.07696e-05	9.57294e-06	9.80162e-06	1.07696	0.957294	0.980162	92854.3	104461	102024	4.14358	0.259909	9.74052e-06	8.65824e-06	8.65824e-06	0.974052	0.865824	0.865824	91892.6	115497	115497	0.728628	1.33683	1.02904e-06	9.14703e-07	1.14338e-06	0.102904	0.0914703	0.114338	971779	1.09325e+06	874601	3.41495	0.0301334	5.14521e-07	4.57352e-07
KMT2E	21	11	9	1	0.872	0.0127	0.000416857	0.0416857	0.000218354	0.0218354	0.000178653	0.0178653	1.98503e-05	0.00198503	1.07302e-05	9.53792e-06	9.7666e-06	1.07302	0.953792	0.97666	93195.2	104845	102390	1.44812	0.740973	9.70112e-06	8.62322e-06	8.62322e-06	0.970112	0.862322	0.862322	100246	115966	115966	1.44812	0.669912	1.02904e-06	9.14703e-07	1.14338e-06	0.102904	0.0914703	0.114338	971779	1.09325e+06	874601	1.39551	0.0737396	1.14338e-07	1.01634e-07
PPP1CB	16	2	11	3	0.0939	0	0.000317605	0.0317605	3.97007e-05	0.00397007	0.000218354	0.0218354	5.9551e-05	0.0059551	1.06898e-05	9.50203e-06	1.14805e-05	1.06898	0.950203	1.14805	93547.2	105241	87103.9	1.90112	0.562289	1.78653e-06	1.58803e-06	1.58803e-06	0.178653	0.158803	0.158803	551356	629712	629712	0.311004	0.574439	8.90326e-06	7.91401e-06	9.89251e-06	0.890326	0.791401	0.989251	112318	126358	101087	1.59012	0.559912	2.42816e-06	2.15837e-06
PPP2R1A	29	0	18	11	0.34	0.133	0.00057566	0.057566	0	0	0.000357306	0.0357306	0.000218354	0.0218354	1.0612e-05	9.43288e-06	1.17911e-05	1.0612	0.943288	1.17911	94233.1	106012	84809.8	3.04444	0.34857	0	0	0	0	0	0	NA	#DIV/0!	#DIV/0!	0.428897	0	1.0612e-05	9.43288e-06	1.17911e-05	1.0612	0.943288	1.17911	94233.1	106012	84809.8	2.61554	0.405728	6.4851e-06	5.76454e-06
PHF21A	14	11	2	1	0.587	0	0.000277905	0.0277905	0.000218354	0.0218354	3.97007e-05	0.00397007	1.98503e-05	0.00198503	1.05637e-05	9.39e-06	9.55396e-06	1.05637	0.939	0.955396	94663.4	106496	104669	0.568034	1.8597	9.82591e-06	8.73414e-06	8.73414e-06	0.982591	0.873414	0.873414	100246	114493	114493	0.568034	1.72981	7.37837e-07	6.55855e-07	8.19819e-07	0.0737837	0.0655855	0.0819819	1.35531e+06	1.52473e+06	1.21978e+06	1.57877	0.0467348	3.68918e-07	3.27927e-07
CYFIP2	23	1	17	5	0.374	0.0293	0.000456558	0.0456558	1.98503e-05	0.00198503	0.000337456	0.0337456	9.92516e-05	0.00992516	1.03732e-05	9.22064e-06	1.13331e-05	1.03732	0.922064	1.13331	96402.1	108452	88237	6.61865	0.156727	8.67092e-07	7.70749e-07	7.70749e-07	0.0867092	0.0770749	0.0770749	1.10271e+06	1.29744e+06	1.29744e+06	1.8886	0.0459118	9.50612e-06	8.44989e-06	1.05624e-05	0.950612	0.844989	1.05624	105195	118345	94675.8	4.73004	0.200973	2.79592e-06	2.48526e-06
DNM1	28	0	18	10	0.355	0.128	0.000555809	0.0555809	0	0	0.000357306	0.0357306	0.000198503	0.0198503	1.03708e-05	9.21849e-06	1.15231e-05	1.03708	0.921849	1.15231	96424.5	108478	86782.1	3.78198	0.274216	0	0	0	0	0	0	NA	#DIV/0!	#DIV/0!	1.09341	0	1.03708e-05	9.21849e-06	1.15231e-05	1.03708	0.921849	1.15231	96424.5	108478	86782.1	3.78198	0.274216	5.76156e-06	5.12138e-06
QRICH1	14	12	2	0	0.495	0.131	0.000277905	0.0277905	0.000238204	0.0238204	3.97007e-05	0.00397007	0	0	1.02172e-05	9.08192e-06	9.28241e-06	1.02172	0.908192	0.928241	97874.5	110109	107731	2.64435	0.386377	9.31497e-06	8.27997e-06	8.27997e-06	0.931497	0.827997	0.827997	91892.6	120773	120773	0.42899	2.17137	9.02197e-07	8.01953e-07	1.00244e-06	0.0902197	0.0801953	0.100244	1.1084e+06	1.24696e+06	997564	2.21536	0.0407247	0	0
RYR2	40	2	31	7	0.683	0.197	0.000794013	0.0794013	3.97007e-05	0.00397007	0.00061536	0.061536	0.000138952	0.0138952	1.02127e-05	9.07795e-06	1.10286e-05	1.02127	0.907795	1.10286	97917.3	110157	90673	16.0532	0.0636178	1.43458e-06	1.27519e-06	1.27519e-06	0.143458	0.127519	0.127519	551356	784200	784200	7.37815	0.0194437	8.77811e-06	7.80277e-06	9.75346e-06	0.877811	0.780277	0.975346	113920	128160	102528	8.67505	0.101188	1.98215e-06	1.76192e-06
NALCN	31	2	23	6	0.56	0.402	0.00061536	0.061536	3.97007e-05	0.00397007	0.000456558	0.0456558	0.000119102	0.0119102	1.01082e-05	8.98505e-06	1.09939e-05	1.01082	0.898505	1.09939	98929.7	111296	90959.5	4.85637	0.208143	1.06834e-06	9.4964e-07	9.4964e-07	0.106834	0.094964	0.094964	551356	1.05303e+06	1.05303e+06	1.3783	0.0775116	9.03984e-06	8.03541e-06	1.00443e-05	0.903984	0.803541	1.00443	110621	124449	99559.3	4.85637	0.186144	2.35822e-06	2.09619e-06
USP7	16	5	10	1	0.362	0.013	0.000317605	0.0317605	9.92516e-05	0.00992516	0.000198503	0.0198503	1.98503e-05	0.00198503	1.01073e-05	8.98426e-06	1.02507e-05	1.01073	0.898426	1.02507	98938.5	111306	97554.2	5.0146	0.201557	4.40826e-06	3.91845e-06	3.91845e-06	0.440826	0.391845	0.391845	220542	255203	255203	0.904323	0.487465	5.69903e-06	5.0658e-06	6.33225e-06	0.569903	0.50658	0.633225	175468	197402	157922	4.11028	0.138653	5.69903e-07	5.0658e-07
PABPC1	21	0	17	4	0.343	0.118	0.000416857	0.0416857	0	0	0.000337456	0.0337456	7.94013e-05	0.00794013	9.97687e-06	8.86833e-06	1.10854e-05	0.997687	0.886833	1.10854	100232	112761	90208.6	3.65899	0.272668	0	0	0	0	0	0	NA	#DIV/0!	#DIV/0!	0.72977	0	9.97687e-06	8.86833e-06	1.10854e-05	0.997687	0.886833	1.10854	100232	112761	90208.6	2.92922	0.340599	2.3475e-06	2.08667e-06
ATP2B2	23	6	12	5	0.545	0.0572	0.000456558	0.0456558	0.000119102	0.0119102	0.000238204	0.0238204	9.92516e-05	0.00992516	9.93025e-06	8.82689e-06	9.91071e-06	0.993025	0.882689	0.991071	100702	113290	100901	5.07842	0.195538	5.05302e-06	4.49157e-06	4.49157e-06	0.505302	0.449157	0.449157	183785	222639	222639	0.496469	1.01779	4.87723e-06	4.33531e-06	5.41914e-06	0.487723	0.433531	0.541914	205035	230664	184531	4.58195	0.106444	2.03218e-06	1.80638e-06
GABRB2	22	0	20	2	0.446	0.168	0.000436707	0.0436707	0	0	0.000397007	0.0397007	3.97007e-05	0.00397007	9.89737e-06	8.79767e-06	1.09971e-05	0.989737	0.879767	1.09971	101037	113667	90933.2	1.71863	0.575886	0	0	0	0	0	0	NA	NA	NA	0.570453	0	9.89737e-06	8.79767e-06	1.09971e-05	0.989737	0.879767	1.09971	101037	113667	90933.2	1.71863	0.575886	9.89737e-07	8.79767e-07
SMC3	16	1	14	1	0.283	0	0.000317605	0.0317605	1.98503e-05	0.00198503	0.000277905	0.0277905	1.98503e-05	0.00198503	9.85986e-06	8.76432e-06	1.07569e-05	0.985986	0.876432	1.07569	101421	114099	92963.6	6.14688	0.160404	8.93265e-07	7.94013e-07	7.94013e-07	0.0893265	0.0794013	0.0794013	1.10271e+06	1259425	1259425	1.72828	0.0516851	8.96659e-06	7.9703e-06	9.96288e-06	0.896659	0.79703	0.996288	111525	125466	100373	4.41859	0.202929	6.40471e-07	5.69307e-07
MN1	11	11	0	0	0.78	0	0.000218354	0.0218354	0.000218354	0.0218354	0	0	0	0	9.82591e-06	8.73414e-06	8.73414e-06	0.982591	0.873414	0.873414	101772	114493	114493	0.330355	2.97435	9.82591e-06	8.73414e-06	8.73414e-06	0.982591	0.873414	0.873414	100246	114493	114493	0.330355	2.97435	0	0	0	0	0	0	#DIV/0!	#DIV/0!	#DIV/0!	2.48333	0	0	0
CLCN4	24	0	16	8	0.32	0	0.000476408	0.0476408	0	0	0.000317605	0.0317605	0.000158803	0.0158803	9.71872e-06	8.63886e-06	1.07986e-05	0.971872	0.863886	1.07986	102894	115756	92604.8	2.94312	0.330218	0	0	0	0	0	0	NA	#DIV/0!	#DIV/0!	0.201563	0	9.71872e-06	8.63886e-06	1.07986e-05	0.971872	0.863886	1.07986	102894	115756	92604.8	2.74156	0.354496	4.85936e-06	4.31943e-06
CACNA1C	21	5	12	4	0.495	0.0487	0.000416857	0.0416857	9.92516e-05	0.00992516	0.000238204	0.0238204	7.94013e-05	0.00794013	9.662e-06	8.58844e-06	9.79137e-06	0.9662	0.858844	0.979137	103498	116436	102131	7.97905	0.121092	4.24881e-06	3.77672e-06	3.77672e-06	0.424881	0.377672	0.377672	220542	264780	264780	0.952018	0.446295	5.41318e-06	4.81172e-06	6.01465e-06	0.541318	0.481172	0.601465	184734	207826	166261	7.02703	0.0770337	1.80439e-06	1.60391e-06
SRRM2	29	17	12	0	1.43	0.0628	0.00057566	0.057566	0.000337456	0.0337456	0.000238204	0.0238204	0	0	9.62261e-06	8.55343e-06	7.52915e-06	0.962261	0.855343	0.752915	103922	116912	132817	NA	NA	1.42319e-05	1.26505e-05	1.26505e-05	1.54	1.26505	1.26505	64865.4	79048	79048	NA	NA	-4.60925e-06	-4.09711e-06	-5.12138e-06	-0.460925	-0.409711	-0.512138	91892.6	-244075	-195260	NA	NA	0	0
ARID1A	20	7	13	0	0.7	0.0225	0.000397007	0.0397007	0.000138952	0.0138952	0.000258054	0.0258054	0	0	9.5959e-06	8.52969e-06	9.30385e-06	0.95959	0.852969	0.930385	104211	117238	107482	5.03582	0.190553	6.11216e-06	5.43303e-06	5.43303e-06	0.611216	0.543303	0.543303	157530	184059	184059	1.01826	0.600254	3.48373e-06	3.09665e-06	3.87081e-06	0.348373	0.309665	0.387081	287048	322929	258344	4.01756	0.0867126	0	0
PTCH1	20	9	10	1	0.838	0.0158	0.000397007	0.0397007	0.000178653	0.0178653	0.000198503	0.0198503	1.98503e-05	0.00198503	9.35945e-06	8.31951e-06	8.64109e-06	0.935945	0.831951	0.864109	106844	120199	115726	1.19201	0.785182	7.91236e-06	7.03321e-06	7.03321e-06	0.791236	0.703321	0.703321	122523	142183	142183	1.19201	0.663783	1.44709e-06	1.2863e-06	1.60788e-06	0.144709	0.12863	0.160788	691043	777423	621938	1.86643	0.0775324	1.44709e-07	1.2863e-07
CNOT3	23	4	13	6	0.504	0	0.000456558	0.0456558	7.94013e-05	0.00794013	0.000258054	0.0258054	0.000119102	0.0119102	9.33283e-06	8.29585e-06	9.5758e-06	0.933283	0.829585	0.95758	107149	120542	104430	3.16174	0.29518	3.57306e-06	3.17605e-06	3.17605e-06	0.357306	0.317605	0.317605	275678	314856	314856	0.64914	0.550429	5.75977e-06	5.1198e-06	6.39975e-06	0.575977	0.51198	0.639975	173618	195320	156256	2.5126	0.229236	2.65836e-06	2.36298e-06
HNRNPK	14	7	5	2	0.33	0	0.000277905	0.0277905	0.000138952	0.0138952	9.92516e-05	0.00992516	3.97007e-05	0.00397007	9.24529e-06	8.21804e-06	8.88302e-06	0.924529	0.821804	0.888302	108163	121684	112574	2.72926	0.338747	6.25285e-06	5.55809e-06	5.55809e-06	0.625285	0.555809	0.555809	157530	179918	179918	0.671102	0.931729	2.99244e-06	2.65994e-06	3.32493e-06	0.299244	0.265994	0.332493	334176	375948	300758	2.05816	0.145394	1.19697e-06	1.06398e-06
GABRA1	20	0	18	2	0.432	0.142	0.000397007	0.0397007	0	0	0.000357306	0.0357306	3.97007e-05	0.00397007	9.13274e-06	8.11799e-06	1.01475e-05	0.913274	0.811799	1.01475	109496	123183	98546.6	2.01306	0.453675	0	0	0	0	0	0	NA	#DIV/0!	#DIV/0!	0.536954	0	9.13274e-06	8.11799e-06	1.01475e-05	0.913274	0.811799	1.01475	109496	123183	98546.6	1.4761	0.618706	1.01475e-06	9.01999e-07
CDK13	45	5	24	16	0.747	0.196	0.000893265	0.0893265	9.92516e-05	0.00992516	0.000476408	0.0476408	0.000317605	0.0317605	9.01483e-06	8.01318e-06	9.21849e-06	0.901483	0.801318	0.921849	110928	124794	108478	3.08843	0.29189	3.59092e-06	3.19193e-06	3.19193e-06	0.359092	0.319193	0.319193	220542	313290	313290	0.681723	0.526743	5.4239e-06	4.82125e-06	6.02656e-06	0.54239	0.482125	0.602656	184369	207415	165932	2.40671	0.225366	3.61594e-06	3.21417e-06
GNB1	20	0	14	6	0.283	0	0.000397007	0.0397007	0	0	0.000277905	0.0277905	0.000119102	0.0119102	8.96659e-06	7.9703e-06	9.96288e-06	0.896659	0.79703	0.996288	111525	125466	100373	2.0344	0.440748	0	0	0	0	0	0	NA	#DIV/0!	#DIV/0!	0.215839	0	8.96659e-06	7.9703e-06	9.96288e-06	0.896659	0.79703	0.996288	111525	125466	100373	1.81856	0.493059	3.84283e-06	3.41584e-06
CNOT1	15	4	10	1	0.433	0.008	0.000297755	0.0297755	7.94013e-05	0.00794013	0.000198503	0.0198503	1.98503e-05	0.00198503	8.60929e-06	7.6527e-06	8.77821e-06	0.860929	0.76527	0.877821	116154	130673	113918	9.52685	0.0903687	3.54447e-06	3.15064e-06	3.15064e-06	0.354447	0.315064	0.315064	275678	317395	317395	2.01834	0.175613	5.06481e-06	4.50205e-06	5.62757e-06	0.506481	0.450205	0.562757	197441	222121	177697	7.50851	0.0674543	5.06481e-07	4.50205e-07
NFIA	15	7	6	2	0.492	0.064	0.000297755	0.0297755	0.000138952	0.0138952	0.000119102	0.0119102	3.97007e-05	0.00397007	8.57534e-06	7.62253e-06	8.22756e-06	0.857534	0.762253	0.822756	116613	131190	121543	1.9588	0.437785	5.85267e-06	5.20237e-06	5.20237e-06	0.585267	0.520237	0.520237	157530	192220	192220	0.493343	1.18633	2.72267e-06	2.42015e-06	3.02519e-06	0.272267	0.242015	0.302519	367286	413197	330558	1.46546	0.18579	9.07557e-07	8.06717e-07
GRIA2	14	4	10	0	0.413	0.118	0.000277905	0.0277905	7.94013e-05	0.00794013	0.000198503	0.0198503	0	0	8.3949e-06	7.46214e-06	8.62735e-06	0.83949	0.746214	0.862735	119120	134010	115910	3.72448	0.225398	3.15144e-06	2.80128e-06	2.80128e-06	0.315144	0.280128	0.280128	275678	356980	356980	0.935566	0.336848	5.24346e-06	4.66086e-06	5.82607e-06	0.524346	0.466086	0.582607	190714	214553	171642	2.78892	0.188011	0	0
MARK2	17	5	8	4	0.434	0.0496	0.000337456	0.0337456	9.92516e-05	0.00992516	0.000158803	0.0158803	7.94013e-05	0.00794013	8.2895e-06	7.36844e-06	8.26726e-06	0.82895	0.736844	0.826726	120635	135714	120959	3.8397	0.215889	4.24479e-06	3.77315e-06	3.77315e-06	0.424479	0.377315	0.377315	220542	265031	265031	0.710353	0.597561	4.0447e-06	3.59529e-06	4.49411e-06	0.40447	0.359529	0.449411	247237	278142	222513	3.12934	0.129251	2.02235e-06	1.79765e-06
XPO1	16	2	10	4	0.277	0	0.000317605	0.0317605	3.97007e-05	0.00397007	0.000198503	0.0198503	7.94013e-05	0.00794013	8.24483e-06	7.32874e-06	8.76392e-06	0.824483	0.732874	0.876392	121288	136449	114104	4.6578	0.177011	1.78653e-06	1.58803e-06	1.58803e-06	0.178653	0.158803	0.158803	551356	629712	629712	0.955874	0.1869	6.4583e-06	5.74072e-06	7.17589e-06	0.64583	0.574072	0.717589	154839	174194	139355	3.70192	0.174458	2.58332e-06	2.29629e-06
SYT1	20	1	16	3	0.474	0.197	0.000397007	0.0397007	1.98503e-05	0.00198503	0.000317605	0.0317605	5.9551e-05	0.0059551	8.23501e-06	7.32001e-06	8.99061e-06	0.823501	0.732001	0.899061	121433	136612	111227	NA	NA	7.17292e-07	6.37593e-07	6.37593e-07	0.09	0.0637593	0.0637593	1.10271e+06	1.5684e+06	1.5684e+06	NA	NA	7.51772e-06	6.68241e-06	8.35302e-06	0.751772	0.668241	0.835302	68919.4	149647	119717	NA	NA	1.40957e-06	1.25295e-06
UBR5	18	4	12	2	0.553	0.0371	0.000357306	0.0357306	7.94013e-05	0.00794013	0.000238204	0.0238204	3.97007e-05	0.00397007	8.23197e-06	7.31731e-06	8.38208e-06	0.823197	0.731731	0.838208	121478	136662	119302	10.3382	0.0796267	3.4405e-06	3.05822e-06	3.05822e-06	0.34405	0.305822	0.305822	275678	326987	326987	3.36685	0.102187	4.79147e-06	4.25909e-06	5.32386e-06	0.479147	0.425909	0.532386	208704	234792	187834	6.97136	0.0687308	7.98579e-07	7.09848e-07
ARHGAP35	19	4	13	2	0.599	0	0.000377156	0.0377156	7.94013e-05	0.00794013	0.000258054	0.0258054	3.97007e-05	0.00397007	8.22965e-06	7.31524e-06	8.35004e-06	0.822965	0.731524	0.835004	121512	136701	119760	4.25091	0.193598	3.57306e-06	3.17605e-06	3.17605e-06	0.357306	0.317605	0.317605	275678	314856	314856	0.603671	0.591889	4.65659e-06	4.13919e-06	5.17399e-06	0.465659	0.413919	0.517399	214749	241593	193275	3.64724	0.127674	7.16398e-07	6.36799e-07
CDC42BPB	21	6	11	4	0.677	0.061	0.000416857	0.0416857	0.000119102	0.0119102	0.000218354	0.0218354	7.94013e-05	0.00794013	8.20642e-06	7.2946e-06	7.99988e-06	0.820642	0.72946	0.799988	121856	137088	125002	5.62499	0.145892	5.03265e-06	4.47347e-06	4.47347e-06	0.503265	0.447347	0.447347	183785	223540	223540	1.89266	0.265903	3.17377e-06	2.82113e-06	3.52641e-06	0.317377	0.282113	0.352641	315083	354468	283574	3.73233	0.0850346	1.1541e-06	1.02586e-06
TBR1	15	4	10	1	0.467	0.0409	0.000297755	0.0297755	7.94013e-05	0.00794013	0.000198503	0.0198503	1.98503e-05	0.00198503	8.18802e-06	7.27824e-06	8.33626e-06	0.818802	0.727824	0.833626	122130	137396	119958	3.3603	0.24367	3.42692e-06	3.04615e-06	3.04615e-06	0.342692	0.304615	0.304615	275678	328283	328283	0.467067	0.733711	4.7611e-06	4.23209e-06	5.29011e-06	0.47611	0.423209	0.529011	210035	236290	189032	2.89323	0.16456	4.7611e-07	4.23209e-07
STAG1	20	4	11	5	0.513	0.0521	0.000397007	0.0397007	7.94013e-05	0.00794013	0.000218354	0.0218354	9.92516e-05	0.00992516	8.17212e-06	7.26411e-06	8.32749e-06	0.817212	0.726411	0.832749	122367	137663	120084	5.04826	0.16188	3.3869e-06	3.01058e-06	3.01058e-06	0.33869	0.301058	0.301058	275678	332162	332162	1.92994	0.175492	4.78522e-06	4.25353e-06	5.31691e-06	0.478522	0.425353	0.531691	208977	235099	188079	3.11832	0.153455	2.1751e-06	1.93342e-06
PHF12	13	8	5	0	0.723	0.0428	0.000258054	0.0258054	0.000158803	0.0158803	9.92516e-05	0.00992516	0	0	8.07744e-06	7.17994e-06	7.45487e-06	0.807744	0.717994	0.745487	123802	139277	134140	0.557487	1.4489	6.84026e-06	6.08024e-06	6.08024e-06	0.684026	0.608024	0.608024	137839	164467	164467	0.557487	1.22698	1.23717e-06	1.09971e-06	1.37464e-06	0.123717	0.109971	0.137464	808295	909332	727466	1.88625	0.065589	0	0
PCDH19	14	7	6	1	0.673	0	0.000277905	0.0277905	0.000138952	0.0138952	0.000119102	0.0119102	1.98503e-05	0.00198503	8.00544e-06	7.11595e-06	7.50541e-06	0.800544	0.711595	0.750541	124915	140529	133237	0.387931	2.06362	6.25285e-06	5.55809e-06	5.55809e-06	0.625285	0.555809	0.555809	157530	179918	179918	0.387931	1.61185	1.75259e-06	1.55785e-06	1.94732e-06	0.175259	0.155785	0.194732	570586	641909	513527	2.21938	0.0789672	2.92098e-07	2.59642e-07
COL4A1	28	3	22	3	0.726	0.065	0.000555809	0.0555809	5.9551e-05	0.0059551	0.000436707	0.0436707	5.9551e-05	0.0059551	7.89021e-06	7.01352e-06	8.2101e-06	0.789021	0.701352	0.82101	126739	142582	121801	5.03934	0.156572	2.50561e-06	2.22721e-06	2.22721e-06	0.250561	0.222721	0.222721	367570	448993	448993	2.32707	0.107672	5.3846e-06	4.78631e-06	5.98289e-06	0.53846	0.478631	0.598289	185715	208929	167143	2.71227	0.198528	7.34264e-07	6.52679e-07
KCNMA1	18	4	10	4	0.455	0.163	0.000357306	0.0357306	7.94013e-05	0.00794013	0.000198503	0.0198503	7.94013e-05	0.00794013	7.85894e-06	6.98573e-06	8.06757e-06	0.785894	0.698573	0.806757	127244	143149	123953	5.23678	0.150072	2.99065e-06	2.65836e-06	2.65836e-06	0.299065	0.265836	0.265836	275678	376172	376172	1.0014	0.298647	4.86829e-06	4.32737e-06	5.40921e-06	0.486829	0.432737	0.540921	205411	231087	184870	4.23539	0.114943	1.94732e-06	1.73095e-06
KMT2B	18	6	12	0	0.759	0.0269	0.000357306	0.0357306	0.000119102	0.0119102	0.000238204	0.0238204	0	0	7.79874e-06	6.93221e-06	7.50628e-06	0.779874	0.693221	0.750628	128226	144254	133222	5.54493	0.140646	5.21542e-06	4.63593e-06	4.63593e-06	0.521542	0.463593	0.463593	183785	215707	215707	1.31802	0.395701	2.58332e-06	2.29629e-06	2.87036e-06	0.258332	0.229629	0.287036	387099	435486	348389	4.22691	0.0611161	0	0
TNPO3	24	5	13	6	0.576	0.358	0.000476408	0.0476408	9.92516e-05	0.00992516	0.000258054	0.0258054	0.000119102	0.0119102	7.79106e-06	6.92538e-06	8.01953e-06	0.779106	0.692538	0.801953	128352	144396	124696	2.34554	0.332165	2.86738e-06	2.54878e-06	2.54878e-06	0.286738	0.254878	0.254878	220542	392344	392344	0.913429	0.313914	4.92368e-06	4.3766e-06	5.47075e-06	0.492368	0.43766	0.547075	203100	228488	182790	2.34554	0.209917	2.27247e-06	2.01997e-06
MTOR	28	0	17	11	0.489	0.126	0.000555809	0.0555809	0	0	0.000337456	0.0337456	0.000218354	0.0218354	7.75979e-06	6.89759e-06	8.62199e-06	0.775979	0.689759	0.862199	128869	144978	115983	9.90096	0.0783742	0	0	0	0	0	0	NA	#DIV/0!	#DIV/0!	1.54028	0	7.75979e-06	6.89759e-06	8.62199e-06	0.775979	0.689759	0.862199	128869	144978	115983	8.36067	0.092813	5.02104e-06	4.46315e-06
ANK3	27	6	18	3	0.836	0.0493	0.000535959	0.0535959	0.000119102	0.0119102	0.000357306	0.0357306	5.9551e-05	0.0059551	7.73228e-06	6.87314e-06	7.45912e-06	0.773228	0.687314	0.745912	129328	145494	134064	6.3932	0.120945	5.09536e-06	4.52921e-06	4.52921e-06	0.509536	0.452921	0.452921	183785	220789	220789	2.15106	0.236877	2.63692e-06	2.34393e-06	2.92991e-06	0.263692	0.234393	0.292991	379231	426634	341308	4.24215	0.06216	4.39486e-07	3.90654e-07
RFX3	16	4	10	2	0.526	0.0218	0.000317605	0.0317605	7.94013e-05	0.00794013	0.000198503	0.0198503	3.97007e-05	0.00397007	7.72924e-06	6.87044e-06	7.81134e-06	0.772924	0.687044	0.781134	129379	145551	128019	2.56631	0.301182	3.49517e-06	3.10681e-06	3.10681e-06	0.349517	0.310681	0.310681	275678	321873	321873	0.460865	0.758393	4.23408e-06	3.76362e-06	4.70453e-06	0.423408	0.376362	0.470453	236179	265701	212561	2.10544	0.201102	8.46815e-07	7.52724e-07
UPF1	21	1	13	7	0.408	0.071	0.000416857	0.0416857	1.98503e-05	0.00198503	0.000258054	0.0258054	0.000138952	0.0138952	7.70441e-06	6.84836e-06	8.37604e-06	0.770441	0.684836	0.837604	129796	146020	119388	5.78239	0.133239	8.29843e-07	7.37638e-07	7.37638e-07	0.0829843	0.0737638	0.0737638	1.10271e+06	1.35568e+06	1.35568e+06	0.542479	0.152972	6.87457e-06	6.11073e-06	7.63841e-06	0.687457	0.611073	0.763841	145464	163647	130917	5.23991	0.131196	3.70169e-06	3.29039e-06
KIDINS220	23	8	12	3	0.797	0.241	0.000456558	0.0456558	0.000158803	0.0158803	0.000238204	0.0238204	5.9551e-05	0.0059551	7.5999e-06	6.75546e-06	7.23902e-06	0.75999	0.675546	0.723902	131581	148028	138140	NA	NA	5.4239e-06	4.82125e-06	4.82125e-06	0.73	0.482125	0.482125	137839	207415	207415	NA	NA	2.17599e-06	1.93422e-06	2.41777e-06	0.217599	0.193422	0.241777	91892.6	517005	413604	NA	NA	5.43998e-07	4.83554e-07
KIF11	10	8	2	0	0.596	0.0384	0.000198503	0.0198503	0.000158803	0.0158803	3.97007e-05	0.00397007	0	0	7.59347e-06	6.74975e-06	6.91014e-06	0.759347	0.674975	0.691014	131692	148154	144715	3.13803	0.241982	6.87171e-06	6.10818e-06	6.10818e-06	0.687171	0.610818	0.610818	137839	163715	163715	1.08738	0.631952	7.21758e-07	6.41563e-07	8.01953e-07	0.0721758	0.0641563	0.0801953	1.38551e+06	1.55869e+06	1.24696e+06	2.05065	0.0351965	0	0
BCOR	12	8	4	0	0.806	0.0449	0.000238204	0.0238204	0.000158803	0.0158803	7.94013e-05	0.00794013	0	0	7.51843e-06	6.68305e-06	6.83709e-06	0.751843	0.668305	0.683709	133006	149632	146261	0.543235	1.38401	6.82526e-06	6.0669e-06	6.0669e-06	0.682526	0.60669	0.60669	137839	164829	164829	0.543235	1.25641	6.93173e-07	6.16154e-07	7.70193e-07	0.0693173	0.0616154	0.0770193	1.44264e+06	1.62297e+06	1.29838e+06	1.49704	0.0463029	0	0
KDM5C	12	6	5	1	0.439	0.0726	0.000238204	0.0238204	0.000119102	0.0119102	9.92516e-05	0.00992516	1.98503e-05	0.00198503	7.47609e-06	6.64541e-06	7.20222e-06	0.747609	0.664541	0.720222	133760	150480	138846	4.54775	0.164391	4.97048e-06	4.41821e-06	4.41821e-06	0.497048	0.441821	0.441821	183785	226336	226336	0.743421	0.668596	2.50561e-06	2.22721e-06	2.78401e-06	0.250561	0.222721	0.278401	399105	448993	359194	3.80433	0.0658621	5.01122e-07	4.45441e-07
RPS6KA3	13	3	7	3	0.233	0	0.000258054	0.0258054	5.9551e-05	0.0059551	0.000138952	0.0138952	5.9551e-05	0.0059551	7.47573e-06	6.6451e-06	7.71086e-06	0.747573	0.66451	0.771086	133766	150487	129687	2.5443	0.293823	2.67979e-06	2.38204e-06	2.38204e-06	0.267979	0.238204	0.238204	367570	419808	419808	0.453607	0.590774	4.79594e-06	4.26306e-06	5.32882e-06	0.479594	0.426306	0.532882	208510	234573	187659	2.09069	0.229395	2.0554e-06	1.82702e-06
DNMT3A	43	7	25	11	0.594	1.26	0.000853564	0.0853564	0.000138952	0.0138952	0.000496258	0.0496258	0.000218354	0.0218354	7.4409e-06	6.61413e-06	8.62894e-06	0.74409	0.661413	0.862894	134392	151191	115889	2.87593	0.25873	-1.62574e-06	-1.4451e-06	-1.4451e-06	-0.162574	-0.14451	-0.14451	157530	-691992	-691992	0	#DIV/0!	9.06664e-06	8.05923e-06	1.0074e-05	0.906664	0.805923	1.0074	110294	124081	99265	2.87593	0.315259	3.98932e-06	3.54606e-06
PSMC5	15	0	11	4	0.245	0.137	0.000297755	0.0297755	0	0	0.000218354	0.0218354	7.94013e-05	0.00794013	7.41856e-06	6.59428e-06	8.24285e-06	0.741856	0.659428	0.824285	134797	151647	121317	2.27813	0.325643	0	0	0	0	0	0	NA	#DIV/0!	#DIV/0!	0.339279	0	7.41856e-06	6.59428e-06	8.24285e-06	0.741856	0.659428	0.824285	134797	151647	121317	1.93885	0.382627	2.69766e-06	2.39792e-06
ZMYND8	18	5	8	5	0.57	0.0507	0.000357306	0.0357306	9.92516e-05	0.00992516	0.000158803	0.0158803	9.92516e-05	0.00992516	7.31271e-06	6.50019e-06	7.18304e-06	0.731271	0.650019	0.718304	136748	153842	139217	4.11761	0.177596	4.23988e-06	3.76878e-06	3.76878e-06	0.423988	0.376878	0.376878	220542	265338	265338	0.815004	0.520228	3.07283e-06	2.73141e-06	3.41426e-06	0.307283	0.273141	0.341426	325433	366112	292890	3.30261	0.0930425	1.92052e-06	1.70713e-06
HECW2	35	2	21	12	0.691	0.161	0.000694761	0.0694761	3.97007e-05	0.00397007	0.000416857	0.0416857	0.000238204	0.0238204	7.29529e-06	6.48471e-06	7.77279e-06	0.729529	0.648471	0.777279	137075	154209	128654	5.0664	0.143994	1.4989e-06	1.33235e-06	1.33235e-06	0.14989	0.133235	0.133235	551356	750551	750551	2.01418	0.0744174	5.7964e-06	5.15235e-06	6.44044e-06	0.57964	0.515235	0.644044	172521	194086	155269	3.05222	0.189908	3.31223e-06	2.9442e-06
MSL2	13	8	5	0	0.679	0.186	0.000258054	0.0258054	0.000158803	0.0158803	9.92516e-05	0.00992516	0	0	7.25063e-06	6.445e-06	6.7636e-06	0.725063	0.6445	0.67636	137919	155159	147850	NA	NA	5.81694e-06	5.17061e-06	5.17061e-06	0.73	0.517061	0.517061	137839	193401	193401	NA	NA	1.43369e-06	1.27439e-06	1.59299e-06	0.143369	0.127439	0.159299	220542	784688	627751	NA	NA	0	0
MYCBP2	23	2	18	3	0.653	0.0773	0.000456558	0.0456558	3.97007e-05	0.00397007	0.000357306	0.0357306	5.9551e-05	0.0059551	7.22776e-06	6.42468e-06	7.66453e-06	0.722776	0.642468	0.766453	138355	155650	130471	12.354	0.0585053	1.64843e-06	1.46527e-06	1.46527e-06	0.164843	0.146527	0.146527	551356	682467	682467	3.83709	0.0429605	5.57933e-06	4.95941e-06	6.19926e-06	0.557933	0.495941	0.619926	179233	201637	161310	8.51694	0.0655087	9.29889e-07	8.26568e-07
SF3B1	13	0	10	3	0.195	0.0139	0.000258054	0.0258054	0	0	0.000198503	0.0198503	5.9551e-05	0.0059551	7.19078e-06	6.39181e-06	7.98976e-06	0.719078	0.639181	0.798976	139067	156450	125160	7.78839	0.0923269	0	0	0	0	0	0	NA	#DIV/0!	#DIV/0!	2.08725	0	7.19078e-06	6.39181e-06	7.98976e-06	0.719078	0.639181	0.798976	139067	156450	125160	5.70114	0.126129	2.15723e-06	1.91754e-06
KDM3B	16	4	9	3	0.547	0.0125	0.000317605	0.0317605	7.94013e-05	0.00794013	0.000178653	0.0178653	5.9551e-05	0.0059551	7.17024e-06	6.37354e-06	7.18284e-06	0.717024	0.637354	0.718284	139465	156899	139221	6.1935	0.11577	3.5284e-06	3.13635e-06	3.13635e-06	0.35284	0.313635	0.313635	275678	318842	318842	1.73432	0.203446	3.64184e-06	3.23719e-06	4.04649e-06	0.364184	0.323719	0.404649	274586	308910	247128	4.45918	0.0816707	1.21395e-06	1.07906e-06
NIPBL	17	3	12	2	0.587	0.00665	0.000337456	0.0337456	5.9551e-05	0.0059551	0.000238204	0.0238204	3.97007e-05	0.00397007	7.08899e-06	6.30133e-06	7.28511e-06	0.708899	0.630133	0.728511	141064	158697	137266	7.97171	0.0889269	2.66197e-06	2.3662e-06	2.3662e-06	0.266197	0.23662	0.23662	367570	422619	422619	2.08487	0.127681	4.42702e-06	3.93513e-06	4.91891e-06	0.442702	0.393513	0.491891	225886	254121	203297	5.88684	0.0752019	7.37837e-07	6.55855e-07
TAF1	20	0	14	6	0.436	0	0.000397007	0.0397007	0	0	0.000277905	0.0277905	0.000119102	0.0119102	7.05322e-06	6.26953e-06	7.83691e-06	0.705322	0.626953	0.783691	141779	159502	127601	5.93426	0.118856	0	0	0	0	0	0	NA	#DIV/0!	#DIV/0!	1.27531	0	7.05322e-06	6.26953e-06	7.83691e-06	0.705322	0.626953	0.783691	141779	159502	127601	4.65895	0.151391	3.02281e-06	2.68694e-06
TNPO2	13	0	11	2	0.284	0.0411	0.000258054	0.0258054	0	0	0.000218354	0.0218354	3.97007e-05	0.00397007	7.03535e-06	6.25365e-06	7.81706e-06	0.703535	0.625365	0.781706	142139	159907	127925	4.3693	0.161018	0	0	0	0	0	0	NA	#DIV/0!	#DIV/0!	0.443289	0	7.03535e-06	6.25365e-06	7.81706e-06	0.703535	0.625365	0.781706	142139	159907	127925	3.92601	0.179199	1.27916e-06	1.13703e-06
TNRC6B	13	7	6	0	0.743	0.0992	0.000258054	0.0258054	0.000138952	0.0138952	0.000119102	0.0119102	0	0	7.00998e-06	6.2311e-06	6.53719e-06	0.700998	0.62311	0.653719	142654	160485	152971	0.95214	0.736234	5.63257e-06	5.00673e-06	5.00673e-06	0.563257	0.500673	0.500673	157530	199731	199731	0.95214	0.591569	1.37741e-06	1.22437e-06	1.53046e-06	0.137741	0.122437	0.153046	725998	816748	653398	2.32502	0.0592431	0	0
ZBTB20	13	2	11	0	0.452	0.123	0.000258054	0.0258054	3.97007e-05	0.00397007	0.000218354	0.0218354	0	0	6.95139e-06	6.17901e-06	7.37559e-06	0.695139	0.617901	0.737559	143856	161838	135582	3.44392	0.201845	1.56679e-06	1.3927e-06	1.3927e-06	0.156679	0.13927	0.13927	551356	718030	718030	0.287429	0.545105	5.3846e-06	4.78631e-06	5.98289e-06	0.53846	0.478631	0.598289	185715	208929	167143	3.15649	0.170588	0	0
SNRNP200	17	0	16	1	0.515	0.0358	0.000337456	0.0337456	0	0	0.000317605	0.0317605	1.98503e-05	0.00198503	6.93173e-06	6.16154e-06	7.70193e-06	0.693173	0.616154	0.770193	144264	162297	129838	9.35132	0.0741257	0	0	0	0	0	0	NA	#DIV/0!	#DIV/0!	2.3625	0	6.93173e-06	6.16154e-06	7.70193e-06	0.693173	0.616154	0.770193	144264	162297	129838	6.98882	0.0991832	4.33233e-07	3.85096e-07
ARF1	9	0	9	0	0.139	0	0.000178653	0.0178653	0	0	0.000178653	0.0178653	0	0	6.92191e-06	6.15281e-06	7.69101e-06	0.692191	0.615281	0.769101	144469	162527	130022	1.26931	0.545328	0	0	0	0	0	0	NA	#DIV/0!	#DIV/0!	0.318717	0	6.92191e-06	6.15281e-06	7.69101e-06	0.692191	0.615281	0.769101	144469	162527	130022	1.26931	0.545328	0	0
SETD2	19	7	7	5	0.764	0.132	0.000377156	0.0377156	0.000138952	0.0138952	0.000138952	0.0138952	9.92516e-05	0.00992516	6.90315e-06	6.13613e-06	6.46406e-06	0.690315	0.613613	0.646406	144861	162969	154702	4.6248	0.149264	5.42748e-06	4.82442e-06	4.82442e-06	0.542748	0.482442	0.482442	157530	207279	207279	1.30839	0.414822	1.47567e-06	1.31171e-06	1.63964e-06	0.147567	0.131171	0.163964	677657	762364	609891	3.31642	0.044496	1.05405e-06	9.36936e-07
MAP2K1	23	0	13	10	0.406	0.146	0.000456558	0.0456558	0	0	0.000258054	0.0258054	0.000198503	0.0198503	6.89779e-06	6.13137e-06	7.66421e-06	0.689779	0.613137	0.766421	144974	163096	130477	1.35951	0.507375	0	0	0	0	0	0	NA	#DIV/0!	#DIV/0!	0.337325	0	6.89779e-06	6.13137e-06	7.66421e-06	0.689779	0.613137	0.766421	144974	163096	130477	1.35951	0.507375	5.30599e-06	4.71644e-06
DPF2	20	2	11	7	0.478	0.034	0.000397007	0.0397007	3.97007e-05	0.00397007	0.000218354	0.0218354	0.000138952	0.0138952	6.85491e-06	6.09326e-06	7.23306e-06	0.685491	0.609326	0.723306	145881	164116	138254	0.523885	1.30848	1.72579e-06	1.53403e-06	1.53403e-06	0.172579	0.153403	0.153403	551356	651876	651876	0.523885	0.329421	5.12913e-06	4.55922e-06	5.69903e-06	0.512913	0.455922	0.569903	194965	219336	175468	1.3982	0.366837	3.26399e-06	2.90132e-06
FOXP2	11	8	2	1	0.726	0.111	0.000218354	0.0218354	0.000158803	0.0158803	3.97007e-05	0.00397007	1.98503e-05	0.00198503	6.84241e-06	6.08214e-06	6.19092e-06	0.684241	0.608214	0.619092	146147	164416	161527	0.992634	0.689318	6.3529e-06	5.64702e-06	5.64702e-06	0.63529	0.564702	0.564702	137839	177085	177085	0.992634	0.640004	4.89509e-07	4.35119e-07	5.43899e-07	0.0489509	0.0435119	0.0543899	2.04286e+06	2.29822e+06	1.83858e+06	1.067	0.0458773	2.44755e-07	2.1756e-07
SRCAP	14	7	7	0	0.862	0.0485	0.000277905	0.0277905	0.000138952	0.0138952	0.000138952	0.0138952	0	0	6.81248e-06	6.05554e-06	6.2473e-06	0.681248	0.605554	0.62473	146789	165138	160069	1.54584	0.440697	5.94959e-06	5.28852e-06	5.28852e-06	0.594959	0.528852	0.528852	157530	189089	189089	1.54584	0.384877	8.62894e-07	7.67017e-07	9.58771e-07	0.0862894	0.0767017	0.0958771	1.15889e+06	1.30375e+06	1.043e+06	3.04513	0.0283368	0	0
SET	8	7	1	0	0.379	0	0.000158803	0.0158803	0.000138952	0.0138952	1.98503e-05	0.00198503	0	0	6.80757e-06	6.05117e-06	6.17444e-06	0.680757	0.605117	0.617444	146895	165257	161958	0.417106	1.6321	6.25285e-06	5.55809e-06	5.55809e-06	0.625285	0.555809	0.555809	157530	179918	179918	0.417106	1.49911	5.54717e-07	4.93082e-07	6.16353e-07	0.0554717	0.0493082	0.0616353	1.80272e+06	2.02806e+06	1.62245e+06	0.798735	0.0694495	0	0
ATP6V1A	25	0	15	10	0.494	0.182	0.000496258	0.0496258	0	0	0.000297755	0.0297755	0.000198503	0.0198503	6.77988e-06	6.02656e-06	7.5332e-06	0.677988	0.602656	0.75332	147495	165932	132746	1.77965	0.380968	0	0	0	0	0	0	NA	#DIV/0!	#DIV/0!	0.652161	0	6.77988e-06	6.02656e-06	7.5332e-06	0.677988	0.602656	0.75332	147495	165932	132746	1.77965	0.380968	4.51992e-06	4.01771e-06
HECTD4	20	3	12	5	0.6	0.0847	0.000397007	0.0397007	5.9551e-05	0.0059551	0.000238204	0.0238204	9.92516e-05	0.00992516	6.74049e-06	5.99154e-06	6.94436e-06	0.674049	0.599154	0.694436	148357	166902	144002	13.4612	0.0500733	2.45282e-06	2.18028e-06	2.18028e-06	0.245282	0.218028	0.218028	367570	458657	458657	3.85355	0.0636509	4.28767e-06	3.81126e-06	4.76408e-06	0.428767	0.381126	0.476408	233227	262380	209904	9.6077	0.0446274	1.78653e-06	1.58803e-06
HIVEP2	14	7	5	2	0.858	0.0254	0.000277905	0.0277905	0.000138952	0.0138952	9.92516e-05	0.00992516	3.97007e-05	0.00397007	6.72825e-06	5.98067e-06	6.1216e-06	0.672825	0.598067	0.61216	148627	167205	163356	0.972153	0.692098	6.09403e-06	5.41692e-06	5.41692e-06	0.609403	0.541692	0.541692	157530	184607	184607	0.972153	0.626859	6.34218e-07	5.63749e-07	7.04687e-07	0.0634218	0.0563749	0.0704687	1.57674e+06	1.77384e+06	1.41907e+06	2.16488	0.0292958	2.53687e-07	2.255e-07
ZC4H2	9	7	1	1	0.543	0	0.000178653	0.0178653	0.000138952	0.0138952	1.98503e-05	0.00198503	1.98503e-05	0.00198503	6.66108e-06	5.92096e-06	6.01167e-06	0.666108	0.592096	0.601167	150126	168892	166343	0.139688	4.76854	6.25285e-06	5.55809e-06	5.55809e-06	0.625285	0.555809	0.555809	157530	179918	179918	0.139688	4.47631	4.08222e-07	3.62864e-07	4.5358e-07	0.0408222	0.0362864	0.045358	2.44965e+06	2.75585e+06	2.20468e+06	0.413609	0.0986975	4.08222e-07	3.62864e-07
VCP	14	1	9	4	0.281	0.0267	0.000277905	0.0277905	1.98503e-05	0.00198503	0.000178653	0.0178653	7.94013e-05	0.00794013	6.64973e-06	5.91087e-06	7.19539e-06	0.664973	0.591087	0.719539	150382	169180	138978	4.42109	0.150409	8.69415e-07	7.72813e-07	7.72813e-07	0.0869415	0.0772813	0.0772813	1.10271e+06	1.29397e+06	1.29397e+06	0.605583	0.143566	5.78032e-06	5.13806e-06	6.42257e-06	0.578032	0.513806	0.642257	173001	194626	155701	3.8155	0.151495	2.56903e-06	2.28358e-06
HLA-DQA1	18	1	17	0	0.597	0.424	0.000357306	0.0357306	1.98503e-05	0.00198503	0.000337456	0.0337456	0	0	6.63428e-06	5.89714e-06	7.25708e-06	0.663428	0.589714	0.725708	150732	169574	137796	NA	NA	5.14521e-07	4.57352e-07	4.57352e-07	0.09	0.0457352	0.0457352	1.10271e+06	2.1865e+06	2.1865e+06	NA	NA	6.11976e-06	5.43978e-06	6.79973e-06	0.611976	0.543978	0.679973	64865.4	183831	147065	NA	NA	0	0
SATB1	16	3	9	4	0.463	0.148	0.000317605	0.0317605	5.9551e-05	0.0059551	0.000178653	0.0178653	7.94013e-05	0.00794013	6.60033e-06	5.86696e-06	6.82633e-06	0.660033	0.586696	0.682633	151507	170446	146492	0.405616	1.62724	2.28318e-06	2.0295e-06	2.0295e-06	0.228318	0.20295	0.20295	367570	492733	492733	2.46294	0.0927017	4.31715e-06	3.83747e-06	4.79683e-06	0.431715	0.383747	0.479683	231634	260589	208471	2.86855	0.150499	1.91873e-06	1.70554e-06
SMARCC2	11	6	4	1	0.587	0.0453	0.000218354	0.0218354	0.000119102	0.0119102	7.94013e-05	0.00794013	1.98503e-05	0.00198503	6.59247e-06	5.85998e-06	6.1879e-06	0.659247	0.585998	0.61879	151688	170649	161606	4.18455	0.157543	5.1168e-06	4.54827e-06	4.54827e-06	0.51168	0.454827	0.454827	183785	219864	219864	1.07199	0.477319	1.47567e-06	1.31171e-06	1.63964e-06	0.147567	0.131171	0.163964	677657	762364	609891	3.11256	0.0474103	3.68918e-07	3.27927e-07
OGT	11	1	8	2	0.204	0	0.000218354	0.0218354	1.98503e-05	0.00198503	0.000158803	0.0158803	3.97007e-05	0.00397007	6.58157e-06	5.85029e-06	7.11436e-06	0.658157	0.585029	0.711436	151939	170932	140561	4.03954	0.162929	8.93265e-07	7.94013e-07	7.94013e-07	0.0893265	0.0794013	0.0794013	1.10271e+06	1259425	1259425	0.716222	0.124719	5.68831e-06	5.05628e-06	6.32034e-06	0.568831	0.505628	0.632034	175799	197774	158219	3.32332	0.171163	1.42208e-06	1.26407e-06
CACNA1G	30	1	19	10	0.659	0.133	0.00059551	0.059551	1.98503e-05	0.00198503	0.000377156	0.0377156	0.000198503	0.0198503	6.56192e-06	5.83282e-06	7.11892e-06	0.656192	0.583282	0.711892	152394	171444	140471	6.80495	0.0964287	7.74461e-07	6.88409e-07	6.88409e-07	0.0774461	0.0688409	0.0688409	1.10271e+06	1.45262e+06	1.45262e+06	1.17	0.0661935	5.78746e-06	5.14441e-06	6.43051e-06	0.578746	0.514441	0.643051	172787	194386	155509	5.63495	0.102706	3.04603e-06	2.70758e-06
ASXL2	12	7	4	1	0.823	0.0564	0.000238204	0.0238204	0.000138952	0.0138952	7.94013e-05	0.00794013	1.98503e-05	0.00198503	6.53262e-06	5.80678e-06	5.94732e-06	0.653262	0.580678	0.594732	153078	172213	168143	0.545346	1.19789	5.90019e-06	5.24462e-06	5.24462e-06	0.590019	0.524462	0.524462	157530	190672	190672	0.545346	1.08192	6.32431e-07	5.62161e-07	7.02702e-07	0.0632431	0.0562161	0.0702702	1.5812e+06	1.77885e+06	1.42308e+06	1.33188	0.047484	1.58108e-07	1.4054e-07
GNB2	13	0	12	1	0.393	0.0558	0.000258054	0.0258054	0	0	0.000238204	0.0238204	1.98503e-05	0.00198503	6.50654e-06	5.78359e-06	7.22949e-06	0.650654	0.578359	0.722949	153692	172903	138322	1.97994	0.328624	0	0	0	0	0	0	NA	#DIV/0!	#DIV/0!	0.400856	0	6.50654e-06	5.78359e-06	7.22949e-06	0.650654	0.578359	0.722949	153692	172903	138322	1.57908	0.412046	5.42212e-07	4.81966e-07
KDM6B	16	7	6	3	0.885	0.0613	0.000317605	0.0317605	0.000138952	0.0138952	0.000119102	0.0119102	5.9551e-05	0.0059551	6.48591e-06	5.76525e-06	5.90222e-06	0.648591	0.576525	0.590222	154180	173453	169428	0.691579	0.93784	5.86955e-06	5.21738e-06	5.21738e-06	0.586955	0.521738	0.521738	157530	191667	191667	0.691579	0.848718	6.16353e-07	5.47869e-07	6.84836e-07	0.0616353	0.0547869	0.0684836	1.62245e+06	1.82525e+06	1.4602e+06	1.66526	0.0370123	3.08176e-07	2.73935e-07
BRPF1	10	7	2	1	0.609	0.0768	0.000198503	0.0198503	0.000138952	0.0138952	3.97007e-05	0.00397007	1.98503e-05	0.00198503	6.47117e-06	5.75215e-06	5.90738e-06	0.647117	0.575215	0.590738	154532	173848	169280	4.0483	0.159849	5.77263e-06	5.13123e-06	5.13123e-06	0.577263	0.513123	0.513123	157530	194885	194885	0.521252	1.10746	6.98533e-07	6.20918e-07	7.76148e-07	0.0698533	0.0620918	0.0776148	1.43157e+06	1.61052e+06	1.28841e+06	3.52705	0.019805	3.49267e-07	3.10459e-07
HERC1	16	5	11	0	0.723	0.187	0.000317605	0.0317605	9.92516e-05	0.00992516	0.000218354	0.0218354	0	0	6.3529e-06	5.64702e-06	6.25186e-06	0.63529	0.564702	0.625186	157408	177085	159952	10.2381	0.0620517	3.63112e-06	3.22766e-06	3.22766e-06	0.363112	0.322766	0.322766	220542	309822	309822	3.09087	0.117479	2.72178e-06	2.41936e-06	3.0242e-06	0.272178	0.241936	0.30242	367407	413333	330666	7.14721	0.0380817	0	0
DNM1L	20	1	12	7	0.464	0.323	0.000397007	0.0397007	1.98503e-05	0.00198503	0.000238204	0.0238204	0.000138952	0.0138952	6.35022e-06	5.64464e-06	6.92141e-06	0.635022	0.564464	0.692141	157475	177159	144479	2.15715	0.294381	6.0474e-07	5.37547e-07	5.37547e-07	0.060474	0.0537547	0.0537547	1.10271e+06	1.8603e+06	1.8603e+06	0.411378	0.147004	5.74548e-06	5.10709e-06	6.38387e-06	0.574548	0.510709	0.638387	174050	195806	156645	2.15715	0.266346	3.35153e-06	2.97914e-06
MEIS2	12	4	8	0	0.593	0.0389	0.000238204	0.0238204	7.94013e-05	0.00794013	0.000158803	0.0158803	0	0	6.34254e-06	5.63781e-06	6.28414e-06	0.634254	0.563781	0.628414	157666	177374	159131	0.365303	1.73624	3.43407e-06	3.0525e-06	3.0525e-06	0.343407	0.30525	0.30525	275678	327600	327600	0.365303	0.940059	2.90847e-06	2.58531e-06	3.23163e-06	0.290847	0.258531	0.323163	343823	386801	309441	1.41791	0.205124	0	0
ATP1A2	15	0	13	2	0.454	0.326	0.000297755	0.0297755	0	0	0.000258054	0.0258054	3.97007e-05	0.00397007	6.34039e-06	5.63591e-06	7.04488e-06	0.634039	0.563591	0.704488	157719	177434	141947	3.9122	0.162067	0	0	0	0	0	0	NA	#DIV/0!	#DIV/0!	1.03479	0	6.34039e-06	5.63591e-06	7.04488e-06	0.634039	0.563591	0.704488	157719	177434	141947	3.9122	0.162067	9.75445e-07	8.67062e-07
TTN	96	13	83	0	1.02	0.327	0.00190563	0.190563	0.000258054	0.0258054	0.00164758	0.164758	0	0	6.33235e-06	5.62876e-06	5.29924e-06	0.633235	0.562876	0.529924	157919	177659	188706	21.6553	0.0292415	7.81517e-06	6.94682e-06	6.94682e-06	0.781517	0.694682	0.694682	84823.9	143951	143951	21.6553	0.0360889	-1.48282e-06	-1.31806e-06	-1.64758e-06	-0.148282	-0.131806	-0.164758	-674391	-758690	-606952	1.94684	-0.0761655	0	0
CHD5	16	3	10	3	0.565	0.0898	0.000317605	0.0317605	5.9551e-05	0.0059551	0.000198503	0.0198503	5.9551e-05	0.0059551	6.32485e-06	5.62209e-06	6.48558e-06	0.632485	0.562209	0.648558	158107	177870	154188	6.85096	0.0923206	2.43915e-06	2.16813e-06	2.16813e-06	0.243915	0.216813	0.216813	367570	461226	461226	0.880735	0.276945	3.8857e-06	3.45396e-06	4.31745e-06	0.38857	0.345396	0.431745	257354	289523	231618	5.97023	0.0650847	1.16571e-06	1.03619e-06
TAB2	10	6	4	0	0.76	0	0.000198503	0.0198503	0.000119102	0.0119102	7.94013e-05	0.00794013	0	0	6.21712e-06	5.52633e-06	5.71689e-06	0.621712	0.552633	0.571689	160846	180952	174920	0.621842	0.999791	5.35959e-06	4.76408e-06	4.76408e-06	0.535959	0.476408	0.476408	183785	209904	209904	0.621842	0.861889	8.57534e-07	7.62253e-07	9.52816e-07	0.0857534	0.0762253	0.0952816	1.16613e+06	1.3119e+06	1.04952e+06	0.940833	0.0911462	0	0
RORB	15	2	9	4	0.456	0	0.000297755	0.0297755	3.97007e-05	0.00397007	0.000178653	0.0178653	7.94013e-05	0.00794013	6.15995e-06	5.47551e-06	6.44739e-06	0.615995	0.547551	0.644739	162339	182631	155102	1.89654	0.324799	1.78653e-06	1.58803e-06	1.58803e-06	0.178653	0.158803	0.158803	551356	629712	629712	0.474227	0.376724	4.37342e-06	3.88749e-06	4.85936e-06	0.437342	0.388749	0.485936	228654	257235	205788	1.42232	0.307486	1.94374e-06	1.72777e-06
STAG2	9	5	3	1	0.34	0.0189	0.000178653	0.0178653	9.92516e-05	0.00992516	5.9551e-05	0.0059551	1.98503e-05	0.00198503	6.15057e-06	5.46718e-06	5.86021e-06	0.615057	0.546718	0.586021	162586	182910	170642	4.58517	0.134141	4.38191e-06	3.89503e-06	3.89503e-06	0.438191	0.389503	0.389503	220542	256737	256737	1.41317	0.310076	1.76866e-06	1.57215e-06	1.96518e-06	0.176866	0.157215	0.196518	565398	636073	508859	3.17199	0.0557588	5.89555e-07	5.24049e-07
GABRG2	16	1	12	3	0.494	0.19	0.000317605	0.0317605	1.98503e-05	0.00198503	0.000238204	0.0238204	5.9551e-05	0.0059551	6.14745e-06	5.4644e-06	6.66971e-06	0.614745	0.54644	0.666971	162669	183003	149932	1.40466	0.437645	7.23544e-07	6.43151e-07	6.43151e-07	0.0723544	0.0643151	0.0643151	1.10271e+06	1.55485e+06	1.55485e+06	0.602675	0.120055	5.4239e-06	4.82125e-06	6.02656e-06	0.54239	0.482125	0.602656	184369	207415	165932	1.40466	0.386135	1.35598e-06	1.20531e-06
UBTF	10	3	6	1	0.376	0	0.000198503	0.0198503	5.9551e-05	0.0059551	0.000119102	0.0119102	1.98503e-05	0.00198503	6.02418e-06	5.35482e-06	6.09802e-06	0.602418	0.535482	0.609802	165998	186747	163988	3.84852	0.156532	2.67979e-06	2.38204e-06	2.38204e-06	0.267979	0.238204	0.238204	367570	419808	419808	0.735163	0.364517	3.34438e-06	2.97279e-06	3.71598e-06	0.334438	0.297279	0.371598	299009	336385	269108	3.11335	0.107421	5.57397e-07	4.95464e-07
HLA-DQB1	21	0	21	0	0.68	0.449	0.000416857	0.0416857	0	0	0.000416857	0.0416857	0	0	6.00274e-06	5.33577e-06	6.66971e-06	0.600274	0.533577	0.666971	166591	187414	149932	NA	NA	0	0	0	0	0	0	NA	NA	NA	NA	NA	6.00274e-06	5.33577e-06	6.66971e-06	0.600274	0.533577	0.666971	52510.1	187414	149932	NA	NA	0	0
LRP2	25	6	16	3	0.884	0.195	0.000496258	0.0496258	0.000119102	0.0119102	0.000317605	0.0317605	5.9551e-05	0.0059551	5.97237e-06	5.30877e-06	5.67719e-06	0.597237	0.530877	0.567719	167438	188367	176143	5.07206	0.11775	4.31447e-06	3.83508e-06	3.83508e-06	0.431447	0.383508	0.383508	183785	260751	260751	5.07206	0.0850634	1.6579e-06	1.47369e-06	1.84211e-06	0.16579	0.147369	0.184211	603173	678570	542856	3.7674	0.0440064	3.10856e-07	2.76317e-07
NR4A2	12	5	5	2	0.666	0	0.000238204	0.0238204	9.92516e-05	0.00992516	9.92516e-05	0.00992516	3.97007e-05	0.00397007	5.95808e-06	5.29607e-06	5.62757e-06	0.595808	0.529607	0.562757	167839	188819	177697	0.466631	1.27683	4.46632e-06	3.97007e-06	3.97007e-06	0.446632	0.397007	0.397007	220542	251885	251885	0.466631	0.957142	1.49175e-06	1.326e-06	1.6575e-06	0.149175	0.1326	0.16575	670353	754147	603317	1.49369	0.0998706	5.96701e-07	5.30401e-07
NOTCH1	16	5	8	3	0.763	0.0462	0.000317605	0.0317605	9.92516e-05	0.00992516	0.000158803	0.0158803	5.9551e-05	0.0059551	5.95361e-06	5.2921e-06	5.66846e-06	0.595361	0.52921	0.566846	167965	188961	176415	7.34379	0.08107	4.25998e-06	3.78665e-06	3.78665e-06	0.425998	0.378665	0.378665	220542	264086	264086	2.10427	0.202444	1.69363e-06	1.50545e-06	1.88181e-06	0.169363	0.150545	0.188181	590448	664254	531403	5.23951	0.0323242	6.35111e-07	5.64543e-07
ZMYM2	9	8	1	0	0.672	0.216	0.000178653	0.0178653	0.000158803	0.0158803	1.98503e-05	0.00198503	0	0	5.89555e-06	5.24049e-06	5.3056e-06	0.589555	0.524049	0.53056	169620	190822	188480	2.6578	0.221821	5.60256e-06	4.98005e-06	4.98005e-06	0.560256	0.498005	0.498005	137839	200801	200801	0.672532	0.833055	2.92991e-07	2.60436e-07	3.25545e-07	0.0292991	0.0260436	0.0325545	3.41308e+06	3.83971e+06	3.07177e+06	1.98527	0.0147583	0	0
GNAI1	21	0	12	9	0.453	0.121	0.000416857	0.0416857	0	0	0.000238204	0.0238204	0.000178653	0.0178653	5.86339e-06	5.2119e-06	6.51488e-06	0.586339	0.52119	0.651488	170550	191869	153495	1.34517	0.435885	0	0	0	0	0	0	NA	#DIV/0!	#DIV/0!	0.29392	0	5.86339e-06	5.2119e-06	6.51488e-06	0.586339	0.52119	0.651488	170550	191869	153495	1.05125	0.557756	4.39754e-06	3.90893e-06
TCF7L2	14	5	6	3	0.641	0.119	0.000277905	0.0277905	9.92516e-05	0.00992516	0.000119102	0.0119102	5.9551e-05	0.0059551	5.85892e-06	5.20793e-06	5.63551e-06	0.585892	0.520793	0.563551	170680	192015	177446	0.724792	0.808359	3.93483e-06	3.49763e-06	3.49763e-06	0.393483	0.349763	0.349763	220542	285908	285908	0.724792	0.542891	1.92409e-06	1.7103e-06	2.13788e-06	0.192409	0.17103	0.213788	519726	584691	467753	1.55628	0.123634	9.62046e-07	8.55152e-07
CACNA1I	20	0	16	4	0.591	0.119	0.000397007	0.0397007	0	0	0.000317605	0.0317605	7.94013e-05	0.00794013	5.84552e-06	5.19602e-06	6.49503e-06	0.584552	0.519602	0.649503	171071	192455	153964	6.67188	0.0876143	0	0	0	0	0	0	NA	#DIV/0!	#DIV/0!	1.03887	0	5.84552e-06	5.19602e-06	6.49503e-06	0.584552	0.519602	0.649503	171071	192455	153964	5.63301	0.103773	1.46138e-06	1.29901e-06
GNAO1	13	0	11	2	0.406	0.0551	0.000258054	0.0258054	0	0	0.000218354	0.0218354	3.97007e-05	0.00397007	5.83659e-06	5.18808e-06	6.4851e-06	0.583659	0.518808	0.64851	171333	192749	154200	1.82379	0.320025	0	0	0	0	0	0	NA	#DIV/0!	#DIV/0!	0.270735	0	5.83659e-06	5.18808e-06	6.4851e-06	0.583659	0.518808	0.64851	171333	192749	154200	1.55306	0.375813	1.0612e-06	9.43288e-07
FBXW7	13	0	12	1	0.456	0.101	0.000258054	0.0258054	0	0	0.000238204	0.0238204	1.98503e-05	0.00198503	5.83123e-06	5.18332e-06	6.47915e-06	0.583123	0.518332	0.647915	171490	192927	154341	2.80853	0.207626	0	0	0	0	0	0	NA	#DIV/0!	#DIV/0!	0.823427	0	5.83123e-06	5.18332e-06	6.47915e-06	0.583123	0.518332	0.647915	171490	192927	154341	1.9851	0.29375	4.85936e-07	4.31943e-07
RAC1	11	1	7	3	0.198	0.148	0.000218354	0.0218354	1.98503e-05	0.00198503	0.000138952	0.0138952	5.9551e-05	0.0059551	5.77585e-06	5.13409e-06	6.24849e-06	0.577585	0.513409	0.624849	173135	194777	160039	1.03372	0.558745	7.61062e-07	6.76499e-07	6.76499e-07	0.0761062	0.0676499	0.0676499	1.10271e+06	1.4782e+06	1.4782e+06	0.133775	0.568912	5.01479e-06	4.45759e-06	5.57199e-06	0.501479	0.445759	0.557199	199410	224336	179469	1.03372	0.485121	2.1492e-06	1.9104e-06
ERF	12	4	8	0	0.665	0.0551	0.000238204	0.0238204	7.94013e-05	0.00794013	0.000158803	0.0158803	0	0	5.77013e-06	5.12901e-06	5.661e-06	0.577013	0.512901	0.5661	173306	194970	176647	0.264645	2.18033	3.37618e-06	3.00105e-06	3.00105e-06	0.337618	0.300105	0.300105	275678	333216	333216	0.264645	1.27574	2.39395e-06	2.12796e-06	2.65994e-06	0.239395	0.212796	0.265994	417720	469935	375948	1.39986	0.171014	0	0
POLR2A	13	2	8	3	0.423	0.0846	0.000258054	0.0258054	3.97007e-05	0.00397007	0.000158803	0.0158803	5.9551e-05	0.0059551	5.7587e-06	5.11884e-06	6.03514e-06	0.57587	0.511884	0.603514	173650	195357	165696	8.96097	0.0642642	1.63539e-06	1.45368e-06	1.45368e-06	0.163539	0.145368	0.145368	551356	687910	687910	0.817624	0.200017	4.12331e-06	3.66516e-06	4.58146e-06	0.412331	0.366516	0.458146	242524	272839	218271	8.14335	0.0506341	1.54624e-06	1.37444e-06
CACNA1D	19	2	13	4	0.636	0.143	0.000377156	0.0377156	3.97007e-05	0.00397007	0.000258054	0.0258054	7.94013e-05	0.00794013	5.75798e-06	5.11821e-06	6.05753e-06	0.575798	0.511821	0.605753	173672	195381	165084	7.05476	0.0816184	1.53106e-06	1.36094e-06	1.36094e-06	0.153106	0.136094	0.136094	551356	734787	734787	1.72521	0.0887463	4.22693e-06	3.75727e-06	4.69659e-06	0.422693	0.375727	0.469659	236578	266151	212921	5.32956	0.0793111	1.30059e-06	1.15608e-06
PPP3CA	13	1	9	3	0.394	0.0333	0.000258054	0.0258054	1.98503e-05	0.00198503	0.000178653	0.0178653	5.9551e-05	0.0059551	5.73539e-06	5.09812e-06	6.18076e-06	0.573539	0.509812	0.618076	174356	196151	161792	2.37471	0.241519	8.63519e-07	7.67573e-07	7.67573e-07	0.0863519	0.0767573	0.0767573	1.10271e+06	1.30281e+06	1.30281e+06	0.671651	0.128567	4.87187e-06	4.33055e-06	5.41318e-06	0.487187	0.433055	0.541318	205260	230918	184734	1.70306	0.286065	1.62396e-06	1.44352e-06
CELF2	10	3	5	2	0.294	0.0368	0.000198503	0.0198503	5.9551e-05	0.0059551	9.92516e-05	0.00992516	3.97007e-05	0.00397007	5.7344e-06	5.09725e-06	5.79796e-06	0.57344	0.509725	0.579796	174386	196184	172474	2.72015	0.210812	2.58118e-06	2.29438e-06	2.29438e-06	0.258118	0.229438	0.229438	367570	435848	435848	0.28438	0.907652	3.15322e-06	2.80287e-06	3.50358e-06	0.315322	0.280287	0.350358	317136	356778	285422	2.43577	0.129455	1.26129e-06	1.12115e-06
KDM1A	15	1	9	5	0.383	0.147	0.000297755	0.0297755	1.98503e-05	0.00198503	0.000178653	0.0178653	9.92516e-05	0.00992516	5.72225e-06	5.08645e-06	6.18874e-06	0.572225	0.508645	0.618874	174756	196601	161584	3.52473	0.162346	7.61955e-07	6.77293e-07	6.77293e-07	0.0761955	0.0677293	0.0677293	1.10271e+06	1.47647e+06	1.47647e+06	0.546004	0.139551	4.9603e-06	4.40915e-06	5.51144e-06	0.49603	0.440915	0.551144	201601	226801	181441	2.97872	0.166524	2.75572e-06	2.44953e-06
RORA	13	4	8	1	0.592	0.224	0.000258054	0.0258054	7.94013e-05	0.00794013	0.000158803	0.0158803	1.98503e-05	0.00198503	5.68831e-06	5.05628e-06	5.70419e-06	0.568831	0.505628	0.570419	175799	197774	175310	NA	NA	2.77269e-06	2.46462e-06	2.46462e-06	0.36	0.246462	0.246462	275678	405743	405743	NA	NA	2.91562e-06	2.59166e-06	3.23957e-06	0.291562	0.259166	0.323957	137839	385853	308683	NA	NA	3.64452e-07	3.23957e-07
HECTD1	15	2	12	1	0.623	0.101	0.000297755	0.0297755	3.97007e-05	0.00397007	0.000238204	0.0238204	1.98503e-05	0.00198503	5.64722e-06	5.01975e-06	5.91778e-06	0.564722	0.501975	0.591778	177078	199213	168982	7.14755	0.0790091	1.60609e-06	1.42764e-06	1.42764e-06	0.160609	0.142764	0.142764	551356	700459	700459	1.66438	0.0964978	4.04113e-06	3.59212e-06	4.49014e-06	0.404113	0.359212	0.449014	247456	278387	222710	5.48317	0.0737006	3.36761e-07	2.99343e-07
PHF6	8	4	4	0	0.437	0	0.000158803	0.0158803	7.94013e-05	0.00794013	7.94013e-05	0.00794013	0	0	5.58469e-06	4.96417e-06	5.4112e-06	0.558469	0.496417	0.54112	179061	201444	184802	0.479604	1.16444	3.57306e-06	3.17605e-06	3.17605e-06	0.357306	0.317605	0.317605	275678	314856	314856	0.479604	0.745002	2.01163e-06	1.78812e-06	2.23515e-06	0.201163	0.178812	0.223515	497109	559247	447398	0.74246	0.270941	0	0
CTNND1	10	6	3	1	0.756	0.0806	0.000198503	0.0198503	0.000119102	0.0119102	5.9551e-05	0.0059551	1.98503e-05	0.00198503	5.58148e-06	4.96131e-06	5.10662e-06	0.558148	0.496131	0.510662	179164	201560	195824	0.705453	0.79119	4.92761e-06	4.38009e-06	4.38009e-06	0.492761	0.438009	0.438009	183785	228306	228306	0.705453	0.698502	6.5387e-07	5.81218e-07	7.26522e-07	0.065387	0.0581218	0.0726522	1.52936e+06	1.72053e+06	1.37642e+06	1.50418	0.0434702	2.17957e-07	1.93739e-07
FBN2	22	6	10	6	0.892	0.143	0.000436707	0.0436707	0.000119102	0.0119102	0.000198503	0.0198503	0.000119102	0.0119102	5.55789e-06	4.94035e-06	5.15473e-06	0.555789	0.494035	0.515473	179924	202415	193996	3.24142	0.171465	4.59317e-06	4.08282e-06	4.08282e-06	0.459317	0.408282	0.408282	183785	244929	244929	3.24142	0.141702	9.64726e-07	8.57534e-07	1.07192e-06	0.0964726	0.0857534	0.107192	1.03656e+06	1.16613e+06	932907	2.36688	0.0407594	5.78836e-07	5.14521e-07
SCN3A	17	2	11	4	0.599	0.0963	0.000337456	0.0337456	3.97007e-05	0.00397007	0.000218354	0.0218354	7.94013e-05	0.00794013	5.55468e-06	4.93749e-06	5.81309e-06	0.555468	0.493749	0.581309	180028	202532	172026	6.29129	0.0882915	1.61449e-06	1.4351e-06	1.4351e-06	0.161449	0.14351	0.14351	551356	696816	696816	1.89606	0.0851496	3.94019e-06	3.50239e-06	4.37799e-06	0.394019	0.350239	0.437799	253795	285519	228415	4.39523	0.0896469	1.4328e-06	1.2736e-06
CAMK2A	11	1	7	3	0.24	0.11	0.000218354	0.0218354	1.98503e-05	0.00198503	0.000138952	0.0138952	5.9551e-05	0.0059551	5.54717e-06	4.93082e-06	5.98686e-06	0.554717	0.493082	0.598686	180272	202806	167032	3.57907	0.154989	7.95006e-07	7.06672e-07	7.06672e-07	0.0795006	0.0706672	0.0706672	1.10271e+06	1.41508e+06	1.41508e+06	1.00476	0.0791238	4.75217e-06	4.22415e-06	5.28019e-06	0.475217	0.422415	0.528019	210430	236734	189387	2.57431	0.1846	2.03664e-06	1.81035e-06
GRIN2A	21	1	19	1	0.723	0.082	0.000416857	0.0416857	1.98503e-05	0.00198503	0.000377156	0.0377156	1.98503e-05	0.00198503	5.52127e-06	4.9078e-06	5.95252e-06	0.552127	0.49078	0.595252	181118	203757	167996	0.453801	1.21667	8.20017e-07	7.28904e-07	7.28904e-07	0.0820017	0.0728904	0.0728904	1.10271e+06	1.37192e+06	1.37192e+06	0.453801	0.1807	4.70125e-06	4.17889e-06	5.22361e-06	0.470125	0.417889	0.522361	212709	239298	191438	2.77709	0.169287	2.47434e-07	2.19942e-07
NOTCH2	17	4	9	4	0.733	0.0586	0.000337456	0.0337456	7.94013e-05	0.00794013	0.000178653	0.0178653	7.94013e-05	0.00794013	5.51019e-06	4.89795e-06	5.37495e-06	0.551019	0.489795	0.537495	181482	204167	186048	6.20104	0.0888592	3.36368e-06	2.98994e-06	2.98994e-06	0.336368	0.298994	0.298994	275678	334455	334455	1.99495	0.16861	2.14652e-06	1.90801e-06	2.38502e-06	0.214652	0.190801	0.238502	465871	524105	419284	4.20609	0.0510335	9.54007e-07	8.48006e-07
EEF2	14	1	9	4	0.42	0.0545	0.000277905	0.0277905	1.98503e-05	0.00198503	0.000178653	0.0178653	7.94013e-05	0.00794013	5.50742e-06	4.89549e-06	5.93168e-06	0.550742	0.489549	0.593168	181573	204270	168586	4.12213	0.133606	8.44582e-07	7.50739e-07	7.50739e-07	0.0844582	0.0750739	0.0750739	1.10271e+06	1.33202e+06	1.33202e+06	0.325379	0.259569	4.66284e-06	4.14475e-06	5.18094e-06	0.466284	0.414475	0.518094	214461	241269	193015	3.79675	0.122812	2.07237e-06	1.84211e-06
ATAD2B	11	3	8	0	0.581	0.0737	0.000218354	0.0218354	5.9551e-05	0.0059551	0.000158803	0.0158803	0	0	5.47652e-06	4.86802e-06	5.5334e-06	0.547652	0.486802	0.55334	182598	205423	180721	3.47234	0.157718	2.48229e-06	2.20648e-06	2.20648e-06	0.248229	0.220648	0.220648	367570	453210	453210	0.780582	0.318005	2.99422e-06	2.66153e-06	3.32692e-06	0.299422	0.266153	0.332692	333976	375723	300579	2.69176	0.111237	0	0
CNKSR2	7	6	1	0	0.475	0.0717	0.000138952	0.0138952	0.000119102	0.0119102	1.98503e-05	0.00198503	0	0	5.44427e-06	4.83935e-06	4.94357e-06	0.544427	0.483935	0.494357	183679	206639	202283	0.5292	1.02877	4.97531e-06	4.42249e-06	4.42249e-06	0.497531	0.442249	0.442249	183785	226117	226117	0.5292	0.940157	4.68964e-07	4.16857e-07	5.21071e-07	0.0468964	0.0416857	0.0521071	2.13236e+06	2.3989e+06	1.91912e+06	2.09859	0.0223466	0	0
HDAC4	15	3	10	2	0.693	0	0.000297755	0.0297755	5.9551e-05	0.0059551	0.000198503	0.0198503	3.97007e-05	0.00397007	5.42212e-06	4.81966e-06	5.42906e-06	0.542212	0.481966	0.542906	184430	207484	184194	2.20265	0.246163	2.67979e-06	2.38204e-06	2.38204e-06	0.267979	0.238204	0.238204	367570	419808	419808	2.20265	0.121662	2.74232e-06	2.43762e-06	3.04703e-06	0.274232	0.243762	0.304703	364654	410236	328189	2.70138	0.101515	5.48465e-07	4.87524e-07
NAA10	10	0	9	1	0.326	0.11	0.000198503	0.0198503	0	0	0.000178653	0.0178653	1.98503e-05	0.00198503	5.41854e-06	4.81648e-06	6.0206e-06	0.541854	0.481648	0.60206	184551	207620	166096	0.692249	0.782745	0	0	0	0	0	0	NA	#DIV/0!	#DIV/0!	0.296657	0	5.41854e-06	4.81648e-06	6.0206e-06	0.541854	0.481648	0.60206	184551	207620	166096	0.692249	0.782745	6.0206e-07	5.35165e-07
EZH2	10	1	8	1	0.362	0.0463	0.000198503	0.0198503	1.98503e-05	0.00198503	0.000158803	0.0158803	1.98503e-05	0.00198503	5.41113e-06	4.80989e-06	5.82305e-06	0.541113	0.480989	0.582305	184804	207905	171731	3.99818	0.13534	8.51907e-07	7.5725e-07	7.5725e-07	0.0851907	0.075725	0.075725	1.10271e+06	1.32057e+06	1.32057e+06	1.18539	0.0718675	4.55922e-06	4.05264e-06	5.0658e-06	0.455922	0.405264	0.50658	219336	246753	197402	2.81279	0.162089	5.69903e-07	5.0658e-07
MAST1	15	0	12	3	0.496	0.0754	0.000297755	0.0297755	0	0	0.000238204	0.0238204	5.9551e-05	0.0059551	5.40247e-06	4.80219e-06	6.00274e-06	0.540247	0.480219	0.600274	185101	208238	166591	7.39267	0.0730787	0	0	0	0	0	0	NA	#DIV/0!	#DIV/0!	0.683418	0	5.40247e-06	4.80219e-06	6.00274e-06	0.540247	0.480219	0.600274	185101	208238	166591	6.70925	0.0805226	1.35062e-06	1.20055e-06
RALGAPB	9	5	4	0	0.687	0.0412	0.000178653	0.0178653	9.92516e-05	0.00992516	7.94013e-05	0.00794013	0	0	5.40068e-06	4.8006e-06	5.04913e-06	0.540068	0.48006	0.504913	185162	208307	198054	3.59039	0.15042	4.28231e-06	3.8065e-06	3.8065e-06	0.428231	0.38065	0.38065	220542	262709	262709	0.943941	0.453663	1.11837e-06	9.94104e-07	1.24263e-06	0.111837	0.0994104	0.124263	894160	1.00593e+06	804744	2.64645	0.0422592	0	0
UNC80	14	4	8	2	0.627	0.235	0.000277905	0.0277905	7.94013e-05	0.00794013	0.000158803	0.0158803	3.97007e-05	0.00397007	5.39889e-06	4.79902e-06	5.39135e-06	0.539889	0.479902	0.539135	185223	208376	185482	4.30838	0.125311	2.73339e-06	2.42968e-06	2.42968e-06	0.273339	0.242968	0.242968	275678	411577	411577	3.15394	0.086666	2.6655e-06	2.36934e-06	2.96167e-06	0.26655	0.236934	0.296167	375164	422059	337647	1.15444	0.230891	6.66376e-07	5.92334e-07
KCNA2	12	1	8	3	0.355	0.121	0.000238204	0.0238204	1.98503e-05	0.00198503	0.000158803	0.0158803	5.9551e-05	0.0059551	5.39443e-06	4.79505e-06	5.81932e-06	0.539443	0.479505	0.581932	185377	208549	171841	1.83579	0.293848	7.8518e-07	6.97938e-07	6.97938e-07	0.078518	0.0697938	0.0697938	1.10271e+06	1.43279e+06	1.43279e+06	0.191237	0.41058	4.60925e-06	4.09711e-06	5.12138e-06	0.460925	0.409711	0.512138	216955	244075	195260	1.83579	0.251077	1.72847e-06	1.53642e-06
PCBP2	9	3	4	2	0.223	0.048	0.000178653	0.0178653	5.9551e-05	0.0059551	7.94013e-05	0.00794013	3.97007e-05	0.00397007	5.32743e-06	4.73549e-06	5.35244e-06	0.532743	0.473549	0.535244	187708	211171	186831	2.19043	0.243214	2.55116e-06	2.2677e-06	2.2677e-06	0.255116	0.22677	0.22677	367570	440975	440975	0.391244	0.652065	2.77627e-06	2.46779e-06	3.08474e-06	0.277627	0.246779	0.308474	360196	405220	324176	1.79918	0.154307	1.38813e-06	1.2339e-06
MYH10	17	2	10	5	0.584	0.103	0.000337456	0.0337456	3.97007e-05	0.00397007	0.000198503	0.0198503	9.92516e-05	0.00992516	5.3185e-06	4.72755e-06	5.55333e-06	0.53185	0.472755	0.555333	188023	211526	180072	6.56211	0.0810487	1.60252e-06	1.42446e-06	1.42446e-06	0.160252	0.142446	0.142446	551356	702021	702021	1.11359	0.143905	3.71598e-06	3.30309e-06	4.12887e-06	0.371598	0.330309	0.412887	269108	302746	242197	1.11359	0.333694	1.85799e-06	1.65155e-06
DEAF1	35	1	23	11	0.767	0.411	0.000694761	0.0694761	1.98503e-05	0.00198503	0.000456558	0.0456558	0.000218354	0.0218354	5.31314e-06	4.72279e-06	5.78657e-06	0.531314	0.472279	0.578657	188213	211739	172814	NA	NA	5.26133e-07	4.67674e-07	4.67674e-07	0.09	0.0467674	0.0467674	1.10271e+06	2.13824e+06	2.13824e+06	NA	NA	4.78701e-06	4.25512e-06	5.3189e-06	0.478701	0.425512	0.53189	47944	235011	188009	NA	NA	2.28944e-06	2.03506e-06
GATA3	9	6	2	1	0.672	0.123	0.000178653	0.0178653	0.000119102	0.0119102	3.97007e-05	0.00397007	1.98503e-05	0.00198503	5.28634e-06	4.69897e-06	4.82919e-06	0.528634	0.469897	0.482919	189167	212813	207074	NA	NA	4.70036e-06	4.1781e-06	4.1781e-06	0.54	0.41781	0.41781	183785	239343	239343	NA	NA	5.85982e-07	5.20873e-07	6.51091e-07	0.0585982	0.0520873	0.0651091	551356	1.91986e+06	1.53588e+06	NA	NA	2.92991e-07	2.60436e-07
GGNBP2	8	4	4	0	0.532	0	0.000158803	0.0158803	7.94013e-05	0.00794013	7.94013e-05	0.00794013	0	0	5.24525e-06	4.66245e-06	5.03404e-06	0.524525	0.466245	0.503404	190649	214480	198647	2.4276	0.216067	3.57306e-06	3.17605e-06	3.17605e-06	0.357306	0.317605	0.317605	275678	314856	314856	0.584423	0.611382	1.67219e-06	1.48639e-06	1.85799e-06	0.167219	0.148639	0.185799	598018	672770	538216	1.84318	0.0907234	0	0
ARIH1	9	3	4	2	0.25	0.0528	0.000178653	0.0178653	5.9551e-05	0.0059551	7.94013e-05	0.00794013	3.97007e-05	0.00397007	5.2181e-06	4.63831e-06	5.23382e-06	0.52181	0.463831	0.523382	191641	215596	191065	3.11912	0.167294	2.5383e-06	2.25627e-06	2.25627e-06	0.25383	0.225627	0.225627	367570	443210	443210	0.64498	0.393547	2.67979e-06	2.38204e-06	2.97755e-06	0.267979	0.238204	0.297755	373163	419808	335847	2.47414	0.108312	1.3399e-06	1.19102e-06
TRIM8	8	5	3	0	0.582	0.0826	0.000158803	0.0158803	9.92516e-05	0.00992516	5.9551e-05	0.0059551	0	0	5.21756e-06	4.63783e-06	4.88675e-06	0.521756	0.463783	0.488675	191660	215618	204635	0.348021	1.49921	4.09741e-06	3.64214e-06	3.64214e-06	0.409741	0.364214	0.364214	220542	274564	274564	0.348021	1.17735	1.12015e-06	9.95692e-07	1.24462e-06	0.112015	0.0995692	0.124462	892734	1.00433e+06	803461	1.80508	0.0620556	0	0
TSC1	11	5	4	2	0.743	0.0375	0.000218354	0.0218354	9.92516e-05	0.00992516	7.94013e-05	0.00794013	3.97007e-05	0.00397007	5.21711e-06	4.63743e-06	4.8415e-06	0.521711	0.463743	0.48415	191677	215637	206548	1.27428	0.409415	4.29884e-06	3.82119e-06	3.82119e-06	0.429884	0.382119	0.382119	220542	261699	261699	1.27428	0.337353	9.18276e-07	8.16246e-07	1.02031e-06	0.0918276	0.0816246	0.102031	1.089e+06	1.22512e+06	980097	1.82965	0.0501887	4.59138e-07	4.08123e-07
ANKRD17	12	3	7	2	0.591	0.0198	0.000238204	0.0238204	5.9551e-05	0.0059551	0.000138952	0.0138952	3.97007e-05	0.00397007	5.18415e-06	4.60813e-06	5.17645e-06	0.518415	0.460813	0.517645	192896	217008	193183	7.44344	0.0696472	2.62673e-06	2.33488e-06	2.33488e-06	0.262673	0.233488	0.233488	367570	428288	428288	1.62531	0.161614	2.55742e-06	2.27326e-06	2.84157e-06	0.255742	0.227326	0.284157	391020	439897	351918	5.81813	0.043956	7.30691e-07	6.49503e-07
SETD1A	12	5	7	0	0.844	0.0595	0.000238204	0.0238204	9.92516e-05	0.00992516	0.000138952	0.0138952	0	0	5.17602e-06	4.60091e-06	4.81767e-06	0.517602	0.460091	0.481767	193199	217348	207569	0.749203	0.690871	4.20058e-06	3.73385e-06	3.73385e-06	0.420058	0.373385	0.373385	220542	267820	267820	0.749203	0.560673	9.75445e-07	8.67062e-07	1.08383e-06	0.0975445	0.0867062	0.108383	1.02517e+06	1.15332e+06	922656	1.97515	0.0493859	0	0
CAMK2G	15	0	10	5	0.422	0.105	0.000297755	0.0297755	0	0	0.000198503	0.0198503	9.92516e-05	0.00992516	5.16307e-06	4.5894e-06	5.73674e-06	0.516307	0.45894	0.573674	193683	217894	174315	2.05319	0.251466	0	0	0	0	0	0	NA	#DIV/0!	#DIV/0!	0.701719	0	5.16307e-06	4.5894e-06	5.73674e-06	0.516307	0.45894	0.573674	193683	217894	174315	2.05319	0.251466	2.58154e-06	2.2947e-06
ARHGEF9	7	4	3	0	0.409	0	0.000138952	0.0138952	7.94013e-05	0.00794013	5.9551e-05	0.0059551	0	0	5.15682e-06	4.58384e-06	4.93578e-06	0.515682	0.458384	0.493578	193918	218158	202602	1.55271	0.332118	3.57306e-06	3.17605e-06	3.17605e-06	0.357306	0.317605	0.317605	275678	314856	314856	0.302435	1.18143	1.58376e-06	1.40779e-06	1.75973e-06	0.158376	0.140779	0.175973	631409	710336	568268	1.25027	0.126673	0	0
EIF4G2	16	2	10	4	0.621	0.018	0.000317605	0.0317605	3.97007e-05	0.00397007	0.000198503	0.0198503	7.94013e-05	0.00794013	5.13985e-06	4.56875e-06	5.32108e-06	0.513985	0.456875	0.532108	194558	218878	187932	0	NA	1.75437e-06	1.55944e-06	1.55944e-06	0.175437	0.155944	0.155944	551356	641255	641255	0	NA	3.38547e-06	3.00931e-06	3.76164e-06	0.338547	0.300931	0.376164	295380	332302	265842	0	#DIV/0!	1.35419e-06	1.20372e-06
PIK3R1	13	3	8	2	0.616	0.108	0.000258054	0.0258054	5.9551e-05	0.0059551	0.000158803	0.0158803	3.97007e-05	0.00397007	5.13449e-06	4.56399e-06	5.17379e-06	0.513449	0.456399	0.517379	194761	219107	193282	0.716284	0.716822	2.39038e-06	2.12478e-06	2.12478e-06	0.239038	0.212478	0.212478	367570	470637	470637	0.716284	0.333719	2.74411e-06	2.43921e-06	3.04901e-06	0.274411	0.243921	0.304901	364417	409969	327975	1.56244	0.17563	6.86027e-07	6.09802e-07
SPOP	8	1	6	1	0.211	0	0.000158803	0.0158803	1.98503e-05	0.00198503	0.000119102	0.0119102	1.98503e-05	0.00198503	5.12198e-06	4.55287e-06	5.49259e-06	0.512198	0.455287	0.549259	195237	219642	182064	2.09796	0.244141	8.93265e-07	7.94013e-07	7.94013e-07	0.0893265	0.0794013	0.0794013	1.10271e+06	1259425	1259425	0.305749	0.292157	4.22872e-06	3.75886e-06	4.69857e-06	0.422872	0.375886	0.469857	236478	266038	212831	1.79221	0.23595	7.04786e-07	6.26476e-07
NBEA	15	3	7	5	0.595	0.0352	0.000297755	0.0297755	5.9551e-05	0.0059551	0.000138952	0.0138952	9.92516e-05	0.00992516	5.11787e-06	4.54922e-06	5.11198e-06	0.511787	0.454922	0.511198	195394	219818	195619	7.55198	0.0677686	2.58547e-06	2.29819e-06	2.29819e-06	0.258547	0.229819	0.229819	367570	435125	435125	1.84919	0.139816	2.53241e-06	2.25103e-06	2.81378e-06	0.253241	0.225103	0.281378	394881	444242	355393	5.70279	0.0444064	1.80886e-06	1.60788e-06
KCND3	13	0	11	2	0.48	0.0886	0.000258054	0.0258054	0	0	0.000218354	0.0218354	3.97007e-05	0.00397007	5.10947e-06	4.54176e-06	5.67719e-06	0.510947	0.454176	0.567719	195715	220179	176143	3.25697	0.156878	0	0	0	0	0	0	NA	#DIV/0!	#DIV/0!	0.380455	0	5.10947e-06	4.54176e-06	5.67719e-06	0.510947	0.454176	0.567719	195715	220179	176143	2.87652	0.177627	9.28995e-07	8.25774e-07
CHD6	20	2	13	5	0.709	0.0317	0.000397007	0.0397007	3.97007e-05	0.00397007	0.000258054	0.0258054	9.92516e-05	0.00992516	5.10912e-06	4.54144e-06	5.29238e-06	0.510912	0.454144	0.529238	195729	220195	188951	6.38429	0.0800264	1.7299e-06	1.53769e-06	1.53769e-06	0.17299	0.153769	0.153769	551356	650328	650328	1.60433	0.107827	3.37922e-06	3.00375e-06	3.75469e-06	0.337922	0.300375	0.375469	295926	332917	266334	4.77996	0.0706956	1.2997e-06	1.15529e-06
CTR9	14	2	8	4	0.523	0.059	0.000277905	0.0277905	3.97007e-05	0.00397007	0.000158803	0.0158803	7.94013e-05	0.00794013	5.08982e-06	4.52429e-06	5.28178e-06	0.508982	0.452429	0.528178	196470	221029	189330	3.86399	0.131724	1.68112e-06	1.49433e-06	1.49433e-06	0.168112	0.149433	0.149433	551356	669195	669195	0.708537	0.237267	3.4087e-06	3.02995e-06	3.78744e-06	0.34087	0.302995	0.378744	293367	330038	264030	3.15546	0.108026	1.70435e-06	1.51498e-06
ODC1	11	6	5	0	0.752	0.258	0.000218354	0.0218354	0.000119102	0.0119102	9.92516e-05	0.00992516	0	0	5.08446e-06	4.51952e-06	4.76567e-06	0.508446	0.451952	0.476567	196678	221262	209834	NA	NA	3.97681e-06	3.53495e-06	3.53495e-06	0.54	0.353495	0.353495	183785	282890	282890	NA	NA	1.10765e-06	9.84576e-07	1.23072e-06	0.110765	0.0984576	0.123072	220542	1.01567e+06	812532	NA	NA	0	0
USP34	16	4	12	0	0.844	0.055	0.000317605	0.0317605	7.94013e-05	0.00794013	0.000238204	0.0238204	0	0	5.04873e-06	4.48776e-06	4.85936e-06	0.504873	0.448776	0.485936	198070	222828	205788	3.18085	0.158723	3.37654e-06	3.00137e-06	3.00137e-06	0.337654	0.300137	0.300137	275678	333181	333181	3.18085	0.106152	1.67219e-06	1.48639e-06	1.85799e-06	0.167219	0.148639	0.185799	598018	672770	538216	2.9257	0.0571552	0	0
DSCAM	12	4	8	0	0.739	0.114	0.000238204	0.0238204	7.94013e-05	0.00794013	0.000158803	0.0158803	0	0	5.03087e-06	4.47188e-06	4.88636e-06	0.503087	0.447188	0.488636	198773	223619	204651	4.89624	0.10275	3.16573e-06	2.81398e-06	2.81398e-06	0.316573	0.281398	0.281398	275678	355368	355368	1.24003	0.255294	1.86514e-06	1.6579e-06	2.07237e-06	0.186514	0.16579	0.207237	536154	603173	482538	3.65621	0.0510129	0	0
CERT1	26	0	17	9	0.67	0.21	0.000516109	0.0516109	0	0	0.000337456	0.0337456	0.000178653	0.0178653	5.01122e-06	4.45441e-06	5.56802e-06	0.501122	0.445441	0.556802	199552	224496	179597	1.39552	0.359092	0	0	0	0	0	0	NA	#DIV/0!	#DIV/0!	0.611129	0	5.01122e-06	4.45441e-06	5.56802e-06	0.501122	0.445441	0.556802	199552	224496	179597	1.39552	0.359092	2.653e-06	2.35822e-06
CAD	23	0	17	6	0.67	0.171	0.000456558	0.0456558	0	0	0.000337456	0.0337456	0.000119102	0.0119102	5.01122e-06	4.45441e-06	5.56802e-06	0.501122	0.445441	0.556802	199552	224496	179597	6.3489	0.0789304	0	0	0	0	0	0	NA	#DIV/0!	#DIV/0!	1.20992	0	5.01122e-06	4.45441e-06	5.56802e-06	0.501122	0.445441	0.556802	199552	224496	179597	5.13899	0.0975137	1.76866e-06	1.57215e-06
FLNA	15	2	12	1	0.698	0.0261	0.000297755	0.0297755	3.97007e-05	0.00397007	0.000238204	0.0238204	1.98503e-05	0.00198503	4.97709e-06	4.42408e-06	5.14346e-06	0.497709	0.442408	0.514346	200921	226036	194422	6.73978	0.0738465	1.7399e-06	1.54658e-06	1.54658e-06	0.17399	0.154658	0.154658	551356	646588	646588	2.16687	0.0802956	3.23719e-06	2.8775e-06	3.59688e-06	0.323719	0.28775	0.359688	308910	347523	278019	4.57291	0.0707907	2.69766e-07	2.39792e-07
MAP3K7	18	0	13	5	0.574	0.0821	0.000357306	0.0357306	0	0	0.000258054	0.0258054	9.92516e-05	0.00992516	4.9469e-06	4.39724e-06	5.49656e-06	0.49469	0.439724	0.549656	202147	227415	181932	0.744904	0.664099	0	0	0	0	0	0	NA	#DIV/0!	#DIV/0!	0.744904	0	4.9469e-06	4.39724e-06	5.49656e-06	0.49469	0.439724	0.549656	202147	227415	181932	1.46383	0.337942	1.90265e-06	1.69125e-06
GLI3	8	6	2	0	0.953	0.0929	0.000158803	0.0158803	0.000119102	0.0119102	3.97007e-05	0.00397007	0	0	4.94565e-06	4.39613e-06	4.41479e-06	0.494565	0.439613	0.441479	202198	227473	226511	0.668755	0.739531	4.86168e-06	4.3215e-06	4.3215e-06	0.486168	0.43215	0.43215	183785	231401	231401	0.668755	0.726975	8.39669e-08	7.46372e-08	9.32965e-08	0.00839669	0.00746372	0.00932965	1.19095e+07	1.33981e+07	1.07185e+07	0.743219	0.0112977	0	0
DLL1	11	4	6	1	0.757	0	0.000218354	0.0218354	7.94013e-05	0.00794013	0.000119102	0.0119102	1.98503e-05	0.00198503	4.87544e-06	4.33372e-06	4.62314e-06	0.487544	0.433372	0.462314	205110	230748	216303	0.797201	0.611569	3.57306e-06	3.17605e-06	3.17605e-06	0.357306	0.317605	0.317605	275678	314856	314856	0.797201	0.4482	1.30238e-06	1.15767e-06	1.44709e-06	0.130238	0.115767	0.144709	767825	863803	691043	1.27161	0.10242	2.17063e-07	1.92945e-07
PPM1D	22	22	0	0	0.588	0.754	0.000436707	0.0436707	0.000436707	0.0436707	0	0	0	0	4.83435e-06	4.2972e-06	4.2972e-06	0.483435	0.42972	0.42972	206853	232710	232710	0.120851	4.00024	4.83435e-06	4.2972e-06	4.2972e-06	0.483435	0.42972	0.42972	50123.2	232710	232710	0.120851	4.00024	0	0	0	0	0	0	#DIV/0!	#DIV/0!	#DIV/0!	1.64919	0	0	0
GNAS	22	2	13	7	0.707	0.206	0.000436707	0.0436707	3.97007e-05	0.00397007	0.000258054	0.0258054	0.000138952	0.0138952	4.82095e-06	4.28529e-06	5.04139e-06	0.482095	0.428529	0.504139	207428	233356	198358	NA	NA	1.4185e-06	1.26089e-06	1.26089e-06	0.18	0.126089	0.126089	551356	793089	793089	NA	NA	3.40245e-06	3.0244e-06	3.7805e-06	0.340245	0.30244	0.37805	84823.9	330645	264516	NA	NA	1.83209e-06	1.62852e-06
SRSF1	9	1	5	3	0.133	0	0.000178653	0.0178653	1.98503e-05	0.00198503	9.92516e-05	0.00992516	5.9551e-05	0.0059551	4.76557e-06	4.23606e-06	5.09657e-06	0.476557	0.423606	0.509657	209839	236068	196210	2.55259	0.186695	8.93265e-07	7.94013e-07	7.94013e-07	0.0893265	0.0794013	0.0794013	1.10271e+06	1259425	1259425	0.28259	0.316099	3.8723e-06	3.44205e-06	4.30256e-06	0.38723	0.344205	0.430256	258244	290525	232420	2.27	0.170586	2.32338e-06	2.06523e-06
DSCAML1	12	4	7	1	0.759	0.0913	0.000238204	0.0238204	7.94013e-05	0.00794013	0.000138952	0.0138952	1.98503e-05	0.00198503	4.75378e-06	4.22558e-06	4.56045e-06	0.475378	0.422558	0.456045	210359	236654	219276	5.71088	0.0832407	3.24684e-06	2.88608e-06	2.88608e-06	0.324684	0.288608	0.288608	275678	346491	346491	1.73773	0.186844	1.50694e-06	1.3395e-06	1.67438e-06	0.150694	0.13395	0.167438	663597	746547	597238	3.97315	0.037928	2.15277e-07	1.91357e-07
PPP2CA	6	1	5	0	0.132	0.0554	0.000119102	0.0119102	1.98503e-05	0.00198503	9.92516e-05	0.00992516	0	0	4.72055e-06	4.19604e-06	5.05755e-06	0.472055	0.419604	0.505755	211840	238320	197724	2.07645	0.227337	8.43778e-07	7.50025e-07	7.50025e-07	0.0843778	0.0750025	0.0750025	1.10271e+06	1.33329e+06	1.33329e+06	0.407052	0.20729	3.87677e-06	3.44602e-06	4.30752e-06	0.387677	0.344602	0.430752	257947	290190	232152	1.6694	0.232226	0	0
YWHAG	11	0	8	3	0.341	0	0.000218354	0.0218354	0	0	0.000158803	0.0158803	5.9551e-05	0.0059551	4.70929e-06	4.18604e-06	5.23255e-06	0.470929	0.418604	0.523255	212346	238889	191112	1.61368	0.291835	0	0	0	0	0	0	NA	#DIV/0!	#DIV/0!	0.178738	0	4.70929e-06	4.18604e-06	5.23255e-06	0.470929	0.418604	0.523255	212346	238889	191112	1.43494	0.328187	1.76598e-06	1.56976e-06
BRWD1	16	4	8	4	0.767	0.148	0.000317605	0.0317605	7.94013e-05	0.00794013	0.000158803	0.0158803	7.94013e-05	0.00794013	4.70929e-06	4.18604e-06	4.55605e-06	0.470929	0.418604	0.455605	212346	238889	219488	4.23881	0.111099	3.04425e-06	2.706e-06	2.706e-06	0.304425	0.2706	0.2706	275678	369550	369550	1.37161	0.221948	1.66505e-06	1.48004e-06	1.85005e-06	0.166505	0.148004	0.185005	600584	675657	540526	2.86721	0.0580721	8.32523e-07	7.4002e-07
CLASP1	15	2	10	3	0.653	0.101	0.000297755	0.0297755	3.97007e-05	0.00397007	0.000198503	0.0198503	5.9551e-05	0.0059551	4.70572e-06	4.18286e-06	4.87167e-06	0.470572	0.418286	0.487167	212507	239071	205269	5.0417	0.0933359	1.60609e-06	1.42764e-06	1.42764e-06	0.160609	0.142764	0.142764	551356	700459	700459	2.03194	0.0790423	3.09963e-06	2.75523e-06	3.44403e-06	0.309963	0.275523	0.344403	322619	362947	290357	3.00977	0.102986	9.29889e-07	8.26568e-07
CTNNA2	14	0	12	2	0.562	0.223	0.000277905	0.0277905	0	0	0.000238204	0.0238204	3.97007e-05	0.00397007	4.695e-06	4.17333e-06	5.21667e-06	0.4695	0.417333	0.521667	212993	239617	191693	2.67345	0.175616	0	0	0	0	0	0	NA	#DIV/0!	#DIV/0!	0.689301	0	4.695e-06	4.17333e-06	5.21667e-06	0.4695	0.417333	0.521667	212993	239617	191693	2.67345	0.175616	7.825e-07	6.95556e-07
TRAF7	17	0	12	5	0.563	0.276	0.000337456	0.0337456	0	0	0.000238204	0.0238204	9.92516e-05	0.00992516	4.68428e-06	4.1638e-06	5.20476e-06	0.468428	0.41638	0.520476	213480	240165	192132	2.09761	0.223315	0	0	0	0	0	0	NA	#DIV/0!	#DIV/0!	0.271623	0	4.68428e-06	4.1638e-06	5.20476e-06	0.468428	0.41638	0.520476	213480	240165	192132	2.09761	0.223315	1.95178e-06	1.73492e-06
PUM1	12	2	7	3	0.525	0.05	0.000238204	0.0238204	3.97007e-05	0.00397007	0.000138952	0.0138952	5.9551e-05	0.0059551	4.66731e-06	4.14872e-06	4.80874e-06	0.466731	0.414872	0.480874	214256	241038	207955	4.20085	0.111104	1.6972e-06	1.50862e-06	1.50862e-06	0.16972	0.150862	0.150862	551356	662855	662855	0.737485	0.230134	2.97011e-06	2.64009e-06	3.30012e-06	0.297011	0.264009	0.330012	336688	378774	303020	3.46337	0.0857577	1.2729e-06	1.13147e-06
BRWD3	8	3	5	0	0.54	0.0265	0.000158803	0.0158803	5.9551e-05	0.0059551	9.92516e-05	0.00992516	0	0	4.66329e-06	4.14515e-06	4.6017e-06	0.466329	0.414515	0.46017	214441	241246	217311	4.67164	0.0998212	2.60878e-06	2.31892e-06	2.31892e-06	0.260878	0.231892	0.231892	367570	431236	431236	1.43949	0.181229	2.05451e-06	1.82623e-06	2.28279e-06	0.205451	0.182623	0.228279	486734	547576	438061	3.23215	0.0635648	0	0
CSNK1E	10	1	8	1	0.473	0	0.000198503	0.0198503	1.98503e-05	0.00198503	0.000158803	0.0158803	1.98503e-05	0.00198503	4.65927e-06	4.14157e-06	4.97846e-06	0.465927	0.414157	0.497846	214626	241454	200865	2.11776	0.220009	8.93265e-07	7.94013e-07	7.94013e-07	0.0893265	0.0794013	0.0794013	1.10271e+06	1259425	1259425	0.296783	0.300983	3.766e-06	3.34756e-06	4.18445e-06	0.3766	0.334756	0.418445	265533	298725	238980	1.82098	0.206812	4.70751e-07	4.18445e-07
KCNA1	9	3	6	0	0.472	0.319	0.000178653	0.0178653	5.9551e-05	0.0059551	0.000119102	0.0119102	0	0	4.6548e-06	4.1376e-06	4.76646e-06	0.46548	0.41376	0.476646	214832	241686	209799	2.16903	0.214603	1.82494e-06	1.62217e-06	1.62217e-06	0.182494	0.162217	0.162217	367570	616459	616459	0.0815524	2.23775	2.82986e-06	2.51543e-06	3.14429e-06	0.282986	0.251543	0.314429	353374	397546	318037	2.16903	0.130467	0	0
SPRY2	6	5	1	0	0.793	0	0.000119102	0.0119102	9.92516e-05	0.00992516	1.98503e-05	0.00198503	0	0	4.65123e-06	4.13443e-06	4.17552e-06	0.465123	0.413443	0.417552	214997	241872	239491	0.160213	2.90316	4.46632e-06	3.97007e-06	3.97007e-06	0.446632	0.397007	0.397007	220542	251885	251885	0.160213	2.78775	1.84906e-07	1.64361e-07	2.05451e-07	0.0184906	0.0164361	0.0205451	5.40816e+06	6.08418e+06	4.86734e+06	0.432693	0.0427337	0	0
SYNCRIP	6	5	1	0	0.467	0.0663	0.000119102	0.0119102	9.92516e-05	0.00992516	1.98503e-05	0.00198503	0	0	4.64632e-06	4.13006e-06	4.23586e-06	0.464632	0.413006	0.423586	215224	242127	236079	2.41096	0.192716	4.17021e-06	3.70685e-06	3.70685e-06	0.417021	0.370685	0.370685	220542	269771	269771	0.50178	0.831082	4.7611e-07	4.23209e-07	5.29011e-07	0.047611	0.0423209	0.0529011	2.10035e+06	2.3629e+06	1.89032e+06	1.90918	0.0249379	0	0
U2AF2	12	0	7	5	0.259	0	0.000238204	0.0238204	0	0	0.000138952	0.0138952	9.92516e-05	0.00992516	4.63336e-06	4.11855e-06	5.14818e-06	0.463336	0.411855	0.514818	215826	242804	194243	3.44509	0.134492	0	0	0	0	0	0	NA	#DIV/0!	#DIV/0!	0.402216	0	4.63336e-06	4.11855e-06	5.14818e-06	0.463336	0.411855	0.514818	215826	242804	194243	3.04287	0.15227	3.30955e-06	2.94182e-06
BIRC6	21	2	18	1	0.816	0.0666	0.000416857	0.0416857	3.97007e-05	0.00397007	0.000357306	0.0357306	1.98503e-05	0.00198503	4.62604e-06	4.11204e-06	4.76948e-06	0.462604	0.411204	0.476948	216168	243189	209667	6.96559	0.0664127	1.66755e-06	1.48226e-06	1.48226e-06	0.166755	0.148226	0.148226	551356	674644	674644	2.38936	0.0697906	2.95849e-06	2.62977e-06	3.28721e-06	0.295849	0.262977	0.328721	338010	380261	304209	4.57624	0.064649	1.64361e-07	1.46098e-07
G3BP2	8	1	7	0	0.398	0.0377	0.000158803	0.0158803	1.98503e-05	0.00198503	0.000138952	0.0138952	0	0	4.62381e-06	4.11005e-06	4.94654e-06	0.462381	0.411005	0.494654	216272	243306	202161	2.28585	0.202279	8.59589e-07	7.64079e-07	7.64079e-07	0.0859589	0.0764079	0.0764079	1.10271e+06	1.30877e+06	1.30877e+06	0.504599	0.170351	3.76422e-06	3.34597e-06	4.18246e-06	0.376422	0.334597	0.418246	265659	298867	239093	1.78126	0.211324	0	0
ITPR3	20	2	13	5	0.686	0.458	0.000397007	0.0397007	3.97007e-05	0.00397007	0.000258054	0.0258054	9.92516e-05	0.00992516	4.61461e-06	4.10187e-06	4.91216e-06	0.461461	0.410187	0.491216	216703	243791	203576	6.14352	0.0751134	9.68299e-07	8.6071e-07	8.6071e-07	0.0968299	0.086071	0.086071	551356	1.16183e+06	1.16183e+06	0.884234	0.109507	3.64631e-06	3.24116e-06	4.05145e-06	0.364631	0.324116	0.405145	274250	308531	246825	6.14352	0.0593521	1.40243e-06	1.2466e-06
KIF2A	9	1	7	1	0.401	0.0515	0.000178653	0.0178653	1.98503e-05	0.00198503	0.000138952	0.0138952	1.98503e-05	0.00198503	4.59272e-06	4.08242e-06	4.91474e-06	0.459272	0.408242	0.491474	217736	244953	203469	2.57235	0.178542	8.47262e-07	7.53121e-07	7.53121e-07	0.0847262	0.0753121	0.0753121	1.10271e+06	1.32781e+06	1.32781e+06	0.652622	0.129824	3.74546e-06	3.3293e-06	4.16162e-06	0.374546	0.33293	0.416162	266990	300364	240291	1.91973	0.195103	5.35066e-07	4.75614e-07
BRD4	9	3	6	0	0.644	0	0.000178653	0.0178653	5.9551e-05	0.0059551	0.000119102	0.0119102	0	0	4.58781e-06	4.07805e-06	4.50205e-06	0.458781	0.407805	0.450205	217969	245215	222121	3.80874	0.120455	2.67979e-06	2.38204e-06	2.38204e-06	0.267979	0.238204	0.238204	367570	419808	419808	0.614909	0.435803	1.90801e-06	1.69601e-06	2.12002e-06	0.190801	0.169601	0.212002	524105	589618	471695	3.19383	0.0597406	0	0
FRYL	18	3	13	2	0.79	0.201	0.000357306	0.0357306	5.9551e-05	0.0059551	0.000258054	0.0258054	3.97007e-05	0.00397007	4.57977e-06	4.07091e-06	4.61282e-06	0.457977	0.407091	0.461282	218352	245646	216787	5.3179	0.0861198	2.14116e-06	1.90325e-06	1.90325e-06	0.214116	0.190325	0.190325	367570	525417	525417	1.9035	0.112485	2.43861e-06	2.16766e-06	2.70957e-06	0.243861	0.216766	0.270957	410069	461328	369062	3.4144	0.0714213	3.75171e-07	3.33486e-07
UBR4	18	1	14	3	0.701	0.0628	0.000357306	0.0357306	1.98503e-05	0.00198503	0.000277905	0.0277905	5.9551e-05	0.0059551	4.57637e-06	4.06789e-06	4.89882e-06	0.457637	0.406789	0.489882	218514	245828	204131	12.2872	0.0372451	8.37168e-07	7.44149e-07	7.44149e-07	0.0837168	0.0744149	0.0744149	1.10271e+06	1.34382e+06	1.34382e+06	2.72651	0.0307047	3.73921e-06	3.32374e-06	4.15467e-06	0.373921	0.332374	0.415467	267436	300866	240693	9.56067	0.0391103	8.01259e-07	7.1223e-07
NRXN1	12	4	7	1	0.759	0.15	0.000238204	0.0238204	7.94013e-05	0.00794013	0.000138952	0.0138952	1.98503e-05	0.00198503	4.54404e-06	4.03914e-06	4.37402e-06	0.454404	0.403914	0.437402	220069	247577	228623	0.860531	0.52805	3.0371e-06	2.69964e-06	2.69964e-06	0.30371	0.269964	0.269964	275678	370419	370419	0.860531	0.352933	1.50694e-06	1.3395e-06	1.67438e-06	0.150694	0.13395	0.167438	663597	746547	597238	2.33699	0.064482	2.15277e-07	1.91357e-07
ZMIZ1	7	5	2	0	0.639	0.134	0.000138952	0.0138952	9.92516e-05	0.00992516	3.97007e-05	0.00397007	0	0	4.51277e-06	4.01135e-06	4.15467e-06	0.451277	0.401135	0.415467	221593	249292	240693	3.63374	0.124191	3.86784e-06	3.43808e-06	3.43808e-06	0.386784	0.343808	0.343808	220542	290860	290860	0.834067	0.463732	6.44937e-07	5.73277e-07	7.16597e-07	0.0644937	0.0573277	0.0716597	1.55054e+06	1.74436e+06	1.39548e+06	2.79968	0.0230361	0	0
CDC42	6	0	6	0	0.163	0.106	0.000119102	0.0119102	0	0	0.000119102	0.0119102	0	0	4.48598e-06	3.98753e-06	4.98442e-06	0.448598	0.398753	0.498442	222917	250782	200625	0.870878	0.515109	0	0	0	0	0	0	NA	#DIV/0!	#DIV/0!	0.11282	0	4.48598e-06	3.98753e-06	4.98442e-06	0.448598	0.398753	0.498442	222917	250782	200625	0.870878	0.515109	0	0
HK1	20	0	13	7	0.614	0.185	0.000397007	0.0397007	0	0	0.000258054	0.0258054	0.000138952	0.0138952	4.4824e-06	3.98436e-06	4.98045e-06	0.44824	0.398436	0.498045	223095	250981	200785	3.22868	0.138831	0	0	0	0	0	0	NA	#DIV/0!	#DIV/0!	0.664239	0	4.4824e-06	3.98436e-06	4.98045e-06	0.44824	0.398436	0.498045	223095	250981	200785	2.56444	0.174791	2.4136e-06	2.14542e-06
ABCC9	13	1	9	3	0.516	0.355	0.000258054	0.0258054	1.98503e-05	0.00198503	0.000178653	0.0178653	5.9551e-05	0.0059551	4.46722e-06	3.97086e-06	4.83554e-06	0.446722	0.397086	0.483554	223853	251835	206802	4.09481	0.109095	5.76156e-07	5.12138e-07	5.12138e-07	0.0576156	0.0512138	0.0512138	1.10271e+06	1.9526e+06	1.9526e+06	0.67226	0.0857043	3.89106e-06	3.45872e-06	4.3234e-06	0.389106	0.345872	0.43234	256999	289124	231299	4.09481	0.0950242	1.29702e-06	1.15291e-06
ZSWIM8	9	3	5	1	0.562	0.0631	0.000178653	0.0178653	5.9551e-05	0.0059551	9.92516e-05	0.00992516	1.98503e-05	0.00198503	4.46695e-06	3.97062e-06	4.40534e-06	0.446695	0.397062	0.440534	223866	251850	226997	6.17688	0.0723172	2.5107e-06	2.23173e-06	2.23173e-06	0.25107	0.223173	0.223173	367570	448082	448082	1.16916	0.214744	1.95625e-06	1.73889e-06	2.17361e-06	0.195625	0.173889	0.217361	511182	575080	460064	5.00772	0.0390647	3.9125e-07	3.47778e-07
ACTA1	8	1	6	1	0.211	0.739	0.000158803	0.0158803	1.98503e-05	0.00198503	0.000119102	0.0119102	1.98503e-05	0.00198503	4.46186e-06	3.9661e-06	4.90581e-06	0.446186	0.39661	0.490581	224122	252137	203840	2.86945	0.155495	2.33142e-07	2.07237e-07	2.07237e-07	0.0233142	0.0207237	0.0207237	1.10271e+06	4.82538e+06	4.82538e+06	0.127879	0.182314	4.22872e-06	3.75886e-06	4.69857e-06	0.422872	0.375886	0.469857	236478	266038	212831	2.86945	0.14737	7.04786e-07	6.26476e-07
YY1	8	2	5	1	0.401	0	0.000158803	0.0158803	3.97007e-05	0.00397007	9.92516e-05	0.00992516	1.98503e-05	0.00198503	4.46186e-06	3.9661e-06	4.56061e-06	0.446186	0.39661	0.456061	224122	252137	219269	2.25317	0.198026	1.78653e-06	1.58803e-06	1.58803e-06	0.178653	0.158803	0.158803	551356	629712	629712	0.287538	0.62132	2.67533e-06	2.37807e-06	2.97259e-06	0.267533	0.237807	0.297259	373786	420509	336407	1.96563	0.136105	5.35066e-07	4.75614e-07
CKAP5	13	3	7	3	0.675	0.0952	0.000258054	0.0258054	5.9551e-05	0.0059551	0.000138952	0.0138952	5.9551e-05	0.0059551	4.45686e-06	3.96165e-06	4.41324e-06	0.445686	0.396165	0.441324	224373	252420	226591	4.87178	0.0914831	2.42468e-06	2.15527e-06	2.15527e-06	0.242468	0.215527	0.215527	367570	463979	463979	1.45287	0.166889	2.03218e-06	1.80638e-06	2.25797e-06	0.203218	0.180638	0.225797	492083	553593	442875	3.41891	0.0594393	8.70933e-07	7.74163e-07
KCNT2	18	0	12	6	0.585	0.25	0.000357306	0.0357306	0	0	0.000238204	0.0238204	0.000119102	0.0119102	4.44846e-06	3.95419e-06	4.94273e-06	0.444846	0.395419	0.494273	224797	252897	202317	2.32244	0.191543	0	0	0	0	0	0	NA	#DIV/0!	#DIV/0!	1.69978	0	4.44846e-06	3.95419e-06	4.94273e-06	0.444846	0.395419	0.494273	224797	252897	202317	2.32244	0.191543	2.22423e-06	1.97709e-06
ETF1	8	1	5	2	0.192	0.0796	0.000158803	0.0158803	1.98503e-05	0.00198503	9.92516e-05	0.00992516	3.97007e-05	0.00397007	4.43095e-06	3.93862e-06	4.74058e-06	0.443095	0.393862	0.474058	225685	253896	210945	2.5487	0.173852	8.22161e-07	7.3081e-07	7.3081e-07	0.0822161	0.073081	0.073081	1.10271e+06	1.36835e+06	1.36835e+06	0.604834	0.135932	3.60879e-06	3.20781e-06	4.00977e-06	0.360879	0.320781	0.400977	277101	311739	249391	1.94386	0.18565	1.44352e-06	1.28313e-06
RLF	7	4	3	0	0.688	0	0.000138952	0.0138952	7.94013e-05	0.00794013	5.9551e-05	0.0059551	0	0	4.40915e-06	3.91925e-06	4.10505e-06	0.440915	0.391925	0.410505	226801	255151	243603	3.82903	0.115151	3.57306e-06	3.17605e-06	3.17605e-06	0.357306	0.317605	0.317605	275678	314856	314856	0.803097	0.44491	8.36096e-07	7.43196e-07	9.28995e-07	0.0836096	0.0743196	0.0928995	1.19604e+06	1.34554e+06	1.07643e+06	3.02593	0.027631	0	0
KCNH1	15	0	11	4	0.552	0.214	0.000297755	0.0297755	0	0	0.000218354	0.0218354	7.94013e-05	0.00794013	4.40201e-06	3.9129e-06	4.89112e-06	0.440201	0.39129	0.489112	227169	255565	204452	2.87737	0.152987	0	0	0	0	0	0	NA	#DIV/0!	#DIV/0!	0.805242	0	4.40201e-06	3.9129e-06	4.89112e-06	0.440201	0.39129	0.489112	227169	255565	204452	2.87737	0.152987	1.60073e-06	1.42287e-06
FRY	15	2	11	2	0.707	0.151	0.000297755	0.0297755	3.97007e-05	0.00397007	0.000218354	0.0218354	3.97007e-05	0.00397007	4.39576e-06	3.90734e-06	4.54711e-06	0.439576	0.390734	0.454711	227492	255929	219920	7.13301	0.0616256	1.51676e-06	1.34823e-06	1.34823e-06	0.151676	0.134823	0.134823	551356	741711	741711	1.88091	0.08064	2.87899e-06	2.5591e-06	3.19888e-06	0.287899	0.25591	0.319888	347344	390762	312609	5.2521	0.054816	5.23453e-07	4.65292e-07
PTPRD	16	5	7	4	0.977	0.0531	0.000317605	0.0317605	9.92516e-05	0.00992516	0.000138952	0.0138952	7.94013e-05	0.00794013	4.37298e-06	3.88709e-06	3.91905e-06	0.437298	0.388709	0.391905	228677	257262	255164	0.964854	0.453227	4.22916e-06	3.75926e-06	3.75926e-06	0.422916	0.375926	0.375926	220542	266010	266010	0.964854	0.438321	1.43816e-07	1.27836e-07	1.59795e-07	0.0143816	0.0127836	0.0159795	6.95335e+06	7.82252e+06	6.25801e+06	0.354854	0.0405281	8.21804e-08	7.30492e-08
PRKCE	12	1	8	3	0.504	0.0773	0.000238204	0.0238204	1.98503e-05	0.00198503	0.000158803	0.0158803	5.9551e-05	0.0059551	4.36869e-06	3.88328e-06	4.67094e-06	0.436869	0.388328	0.467094	228902	257514	214090	3.27223	0.133508	8.24215e-07	7.32636e-07	7.32636e-07	0.0824215	0.0732636	0.0732636	1.10271e+06	1.36493e+06	1.36493e+06	0.497272	0.165747	3.54447e-06	3.15064e-06	3.93831e-06	0.354447	0.315064	0.393831	282129	317395	253916	2.77495	0.127731	1.32918e-06	1.18149e-06
ATP2B1	8	2	5	1	0.416	0.0178	0.000158803	0.0158803	3.97007e-05	0.00397007	9.92516e-05	0.00992516	1.98503e-05	0.00198503	4.36306e-06	3.87828e-06	4.45791e-06	0.436306	0.387828	0.445791	229197	257846	224320	4.76306	0.091602	1.75473e-06	1.55976e-06	1.55976e-06	0.175473	0.155976	0.155976	551356	641125	641125	1.04333	0.168185	2.60833e-06	2.31852e-06	2.89815e-06	0.260833	0.231852	0.289815	383387	431310	345048	3.71973	0.0701216	5.21667e-07	4.63704e-07
NTRK2	13	0	10	3	0.517	0.0236	0.000258054	0.0258054	0	0	0.000198503	0.0198503	5.9551e-05	0.0059551	4.31447e-06	3.83508e-06	4.79385e-06	0.431447	0.383508	0.479385	231778	260751	208600	3.35637	0.128546	0	0	0	0	0	0	NA	#DIV/0!	#DIV/0!	0.819845	0	4.31447e-06	3.83508e-06	4.79385e-06	0.431447	0.383508	0.479385	231778	260751	208600	2.53653	0.170094	1.29434e-06	1.15053e-06
MACF1	18	3	11	4	0.819	0.0565	0.000357306	0.0357306	5.9551e-05	0.0059551	0.000218354	0.0218354	7.94013e-05	0.00794013	4.30688e-06	3.82833e-06	4.22355e-06	0.430688	0.382833	0.422355	232187	261210	236767	9.99262	0.0431006	2.52839e-06	2.24745e-06	2.24745e-06	0.252839	0.224745	0.224745	1.10271e+06	444948	444948	4.10549	0.0615855	1.77849e-06	1.58088e-06	1.9761e-06	0.177849	0.158088	0.19761	562275	632559	506047	5.88713	0.0302098	6.46724e-07	5.74866e-07
ZFC3H1	10	4	6	0	0.807	0.0928	0.000198503	0.0198503	7.94013e-05	0.00794013	0.000119102	0.0119102	0	0	4.27588e-06	3.80078e-06	4.03065e-06	0.427588	0.380078	0.403065	233870	263104	248099	1.64078	0.260601	3.24148e-06	2.88131e-06	2.88131e-06	0.324148	0.288131	0.288131	275678	347064	347064	1.64078	0.197557	1.0344e-06	9.19467e-07	1.14933e-06	0.10344	0.0919467	0.114933	966743	1.08759e+06	870069	2.1175	0.0488502	0	0
HDLBP	10	2	7	1	0.585	0.0672	0.000198503	0.0198503	3.97007e-05	0.00397007	0.000138952	0.0138952	1.98503e-05	0.00198503	4.26141e-06	3.78792e-06	4.36457e-06	0.426141	0.378792	0.436457	234664	263997	229118	5.7581	0.0740072	1.66647e-06	1.48131e-06	1.48131e-06	0.166647	0.148131	0.148131	551356	675078	675078	2.20632	0.0755319	2.59493e-06	2.30661e-06	2.88326e-06	0.259493	0.230661	0.288326	385366	433537	346830	3.55179	0.07306	3.70705e-07	3.29515e-07
ECPAS	13	4	8	1	0.84	0.13	0.000258054	0.0258054	7.94013e-05	0.00794013	0.000158803	0.0158803	1.98503e-05	0.00198503	4.25194e-06	3.7795e-06	4.03359e-06	0.425194	0.37795	0.403359	235187	264585	247918	2.47294	0.171939	3.10856e-06	2.76317e-06	2.76317e-06	0.310856	0.276317	0.276317	275678	361904	361904	2.47294	0.125703	1.14338e-06	1.01634e-06	1.27042e-06	0.114338	0.101634	0.127042	874601	983926	787141	1.58857	0.0719752	1.42922e-07	1.27042e-07
WDR37	15	0	13	2	0.637	0.209	0.000297755	0.0297755	0	0	0.000258054	0.0258054	3.97007e-05	0.00397007	4.21532e-06	3.74695e-06	4.68369e-06	0.421532	0.374695	0.468369	237230	266884	213507	NA	NA	0	0	0	0	0	0	NA	#DIV/0!	#DIV/0!	NA	NA	4.21532e-06	3.74695e-06	4.68369e-06	0.421532	0.374695	0.468369	84823.9	266884	213507	NA	NA	6.4851e-07	5.76454e-07
CSDE1	6	4	2	0	0.552	0.0456	0.000119102	0.0119102	7.94013e-05	0.00794013	3.97007e-05	0.00397007	0	0	4.21049e-06	3.74266e-06	3.92052e-06	0.421049	0.374266	0.392052	237502	267190	255068	3.05583	0.137785	3.41013e-06	3.03122e-06	3.03122e-06	0.341013	0.303122	0.303122	275678	329900	329900	0.996839	0.342094	8.00365e-07	7.11436e-07	8.89295e-07	0.0800365	0.0711436	0.0889295	1.24943e+06	1.40561e+06	1.12449e+06	2.059	0.0388716	0	0
PLXNA2	18	3	11	4	0.759	0.317	0.000357306	0.0357306	5.9551e-05	0.0059551	0.000218354	0.0218354	7.94013e-05	0.00794013	4.19834e-06	3.73186e-06	4.25809e-06	0.419834	0.373186	0.425809	238189	267963	234847	NA	NA	1.8303e-06	1.62693e-06	1.62693e-06	0.27	0.162693	0.162693	367570	614653	614653	NA	NA	2.36804e-06	2.10493e-06	2.63116e-06	0.236804	0.210493	0.263116	100246	475075	380060	NA	NA	8.61107e-07	7.65429e-07
BRSK1	7	4	2	1	0.496	0.0794	0.000138952	0.0138952	7.94013e-05	0.00794013	3.97007e-05	0.00397007	1.98503e-05	0.00198503	4.18977e-06	3.72424e-06	3.92433e-06	0.418977	0.372424	0.392433	238677	268511	254821	3.64147	0.115057	3.28936e-06	2.92387e-06	2.92387e-06	0.328936	0.292387	0.292387	275678	342012	342012	0.615988	0.533998	9.00411e-07	8.00365e-07	1.00046e-06	0.0900411	0.0800365	0.100046	1.1106e+06	1.24943e+06	999544	3.02548	0.0297609	4.50205e-07	4.00183e-07
LRP6	14	3	9	2	0.74	0.217	0.000277905	0.0277905	5.9551e-05	0.0059551	0.000178653	0.0178653	3.97007e-05	0.00397007	4.18852e-06	3.72313e-06	4.18763e-06	0.418852	0.372313	0.418763	238748	268591	238799	0.917862	0.456334	2.09828e-06	1.86514e-06	1.86514e-06	0.209828	0.186514	0.186514	367570	536154	536154	0.917862	0.228605	2.09024e-06	1.85799e-06	2.32249e-06	0.209024	0.185799	0.232249	478414	538216	430573	2.57119	0.0812945	4.64498e-07	4.12887e-07
TUBB4B	6	1	5	0	0.239	0.141	0.000119102	0.0119102	1.98503e-05	0.00198503	9.92516e-05	0.00992516	0	0	4.16619e-06	3.70328e-06	4.45858e-06	0.416619	0.370328	0.445858	240028	270031	224287	2.81146	0.148186	7.67314e-07	6.82057e-07	6.82057e-07	0.0767314	0.0682057	0.0682057	1.10271e+06	1.46615e+06	1.46615e+06	0.235948	0.325205	3.39887e-06	3.02122e-06	3.77653e-06	0.339887	0.302122	0.377653	294215	330992	264794	2.81146	0.120893	0	0
MAP4K4	12	0	9	3	0.482	0.093	0.000238204	0.0238204	0	0	0.000178653	0.0178653	5.9551e-05	0.0059551	4.1644e-06	3.70169e-06	4.62711e-06	0.41644	0.370169	0.462711	240131	270147	216118	4.42191	0.0941765	0	0	0	0	0	0	NA	#DIV/0!	#DIV/0!	1.3722	0	4.1644e-06	3.70169e-06	4.62711e-06	0.41644	0.370169	0.462711	240131	270147	216118	3.04971	0.13655	1.38813e-06	1.2339e-06
CHD1	11	2	7	2	0.594	0.0928	0.000218354	0.0218354	3.97007e-05	0.00397007	0.000138952	0.0138952	3.97007e-05	0.00397007	4.1594e-06	3.69724e-06	4.26139e-06	0.41594	0.369724	0.426139	240419	270472	234665	5.13905	0.0809372	1.62074e-06	1.44066e-06	1.44066e-06	0.162074	0.144066	0.144066	551356	694128	694128	1.75194	0.092511	2.53866e-06	2.25659e-06	2.82073e-06	0.253866	0.225659	0.282073	393909	443147	354518	3.3871	0.0749507	7.25331e-07	6.44739e-07
BTAF1	13	2	7	4	0.602	0.0681	0.000258054	0.0258054	3.97007e-05	0.00397007	0.000138952	0.0138952	7.94013e-05	0.00794013	4.1535e-06	3.692e-06	4.24503e-06	0.41535	0.3692	0.424503	240761	270856	235569	5.62478	0.073843	1.66487e-06	1.47988e-06	1.47988e-06	0.166487	0.147988	0.147988	551356	675730	675730	1.86718	0.0891647	2.48864e-06	2.21212e-06	2.76515e-06	0.248864	0.221212	0.276515	401827	452055	361644	3.75759	0.0662295	1.42208e-06	1.26407e-06
SNAP25	6	1	5	0	0.274	0	0.000119102	0.0119102	1.98503e-05	0.00198503	9.92516e-05	0.00992516	0	0	4.13582e-06	3.67628e-06	4.39685e-06	0.413582	0.367628	0.439685	241790	272014	227436	1.26489	0.326972	8.93265e-07	7.94013e-07	7.94013e-07	0.0893265	0.0794013	0.0794013	1.10271e+06	1259425	1259425	0.14324	0.623614	3.24255e-06	2.88227e-06	3.60283e-06	0.324255	0.288227	0.360283	308399	346949	277559	1.12165	0.289089	0	0
KRAS	12	0	7	5	0.339	0.629	0.000238204	0.0238204	0	0	0.000138952	0.0138952	9.92516e-05	0.00992516	4.13314e-06	3.6739e-06	4.59237e-06	0.413314	0.36739	0.459237	241947	272190	217752	NA	NA	0	0	0	0	0	0	NA	#DIV/0!	#DIV/0!	NA	NA	4.13314e-06	3.6739e-06	4.59237e-06	0.413314	0.36739	0.459237	157530	272190	217752	NA	NA	2.95224e-06	2.62421e-06
CCAR1	10	1	9	0	0.584	0.123	0.000198503	0.0198503	1.98503e-05	0.00198503	0.000178653	0.0178653	0	0	4.12778e-06	3.66913e-06	4.41233e-06	0.412778	0.366913	0.441233	242261	272544	226638	3.66074	0.112758	7.83393e-07	6.9635e-07	6.9635e-07	0.0783393	0.069635	0.069635	1.10271e+06	1.43606e+06	1.43606e+06	1.09615	0.0714675	3.34438e-06	2.97279e-06	3.71598e-06	0.334438	0.297279	0.371598	299009	336385	269108	2.56459	0.130406	0	0
MYO5A	15	2	11	2	0.724	0.208	0.000297755	0.0297755	3.97007e-05	0.00397007	0.000218354	0.0218354	3.97007e-05	0.00397007	4.12688e-06	3.66834e-06	4.271e-06	0.412688	0.366834	0.4271	242314	272603	234137	4.55104	0.0906799	1.41493e-06	1.25772e-06	1.25772e-06	0.141493	0.125772	0.125772	551356	795092	795092	1.4499	0.0975881	2.71195e-06	2.41062e-06	3.01328e-06	0.271195	0.241062	0.301328	368738	414830	331864	3.10114	0.0874501	4.93082e-07	4.38295e-07
EP400	18	3	12	3	0.832	0.147	0.000357306	0.0357306	5.9551e-05	0.0059551	0.000238204	0.0238204	5.9551e-05	0.0059551	4.08669e-06	3.63261e-06	4.03279e-06	0.408669	0.363261	0.403279	244697	275284	247967	2.92248	0.139836	2.28586e-06	2.03188e-06	2.03188e-06	0.228586	0.203188	0.203188	367570	492155	492155	2.92248	0.0782167	1.80082e-06	1.60073e-06	2.00091e-06	0.180082	0.160073	0.200091	555302	624715	499772	3.92591	0.0458702	4.50205e-07	4.00183e-07
NR3C2	7	5	2	0	0.743	0.194	0.000138952	0.0138952	9.92516e-05	0.00992516	3.97007e-05	0.00397007	0	0	4.059e-06	3.608e-06	3.71003e-06	0.4059	0.3608	0.371003	246366	277162	269540	NA	NA	3.59986e-06	3.19987e-06	3.19987e-06	0.45	0.319987	0.319987	220542	312512	312512	NA	NA	4.59138e-07	4.08123e-07	5.10153e-07	0.0459138	0.0408123	0.0510153	551356	2.45024e+06	1.96019e+06	NA	NA	0	0
PSMD12	7	4	2	1	0.664	0.0341	0.000138952	0.0138952	7.94013e-05	0.00794013	3.97007e-05	0.00397007	1.98503e-05	0.00198503	4.05149e-06	3.60133e-06	3.73472e-06	0.405149	0.360133	0.373472	246823	277676	267758	0.481463	0.841496	3.45122e-06	3.06775e-06	3.06775e-06	0.345122	0.306775	0.306775	275678	325972	325972	0.481463	0.716819	6.00274e-07	5.33577e-07	6.66971e-07	0.0600274	0.0533577	0.0666971	1.66591e+06	1.87414e+06	1.49932e+06	0.886755	0.0676934	3.00137e-07	2.66788e-07
KCNQ3	26	1	14	11	0.734	0.197	0.000516109	0.0516109	1.98503e-05	0.00198503	0.000277905	0.0277905	0.000218354	0.0218354	4.04381e-06	3.5945e-06	4.33372e-06	0.404381	0.35945	0.433372	247292	278203	230748	1.58927	0.254445	7.17292e-07	6.37593e-07	6.37593e-07	0.0717292	0.0637593	0.0637593	1.10271e+06	1.5684e+06	1.5684e+06	0.811766	0.0883618	3.32652e-06	2.9569e-06	3.69613e-06	0.332652	0.29569	0.369613	300615	338191	270553	1.58927	0.209311	2.61369e-06	2.32328e-06
HIVEP3	11	5	6	0	0.912	0.203	0.000218354	0.0218354	9.92516e-05	0.00992516	0.000119102	0.0119102	0	0	4.0313e-06	3.58338e-06	3.68819e-06	0.40313	0.358338	0.368819	248059	279066	271136	0.651584	0.618693	3.55966e-06	3.16414e-06	3.16414e-06	0.355966	0.316414	0.316414	220542	316041	316041	0.651584	0.546309	4.71644e-07	4.19239e-07	5.24049e-07	0.0471644	0.0419239	0.0524049	2.12024e+06	2.38527e+06	1.90822e+06	1.42953	0.0329929	0	0
SUPT6H	16	0	10	6	0.549	0.0378	0.000317605	0.0317605	0	0	0.000198503	0.0198503	0.000119102	0.0119102	4.02862e-06	3.581e-06	4.47625e-06	0.402862	0.3581	0.447625	248224	279252	223401	6.19581	0.0650218	0	0	0	0	0	0	NA	#DIV/0!	#DIV/0!	1.32094	0	4.02862e-06	3.581e-06	4.47625e-06	0.402862	0.3581	0.447625	248224	279252	223401	4.87487	0.0826407	2.41717e-06	2.1486e-06
KCNC1	7	0	7	0	0.356	0.0551	0.000138952	0.0138952	0	0	0.000138952	0.0138952	0	0	4.02684e-06	3.57941e-06	4.47426e-06	0.402684	0.357941	0.447426	248334	279376	223500	3.35021	0.120196	0	0	0	0	0	0	NA	#DIV/0!	#DIV/0!	0.14378	0	4.02684e-06	3.57941e-06	4.47426e-06	0.402684	0.357941	0.447426	248334	279376	223500	3.20643	0.125586	0	0
SF3B2	12	0	10	2	0.55	0.113	0.000238204	0.0238204	0	0	0.000198503	0.0198503	3.97007e-05	0.00397007	4.01969e-06	3.57306e-06	4.46632e-06	0.401969	0.357306	0.446632	248775	279872	223898	3.4111	0.117841	0	0	0	0	0	0	NA	#DIV/0!	#DIV/0!	0.829617	0	4.01969e-06	3.57306e-06	4.46632e-06	0.401969	0.357306	0.446632	248775	279872	223898	2.58148	0.155712	8.03938e-07	7.14612e-07
TOP2B	10	3	5	2	0.61	0.152	0.000198503	0.0198503	5.9551e-05	0.0059551	9.92516e-05	0.00992516	3.97007e-05	0.00397007	4.01433e-06	3.5683e-06	3.95538e-06	0.401433	0.35683	0.395538	249107	280246	252820	3.33719	0.120291	2.27247e-06	2.01997e-06	2.01997e-06	0.227247	0.201997	0.201997	367570	495057	495057	0.772794	0.294058	1.74187e-06	1.54833e-06	1.93541e-06	0.174187	0.154833	0.193541	574097	645859	516687	2.5644	0.0679249	6.96747e-07	6.1933e-07
DNAH6	20	3	13	4	0.775	0.483	0.000397007	0.0397007	5.9551e-05	0.0059551	0.000258054	0.0258054	7.94013e-05	0.00794013	3.99825e-06	3.554e-06	4.13462e-06	0.399825	0.3554	0.413462	250109	281373	241860	0.904236	0.442169	1.38545e-06	1.23151e-06	1.23151e-06	0.138545	0.123151	0.123151	367570	812008	812008	1.12811	0.122812	2.6128e-06	2.32249e-06	2.90311e-06	0.26128	0.232249	0.290311	382731	430573	344458	0.904236	0.288951	8.03938e-07	7.14612e-07
NR2F1	8	0	6	2	0.255	0	0.000158803	0.0158803	0	0	0.000119102	0.0119102	3.97007e-05	0.00397007	3.99289e-06	3.54924e-06	4.43655e-06	0.399289	0.354924	0.443655	250445	281751	225400	3.22548	0.123792	0	0	0	0	0	0	NA	#DIV/0!	#DIV/0!	0.246045	0	3.99289e-06	3.54924e-06	4.43655e-06	0.399289	0.354924	0.443655	250445	281751	225400	2.97944	0.134015	1.33096e-06	1.18308e-06
BCL11A	7	3	4	0	0.539	0.125	0.000138952	0.0138952	5.9551e-05	0.0059551	7.94013e-05	0.00794013	0	0	3.992e-06	3.54844e-06	3.91448e-06	0.3992	0.354844	0.391448	250501	281814	255461	3.42677	0.116495	2.34482e-06	2.08428e-06	2.08428e-06	0.234482	0.208428	0.208428	367570	479781	479781	0.256099	0.915592	1.64718e-06	1.46416e-06	1.8302e-06	0.164718	0.146416	0.18302	607098	682985	546388	3.17067	0.0519506	0	0
UNC13A	13	0	9	4	0.504	0.0908	0.000258054	0.0258054	0	0	0.000178653	0.0178653	7.94013e-05	0.00794013	3.98753e-06	3.54447e-06	4.43059e-06	0.398753	0.354447	0.443059	250782	282129	225703	6.3815	0.0624858	0	0	0	0	0	0	NA	#DIV/0!	#DIV/0!	0.962897	0	3.98753e-06	3.54447e-06	4.43059e-06	0.398753	0.354447	0.443059	250782	282129	225703	5.41861	0.0735897	1.77224e-06	1.57532e-06
ARID4A	14	3	10	1	0.837	0.0607	0.000277905	0.0277905	5.9551e-05	0.0059551	0.000198503	0.0198503	1.98503e-05	0.00198503	3.97315e-06	3.53169e-06	3.85525e-06	0.397315	0.353169	0.385525	251689	283150	259386	0.987885	0.402188	2.51713e-06	2.23745e-06	2.23745e-06	0.251713	0.223745	0.223745	367570	446937	446937	0.987885	0.2548	1.45602e-06	1.29424e-06	1.6178e-06	0.145602	0.129424	0.16178	686803	772653	618123	1.04538	0.139282	1.45602e-07	1.29424e-07
MED12L	11	3	7	1	0.742	0.12	0.000218354	0.0218354	5.9551e-05	0.0059551	0.000138952	0.0138952	1.98503e-05	0.00198503	3.97146e-06	3.53018e-06	3.88868e-06	0.397146	0.353018	0.388868	251797	283271	257157	5.88753	0.0674554	2.35822e-06	2.09619e-06	2.09619e-06	0.235822	0.209619	0.209619	367570	477055	477055	2.69086	0.087638	1.61324e-06	1.43399e-06	1.79248e-06	0.161324	0.143399	0.179248	619872	697356	557885	3.19667	0.0504662	2.30462e-07	2.04855e-07
TCERG1	9	2	7	0	0.615	0.126	0.000178653	0.0178653	3.97007e-05	0.00397007	0.000138952	0.0138952	0	0	3.96878e-06	3.5278e-06	4.06277e-06	0.396878	0.35278	0.406277	251967	283463	246138	4.0167	0.0988068	1.56143e-06	1.38793e-06	1.38793e-06	0.156143	0.138793	0.138793	551356	720495	720495	1.42517	0.10956	2.40735e-06	2.13987e-06	2.67483e-06	0.240735	0.213987	0.267483	415395	467319	373855	2.59153	0.092893	0	0
SPAST	15	3	9	3	0.811	0.0868	0.000297755	0.0297755	5.9551e-05	0.0059551	0.000178653	0.0178653	5.9551e-05	0.0059551	3.96663e-06	3.52589e-06	3.86355e-06	0.396663	0.352589	0.386355	252103	283616	258829	0.447323	0.886749	2.44719e-06	2.17528e-06	2.17528e-06	0.244719	0.217528	0.217528	367570	459711	459711	0.447323	0.547074	1.51944e-06	1.35062e-06	1.68827e-06	0.151944	0.135062	0.168827	658136	740403	592322	0.714989	0.212513	5.06481e-07	4.50205e-07
TANC2	8	4	4	0	0.803	0.0874	0.000158803	0.0158803	7.94013e-05	0.00794013	7.94013e-05	0.00794013	0	0	3.96467e-06	3.52415e-06	3.68057e-06	0.396467	0.352415	0.368057	252228	283757	271697	1.21626	0.325972	3.26077e-06	2.89847e-06	2.89847e-06	0.326077	0.289847	0.289847	275678	345010	345010	1.21626	0.268099	7.03893e-07	6.25682e-07	7.82103e-07	0.0703893	0.0625682	0.0782103	1.42067e+06	1.59826e+06	1.2786e+06	2.24827	0.0313082	0	0
NBEAL2	17	3	13	1	0.835	0.237	0.000337456	0.0337456	5.9551e-05	0.0059551	0.000258054	0.0258054	1.98503e-05	0.00198503	3.96074e-06	3.52065e-06	3.94644e-06	0.396074	0.352065	0.394644	252478	284038	253393	1.41153	0.280599	2.04468e-06	1.8175e-06	1.8175e-06	0.204468	0.18175	0.18175	367570	550208	550208	1.41153	0.144856	1.91605e-06	1.70316e-06	2.12895e-06	0.191605	0.170316	0.212895	521906	587145	469716	3.15309	0.0607675	1.47389e-07	1.31012e-07
BAZ1A	12	2	9	1	0.708	0.0976	0.000238204	0.0238204	3.97007e-05	0.00397007	0.000178653	0.0178653	1.98503e-05	0.00198503	3.95966e-06	3.5197e-06	4.04137e-06	0.395966	0.35197	0.404137	252547	284115	247441	3.51911	0.112519	1.61216e-06	1.43303e-06	1.43303e-06	0.161216	0.143303	0.143303	551356	697820	697820	1.08844	0.148117	2.3475e-06	2.08667e-06	2.60833e-06	0.23475	0.208667	0.260833	425985	479233	383387	2.43067	0.0965785	2.60833e-07	2.31852e-07
DNM2	9	2	6	1	0.573	0.0696	0.000178653	0.0178653	3.97007e-05	0.00397007	0.000119102	0.0119102	1.98503e-05	0.00198503	3.95073e-06	3.51176e-06	4.02033e-06	0.395073	0.351176	0.402033	253118	284757	248736	3.36373	0.117451	1.66219e-06	1.4775e-06	1.4775e-06	0.166219	0.14775	0.14775	551356	676819	676819	0.471616	0.352445	2.28854e-06	2.03426e-06	2.54283e-06	0.228854	0.203426	0.254283	436959	491579	393263	2.89211	0.0791306	3.81424e-07	3.39044e-07
MYH9	19	1	12	6	0.712	0.0383	0.000377156	0.0377156	1.98503e-05	0.00198503	0.000238204	0.0238204	0.000119102	0.0119102	3.94618e-06	3.50771e-06	4.19374e-06	0.394618	0.350771	0.419374	253410	285086	238451	5.7176	0.069018	8.59053e-07	7.63602e-07	7.63602e-07	0.0859053	0.0763602	0.0763602	1.10271e+06	1.30958e+06	1.30958e+06	1.33517	0.0643403	3.08712e-06	2.74411e-06	3.43014e-06	0.308712	0.274411	0.343014	323926	364417	291534	4.38243	0.0704431	1.54356e-06	1.37205e-06
PPFIA2	11	2	7	2	0.637	0.0663	0.000218354	0.0218354	3.97007e-05	0.00397007	0.000138952	0.0138952	3.97007e-05	0.00397007	3.93787e-06	3.50033e-06	4.00472e-06	0.393787	0.350033	0.400472	253944	285688	249705	3.53786	0.111306	1.66808e-06	1.48274e-06	1.48274e-06	0.166808	0.148274	0.148274	551356	674427	674427	1.36291	0.122391	2.26979e-06	2.01759e-06	2.52198e-06	0.226979	0.201759	0.252198	440570	495641	396513	2.17495	0.10436	6.4851e-07	5.76454e-07
VAMP2	8	2	5	1	0.521	0	0.000158803	0.0158803	3.97007e-05	0.00397007	9.92516e-05	0.00992516	1.98503e-05	0.00198503	3.9259e-06	3.48969e-06	3.9651e-06	0.39259	0.348969	0.39651	254719	286559	252200	NA	NA	1.78653e-06	1.58803e-06	1.58803e-06	0.18	0.158803	0.158803	551356	629712	629712	NA	NA	2.13937e-06	1.90166e-06	2.37708e-06	0.213937	0.190166	0.237708	220542	525856	420685	NA	NA	4.27874e-07	3.80332e-07
RALA	9	0	6	3	0.268	0	0.000178653	0.0178653	0	0	0.000119102	0.0119102	5.9551e-05	0.0059551	3.92322e-06	3.48731e-06	4.35913e-06	0.392322	0.348731	0.435913	254893	286754	229403	0.176452	2.22339	0	0	0	0	0	0	NA	#DIV/0!	#DIV/0!	0.176452	0	3.92322e-06	3.48731e-06	4.35913e-06	0.392322	0.348731	0.435913	254893	286754	229403	0.764754	0.513004	1.96161e-06	1.74365e-06
MAST3	16	0	11	5	0.601	0.114	0.000317605	0.0317605	0	0	0.000218354	0.0218354	9.92516e-05	0.00992516	3.92054e-06	3.48492e-06	4.35615e-06	0.392054	0.348492	0.435615	255067	286950	229560	4.52109	0.0867166	0	0	0	0	0	0	NA	#DIV/0!	#DIV/0!	0.5676	0	3.92054e-06	3.48492e-06	4.35615e-06	0.392054	0.348492	0.435615	255067	286950	229560	3.95349	0.0991665	1.78206e-06	1.58406e-06
ATRX	10	3	5	2	0.702	0.0565	0.000198503	0.0198503	5.9551e-05	0.0059551	9.92516e-05	0.00992516	3.97007e-05	0.00397007	3.85935e-06	3.43053e-06	3.7263e-06	0.385935	0.343053	0.37263	259111	291500	268362	4.22638	0.0913158	2.52839e-06	2.24745e-06	2.24745e-06	0.252839	0.224745	0.224745	367570	444948	444948	1.46553	0.172523	1.33096e-06	1.18308e-06	1.47885e-06	0.133096	0.118308	0.147885	751335	845252	676201	2.76085	0.0482086	5.32386e-07	4.73232e-07
STAT1	6	0	6	0	0.281	0.0818	0.000119102	0.0119102	0	0	0.000119102	0.0119102	0	0	3.85354e-06	3.42537e-06	4.28172e-06	0.385354	0.342537	0.428172	259501	291939	233551	4.53194	0.0850309	0	0	0	0	0	0	NA	#DIV/0!	#DIV/0!	1.5206	0	3.85354e-06	3.42537e-06	4.28172e-06	0.385354	0.342537	0.428172	259501	291939	233551	3.01134	0.127968	0	0
NONO	5	3	2	0	0.271	0.0515	9.92516e-05	0.00992516	5.9551e-05	0.0059551	3.97007e-05	0.00397007	0	0	3.84416e-06	3.41704e-06	3.70645e-06	0.384416	0.341704	0.370645	260135	292651	269800	1.83158	0.209883	2.54178e-06	2.25936e-06	2.25936e-06	0.254178	0.225936	0.225936	367570	442602	442602	0.355831	0.714323	1.30238e-06	1.15767e-06	1.44709e-06	0.130238	0.115767	0.144709	767825	863803	691043	1.47575	0.0882522	0	0
ARFGEF1	7	2	5	0	0.508	0.0792	0.000138952	0.0138952	3.97007e-05	0.00397007	9.92516e-05	0.00992516	0	0	3.84247e-06	3.41553e-06	3.90385e-06	0.384247	0.341553	0.390385	260249	292781	256158	6.08122	0.0631858	1.64504e-06	1.46225e-06	1.46225e-06	0.164504	0.146225	0.146225	551356	683875	683875	1.5798	0.10413	2.19743e-06	1.95327e-06	2.44159e-06	0.219743	0.195327	0.244159	455077	511961	409569	4.50143	0.0488163	0	0
KCNK3	7	0	7	0	0.387	0.0844	0.000138952	0.0138952	0	0	0.000138952	0.0138952	0	0	3.833e-06	3.40711e-06	4.25889e-06	0.3833	0.340711	0.425889	260892	293504	234803	2.59629	0.147634	0	0	0	0	0	0	NA	#DIV/0!	#DIV/0!	0.104608	0	3.833e-06	3.40711e-06	4.25889e-06	0.3833	0.340711	0.425889	260892	293504	234803	2.59629	0.147634	0	0
LEO1	9	4	3	2	0.656	0.187	0.000178653	0.0178653	7.94013e-05	0.00794013	5.9551e-05	0.0059551	3.97007e-05	0.00397007	3.82675e-06	3.40155e-06	3.60641e-06	0.382675	0.340155	0.360641	261319	293983	277284	NA	NA	2.9049e-06	2.58213e-06	2.58213e-06	0.36	0.258213	0.258213	275678	387277	387277	NA	NA	9.21849e-07	8.19422e-07	1.02428e-06	0.0921849	0.0819422	0.102428	367570	1.22037e+06	976298	NA	NA	6.14566e-07	5.46281e-07
PDS5A	8	1	6	1	0.442	0.104	0.000158803	0.0158803	1.98503e-05	0.00198503	0.000119102	0.0119102	1.98503e-05	0.00198503	3.79102e-06	3.36979e-06	4.03438e-06	0.379102	0.336979	0.403438	263782	296754	247870	4.15912	0.0911496	8.00365e-07	7.11436e-07	7.11436e-07	0.0800365	0.0711436	0.0711436	1.10271e+06	1.40561e+06	1.40561e+06	0.892732	0.0896534	2.99065e-06	2.65836e-06	3.32294e-06	0.299065	0.265836	0.332294	334375	376172	300938	3.26638	0.0915585	4.98442e-07	4.43059e-07
CUL1	6	2	3	1	0.22	0.0556	0.000119102	0.0119102	3.97007e-05	0.00397007	5.9551e-05	0.0059551	1.98503e-05	0.00198503	3.77744e-06	3.35772e-06	3.82222e-06	0.377744	0.335772	0.382222	264730	297821	261628	4.78607	0.0789256	1.6872e-06	1.49973e-06	1.49973e-06	0.16872	0.149973	0.149973	551356	666786	666786	1.37111	0.123054	2.09024e-06	1.85799e-06	2.32249e-06	0.209024	0.185799	0.232249	478414	538216	430573	3.41496	0.0612082	6.96747e-07	6.1933e-07
POLR1A	20	1	13	6	0.739	0.169	0.000397007	0.0397007	1.98503e-05	0.00198503	0.000258054	0.0258054	0.000119102	0.0119102	3.77315e-06	3.35391e-06	4.02743e-06	0.377315	0.335391	0.402743	265031	298159	248297	1.50944	0.249971	7.42303e-07	6.59825e-07	6.59825e-07	0.0742303	0.0659825	0.0659825	1.10271e+06	1.51555e+06	1.51555e+06	1.50944	0.0491775	3.03085e-06	2.69409e-06	3.36761e-06	0.303085	0.269409	0.336761	329941	371183	296947	2.95916	0.102423	1.39885e-06	1.24342e-06
TNRC6A	11	4	6	1	0.902	0.091	0.000218354	0.0218354	7.94013e-05	0.00794013	0.000119102	0.0119102	1.98503e-05	0.00198503	3.77315e-06	3.35391e-06	3.47063e-06	0.377315	0.335391	0.347063	265031	298159	288132	1.00833	0.374198	3.24791e-06	2.88703e-06	2.88703e-06	0.324791	0.288703	0.288703	275678	346377	346377	1.00833	0.322108	5.2524e-07	4.6688e-07	5.836e-07	0.052524	0.046688	0.05836	1.90389e+06	2.14188e+06	1.7135e+06	1.1246	0.0467045	8.75399e-08	7.78133e-08
AGO3	9	1	5	3	0.339	0.0843	0.000178653	0.0178653	1.98503e-05	0.00198503	9.92516e-05	0.00992516	5.9551e-05	0.0059551	3.7702e-06	3.35129e-06	4.00734e-06	0.37702	0.335129	0.400734	265238	298392	249542	4.11753	0.0915646	8.17963e-07	7.27078e-07	7.27078e-07	0.0817963	0.0727078	0.0727078	1.10271e+06	1.37537e+06	1.37537e+06	0.662336	0.123497	2.95224e-06	2.62421e-06	3.28027e-06	0.295224	0.262421	0.328027	338726	381067	304853	3.45519	0.0854435	1.77134e-06	1.57453e-06
PDE4D	9	0	8	1	0.473	0.0798	0.000178653	0.0178653	0	0	0.000158803	0.0158803	1.98503e-05	0.00198503	3.766e-06	3.34756e-06	4.18445e-06	0.3766	0.334756	0.418445	265533	298725	238980	2.58974	0.14542	0	0	0	0	0	0	NA	#DIV/0!	#DIV/0!	0.570931	0	3.766e-06	3.34756e-06	4.18445e-06	0.3766	0.334756	0.418445	265533	298725	238980	2.01881	0.186546	4.70751e-07	4.18445e-07
ROCK2	9	0	9	0	0.532	0.13	0.000178653	0.0178653	0	0	0.000178653	0.0178653	0	0	3.76243e-06	3.34438e-06	4.18048e-06	0.376243	0.334438	0.418048	265786	299009	239207	4.19029	0.0897892	0	0	0	0	0	0	NA	#DIV/0!	#DIV/0!	0.870626	0	3.76243e-06	3.34438e-06	4.18048e-06	0.376243	0.334438	0.418048	265786	299009	239207	3.31967	0.113338	0	0
HDAC2	9	0	6	3	0.299	0	0.000178653	0.0178653	0	0	0.000119102	0.0119102	5.9551e-05	0.0059551	3.75707e-06	3.33962e-06	4.17452e-06	0.375707	0.333962	0.417452	266165	299435	239548	2.50145	0.150196	0	0	0	0	0	0	NA	#DIV/0!	#DIV/0!	0.720531	0	3.75707e-06	3.33962e-06	4.17452e-06	0.375707	0.333962	0.417452	266165	299435	239548	1.78092	0.210962	1.87854e-06	1.66981e-06
DDX46	7	1	5	1	0.347	0.063	0.000138952	0.0138952	1.98503e-05	0.00198503	9.92516e-05	0.00992516	1.98503e-05	0.00198503	3.7535e-06	3.33644e-06	3.98456e-06	0.37535	0.333644	0.398456	266418	299720	250969	5.10099	0.0735838	8.36989e-07	7.4399e-07	7.4399e-07	0.0836989	0.074399	0.074399	1.10271e+06	1.3441e+06	1.3441e+06	1.45641	0.0574693	2.91651e-06	2.59245e-06	3.24057e-06	0.291651	0.259245	0.324057	342876	385735	308588	3.64458	0.0800233	5.83302e-07	5.18491e-07
TMEM63B	11	0	8	3	0.475	0.0651	0.000218354	0.0218354	0	0	0.000158803	0.0158803	5.9551e-05	0.0059551	3.75171e-06	3.33486e-06	4.16857e-06	0.375171	0.333486	0.416857	266545	299863	239890	3.80974	0.0984769	0	0	0	0	0	0	NA	#DIV/0!	#DIV/0!	0.659438	0	3.75171e-06	3.33486e-06	4.16857e-06	0.375171	0.333486	0.416857	266545	299863	239890	3.1503	0.119091	1.40689e-06	1.25057e-06
LDB1	8	3	3	2	0.509	0.0925	0.000158803	0.0158803	5.9551e-05	0.0059551	5.9551e-05	0.0059551	3.97007e-05	0.00397007	3.74769e-06	3.33128e-06	3.62368e-06	0.374769	0.333128	0.362368	266831	300185	275963	0.464746	0.806396	2.43191e-06	2.1617e-06	2.1617e-06	0.243191	0.21617	0.21617	367570	462599	462599	0.464746	0.523278	1.31578e-06	1.16958e-06	1.46198e-06	0.131578	0.116958	0.146198	760006	855007	684005	1.4429	0.0911898	8.77186e-07	7.79721e-07
AKT3	9	0	6	3	0.301	0.0374	0.000178653	0.0178653	0	0	0.000119102	0.0119102	5.9551e-05	0.0059551	3.74635e-06	3.33009e-06	4.16261e-06	0.374635	0.333009	0.416261	266926	300292	240234	2.78774	0.134387	0	0	0	0	0	0	NA	#DIV/0!	#DIV/0!	1.133	0	3.74635e-06	3.33009e-06	4.16261e-06	0.374635	0.333009	0.416261	266926	300292	240234	1.65474	0.226401	1.87318e-06	1.66505e-06
CSNK2B	5	2	3	0	0.215	0.0807	9.92516e-05	0.00992516	3.97007e-05	0.00397007	5.9551e-05	0.0059551	0	0	3.746e-06	3.32977e-06	3.79725e-06	0.3746	0.332977	0.379725	266952	300321	263349	0.165124	2.26859	1.64236e-06	1.45987e-06	1.45987e-06	0.164236	0.145987	0.145987	551356	684991	684991	0.165124	0.994619	2.10364e-06	1.8699e-06	2.33738e-06	0.210364	0.18699	0.233738	475367	534788	427830	1.07387	0.195894	0	0
SOS1	11	1	10	0	0.676	0.0667	0.000218354	0.0218354	1.98503e-05	0.00198503	0.000198503	0.0198503	0	0	3.72786e-06	3.31366e-06	3.95681e-06	0.372786	0.331366	0.395681	268250	301782	252729	3.28435	0.113504	8.33684e-07	7.41052e-07	7.41052e-07	0.0833684	0.0741052	0.0741052	1.10271e+06	1.34943e+06	1.34943e+06	1.0287	0.0810426	2.89418e-06	2.5726e-06	3.21575e-06	0.289418	0.25726	0.321575	345521	388711	310969	2.25565	0.128308	0	0
ZNF644	8	4	4	0	0.83	0.128	0.000158803	0.0158803	7.94013e-05	0.00794013	7.94013e-05	0.00794013	0	0	3.72313e-06	3.30945e-06	3.44443e-06	0.372313	0.330945	0.344443	268591	302165	290324	0.546807	0.680885	3.11571e-06	2.76952e-06	2.76952e-06	0.311571	0.276952	0.276952	275678	361074	361074	0.546807	0.5698	6.0742e-07	5.39929e-07	6.74911e-07	0.060742	0.0539929	0.0674911	1.64631e+06	1.8521e+06	1.48168e+06	1.2392	0.049017	0	0
AP1G1	12	2	6	4	0.607	0.0959	0.000238204	0.0238204	3.97007e-05	0.00397007	0.000119102	0.0119102	7.94013e-05	0.00794013	3.72152e-06	3.30802e-06	3.77609e-06	0.372152	0.330802	0.377609	268707	302296	264824	2.80882	0.132494	1.6152e-06	1.43573e-06	1.43573e-06	0.16152	0.143573	0.143573	551356	696508	696508	0.970323	0.16646	2.10632e-06	1.87228e-06	2.34035e-06	0.210632	0.187228	0.234035	474762	534107	427286	1.8385	0.114568	1.40421e-06	1.24819e-06
EGR3	9	0	7	2	0.411	0	0.000178653	0.0178653	0	0	0.000138952	0.0138952	3.97007e-05	0.00397007	3.68293e-06	3.27372e-06	4.09215e-06	0.368293	0.327372	0.409215	271523	305463	244371	2.25634	0.163226	0	0	0	0	0	0	NA	#DIV/0!	#DIV/0!	0.0901393	0	3.68293e-06	3.27372e-06	4.09215e-06	0.368293	0.327372	0.409215	271523	305463	244371	2.1662	0.170018	1.05227e-06	9.35347e-07
COL3A1	9	1	8	0	0.606	0.0427	0.000178653	0.0178653	1.98503e-05	0.00198503	0.000158803	0.0158803	0	0	3.67069e-06	3.26284e-06	3.88852e-06	0.367069	0.326284	0.388852	272428	306482	257167	6.64903	0.0552065	8.55122e-07	7.60109e-07	7.60109e-07	0.0855122	0.0760109	0.0760109	1.10271e+06	1.3156e+06	1.3156e+06	3.4792	0.0245782	2.81557e-06	2.50273e-06	3.12841e-06	0.281557	0.250273	0.312841	355168	399564	319651	3.16983	0.0888241	0	0
RELN	23	2	16	5	0.853	0.124	0.000456558	0.0456558	3.97007e-05	0.00397007	0.000317605	0.0317605	9.92516e-05	0.00992516	3.66596e-06	3.25863e-06	3.72551e-06	0.366596	0.325863	0.372551	272780	306877	268420	3.26965	0.112121	1.565e-06	1.39111e-06	1.39111e-06	0.1565	0.139111	0.139111	551356	718850	718850	3.26965	0.0478645	2.10096e-06	1.86752e-06	2.3344e-06	0.210096	0.186752	0.23344	475973	535470	428376	3.21141	0.0654217	6.5655e-07	5.836e-07
NFIB	6	3	3	0	0.572	0.0716	0.000119102	0.0119102	5.9551e-05	0.0059551	5.9551e-05	0.0059551	0	0	3.63487e-06	3.231e-06	3.48588e-06	0.363487	0.3231	0.348588	275113	309502	286872	0.284507	1.2776	2.48792e-06	2.21149e-06	2.21149e-06	0.248792	0.221149	0.221149	367570	452185	452185	0.284507	0.874466	1.14695e-06	1.01951e-06	1.27439e-06	0.114695	0.101951	0.127439	871876	980861	784688	1.01836	0.112627	0	0
ARID5B	7	3	4	0	0.717	0.0233	0.000138952	0.0138952	5.9551e-05	0.0059551	7.94013e-05	0.00794013	0	0	3.62853e-06	3.22536e-06	3.45007e-06	0.362853	0.322536	0.345007	275594	310043	289849	0.543532	0.667584	2.61736e-06	2.32654e-06	2.32654e-06	0.261736	0.232654	0.232654	367570	429823	429823	0.543532	0.481546	1.01118e-06	8.98823e-07	1.12353e-06	0.101118	0.0898823	0.112353	988948	1.11257e+06	890053	2.0303	0.0498043	0	0
VPS13D	22	2	18	2	0.856	0.265	0.000436707	0.0436707	3.97007e-05	0.00397007	0.000357306	0.0357306	3.97007e-05	0.00397007	3.62844e-06	3.22528e-06	3.7398e-06	0.362844	0.322528	0.37398	275600	310050	267394	1.83471	0.197767	1.3131e-06	1.1672e-06	1.1672e-06	0.13131	0.11672	0.11672	551356	856752	856752	1.83471	0.07157	2.31534e-06	2.05808e-06	2.5726e-06	0.231534	0.205808	0.25726	431902	485889	388711	3.90282	0.0593249	2.5726e-07	2.28676e-07
PSMC3	9	0	6	3	0.326	0.131	0.000178653	0.0178653	0	0	0.000119102	0.0119102	5.9551e-05	0.0059551	3.61236e-06	3.21099e-06	4.01374e-06	0.361236	0.321099	0.401374	276827	311431	249144	2.11726	0.170615	0	0	0	0	0	0	NA	#DIV/0!	#DIV/0!	0.31435	0	3.61236e-06	3.21099e-06	4.01374e-06	0.361236	0.321099	0.401374	276827	311431	249144	1.80291	0.200363	1.80618e-06	1.60549e-06
SKI	5	4	1	0	0.796	0.0409	9.92516e-05	0.00992516	7.94013e-05	0.00794013	1.98503e-05	0.00198503	0	0	3.60915e-06	3.20813e-06	3.24863e-06	0.360915	0.320813	0.324863	277074	311708	307823	0.174024	2.07393	3.42692e-06	3.04615e-06	3.04615e-06	0.342692	0.304615	0.304615	275678	328283	328283	0.174024	1.96922	1.82226e-07	1.61979e-07	2.02473e-07	0.0182226	0.0161979	0.0202473	5.48769e+06	6.17365e+06	4.93892e+06	1.15384	0.0157931	0	0
STX1B	7	1	5	1	0.381	0.0566	0.000138952	0.0138952	1.98503e-05	0.00198503	9.92516e-05	0.00992516	1.98503e-05	0.00198503	3.60736e-06	3.20654e-06	3.82091e-06	0.360736	0.320654	0.382091	277211	311862	261718	0.237979	1.51583	8.42706e-07	7.49072e-07	7.49072e-07	0.0842706	0.0749072	0.0749072	1.10271e+06	1.33499e+06	1.33499e+06	0.237979	0.35411	2.76465e-06	2.45747e-06	3.07184e-06	0.276465	0.245747	0.307184	361709	406922	325538	1.33071	0.207758	5.52931e-07	4.91494e-07
SMARCB1	8	0	6	2	0.327	0.0464	0.000158803	0.0158803	0	0	0.000119102	0.0119102	3.97007e-05	0.00397007	3.607e-06	3.20623e-06	4.00778e-06	0.3607	0.320623	0.400778	277238	311893	249515	2.14804	0.167921	0	0	0	0	0	0	NA	#DIV/0!	#DIV/0!	0.276787	0	3.607e-06	3.20623e-06	4.00778e-06	0.3607	0.320623	0.400778	277238	311893	249515	1.87125	0.192759	1.20233e-06	1.06874e-06
LCT	13	1	12	0	0.727	0.244	0.000258054	0.0258054	1.98503e-05	0.00198503	0.000238204	0.0238204	0	0	3.60164e-06	3.20146e-06	3.85176e-06	0.360164	0.320146	0.385176	277651	312357	259622	3.26973	0.110151	6.75308e-07	6.00274e-07	6.00274e-07	0.0675308	0.0600274	0.0600274	1.10271e+06	1.66591e+06	1.66591e+06	1.07391	0.062883	2.92634e-06	2.60119e-06	3.25148e-06	0.292634	0.260119	0.325148	341724	384440	307552	3.26973	0.0894978	0	0
KIAA0100	18	3	10	5	0.801	0.321	0.000357306	0.0357306	5.9551e-05	0.0059551	0.000198503	0.0198503	9.92516e-05	0.00992516	3.59718e-06	3.19749e-06	3.59251e-06	0.359718	0.319749	0.359251	277996	312745	278357	NA	NA	1.81958e-06	1.6174e-06	1.6174e-06	0.27	0.16174	0.16174	367570	618274	618274	NA	NA	1.7776e-06	1.58009e-06	1.97511e-06	0.17776	0.158009	0.197511	110271	632877	506302	NA	NA	8.88798e-07	7.90043e-07
CAPRIN1	7	4	3	0	0.761	0.173	0.000138952	0.0138952	7.94013e-05	0.00794013	5.9551e-05	0.0059551	0	0	3.59539e-06	3.1959e-06	3.33823e-06	0.359539	0.31959	0.333823	278134	312901	299560	0.505	0.711958	2.95492e-06	2.6266e-06	2.6266e-06	0.295492	0.26266	0.26266	275678	380721	380721	0.505	0.585132	6.40471e-07	5.69307e-07	7.11634e-07	0.0640471	0.0569307	0.0711634	1.56135e+06	1.75652e+06	1.40522e+06	1.02593	0.0624285	0	0
PUM2	8	3	5	0	0.699	0.163	0.000158803	0.0158803	5.9551e-05	0.0059551	9.92516e-05	0.00992516	0	0	3.58735e-06	3.18876e-06	3.4875e-06	0.358735	0.318876	0.34875	278757	313602	286738	0.560284	0.640274	2.24299e-06	1.99377e-06	1.99377e-06	0.224299	0.199377	0.199377	367570	501563	501563	0.560284	0.400331	1.34436e-06	1.19499e-06	1.49374e-06	0.134436	0.119499	0.149374	743846	836827	669462	1.74064	0.0772339	0	0
KIAA1109	13	0	12	1	0.666	0.342	0.000258054	0.0258054	0	0	0.000238204	0.0238204	1.98503e-05	0.00198503	3.58021e-06	3.1824e-06	3.97801e-06	0.358021	0.31824	0.397801	279314	314228	251382	8.69658	0.041168	0	0	0	0	0	0	NA	#DIV/0!	#DIV/0!	3.58802	0	3.58021e-06	3.1824e-06	3.97801e-06	0.358021	0.31824	0.397801	279314	314228	251382	8.69658	0.041168	2.9835e-07	2.652e-07
ATP2A2	9	0	7	2	0.428	0.125	0.000178653	0.0178653	0	0	0.000138952	0.0138952	3.97007e-05	0.00397007	3.57663e-06	3.17923e-06	3.97404e-06	0.357663	0.317923	0.397404	279593	314542	251633	4.64451	0.0770078	0	0	0	0	0	0	NA	#DIV/0!	#DIV/0!	0.966248	0	3.57663e-06	3.17923e-06	3.97404e-06	0.357663	0.317923	0.397404	279593	314542	251633	3.67826	0.0972371	1.02189e-06	9.08351e-07
NCKAP1	7	2	4	1	0.501	0	0.000138952	0.0138952	3.97007e-05	0.00397007	7.94013e-05	0.00794013	1.98503e-05	0.00198503	3.56949e-06	3.17288e-06	3.56909e-06	0.356949	0.317288	0.356909	280152	315171	280184	5.17401	0.0689888	1.78653e-06	1.58803e-06	1.58803e-06	0.178653	0.158803	0.158803	551356	629712	629712	2.3038	0.0775469	1.78296e-06	1.58485e-06	1.98106e-06	0.178296	0.158485	0.198106	560866	630974	504780	2.87021	0.0621195	4.45739e-07	3.96213e-07
EIF3A	7	3	4	0	0.703	0.0663	0.000138952	0.0138952	5.9551e-05	0.0059551	7.94013e-05	0.00794013	0	0	3.56332e-06	3.1674e-06	3.40322e-06	0.356332	0.31674	0.340322	280637	315717	293839	4.90313	0.0726745	2.50212e-06	2.22411e-06	2.22411e-06	0.250212	0.222411	0.222411	367570	449618	449618	1.80263	0.138804	1.0612e-06	9.43288e-07	1.17911e-06	0.10612	0.0943288	0.117911	942331	1.06012e+06	848098	3.10049	0.0342268	0	0
MDN1	24	3	17	4	0.896	0.262	0.000476408	0.0476408	5.9551e-05	0.0059551	0.000337456	0.0337456	7.94013e-05	0.00794013	3.55698e-06	3.16176e-06	3.51271e-06	0.355698	0.316176	0.351271	281137	316280	284680	4.07035	0.0873876	1.97769e-06	1.75795e-06	1.75795e-06	0.197769	0.175795	0.175795	367570	568846	568846	4.07035	0.0485877	1.57929e-06	1.40382e-06	1.75477e-06	0.157929	0.140382	0.175477	633195	712344	569876	3.69768	0.0427104	3.71598e-07	3.30309e-07
PRPF40A	7	3	4	0	0.564	0.256	0.000138952	0.0138952	5.9551e-05	0.0059551	7.94013e-05	0.00794013	0	0	3.55162e-06	3.157e-06	3.50319e-06	0.355162	0.3157	0.350319	281562	316757	285454	1.85125	0.19185	1.99377e-06	1.77224e-06	1.77224e-06	0.199377	0.177224	0.177224	367570	564259	564259	1.2138	0.164258	1.55785e-06	1.38476e-06	1.73095e-06	0.155785	0.138476	0.173095	641909	722147	577718	1.85125	0.0841516	0	0
PRKCA	9	1	7	1	0.543	0.226	0.000178653	0.0178653	1.98503e-05	0.00198503	0.000138952	0.0138952	1.98503e-05	0.00198503	3.54894e-06	3.15461e-06	3.78963e-06	0.354894	0.315461	0.378963	281774	316996	263878	1.99451	0.177936	6.91387e-07	6.14566e-07	6.14566e-07	0.0691387	0.0614566	0.0614566	1.10271e+06	1.62716e+06	1.62716e+06	0.565357	0.122292	2.85755e-06	2.54005e-06	3.17506e-06	0.285755	0.254005	0.317506	349950	393693	314955	1.99451	0.143271	4.08222e-07	3.62864e-07
ZNF148	6	3	2	1	0.514	0	0.000119102	0.0119102	5.9551e-05	0.0059551	3.97007e-05	0.00397007	1.98503e-05	0.00198503	3.54805e-06	3.15382e-06	3.34677e-06	0.354805	0.315382	0.334677	281845	317076	298796	2.46822	0.143749	2.67979e-06	2.38204e-06	2.38204e-06	0.267979	0.238204	0.238204	367570	419808	419808	0.465585	0.575575	8.68253e-07	7.71781e-07	9.64726e-07	0.0868253	0.0771781	0.0964726	1.15174e+06	1.2957e+06	1.03656e+06	2.00264	0.0433555	4.34127e-07	3.8589e-07
PRKAR1A	7	1	5	1	0.406	0	0.000138952	0.0138952	1.98503e-05	0.00198503	9.92516e-05	0.00992516	1.98503e-05	0.00198503	3.54626e-06	3.15223e-06	3.74179e-06	0.354626	0.315223	0.374179	281987	317236	267252	1.89749	0.186892	8.93265e-07	7.94013e-07	7.94013e-07	0.0893265	0.0794013	0.0794013	1.10271e+06	1259425	1259425	0.471723	0.189362	2.653e-06	2.35822e-06	2.94777e-06	0.2653	0.235822	0.294777	376932	424049	339239	1.42577	0.186075	5.30599e-07	4.71644e-07
COL12A1	14	3	11	0	0.855	0.211	0.000277905	0.0277905	5.9551e-05	0.0059551	0.000218354	0.0218354	0	0	3.53912e-06	3.14588e-06	3.46249e-06	0.353912	0.314588	0.346249	282557	317876	288809	2.304	0.153607	2.11436e-06	1.87943e-06	1.87943e-06	0.211436	0.187943	0.187943	367570	532076	532076	2.304	0.0917688	1.42476e-06	1.26645e-06	1.58306e-06	0.142476	0.126645	0.158306	701874	789608	631687	2.73017	0.0521856	0	0
USP24	10	0	10	0	0.604	0.0942	0.000198503	0.0198503	0	0	0.000198503	0.0198503	0	0	3.53733e-06	3.14429e-06	3.93037e-06	0.353733	0.314429	0.393037	282699	318037	254429	6.67697	0.052978	0	0	0	0	0	0	NA	#DIV/0!	#DIV/0!	2.15162	0	3.53733e-06	3.14429e-06	3.93037e-06	0.353733	0.314429	0.393037	282699	318037	254429	4.52536	0.0781669	0	0
SSRP1	7	2	4	1	0.447	0.131	0.000138952	0.0138952	3.97007e-05	0.00397007	7.94013e-05	0.00794013	1.98503e-05	0.00198503	3.5284e-06	3.13635e-06	3.57544e-06	0.35284	0.313635	0.357544	283415	318842	279686	3.04582	0.115844	1.55249e-06	1.37999e-06	1.37999e-06	0.155249	0.137999	0.137999	551356	724640	724640	0.539101	0.287978	1.9759e-06	1.75636e-06	2.19545e-06	0.19759	0.175636	0.219545	506098	569360	455488	2.50672	0.0788243	4.93975e-07	4.39089e-07
POLR3B	14	0	11	3	0.641	0.681	0.000277905	0.0277905	0	0	0.000218354	0.0218354	5.9551e-05	0.0059551	3.5275e-06	3.13556e-06	3.91945e-06	0.35275	0.313556	0.391945	283487	318923	255138	2.42892	0.145229	0	0	0	0	0	0	NA	#DIV/0!	#DIV/0!	0.581995	0	3.5275e-06	3.13556e-06	3.91945e-06	0.35275	0.313556	0.391945	283487	318923	255138	2.42892	0.145229	9.62046e-07	8.55152e-07
ANKHD1-EIF4EBP3	8	2	6	0	0.657	0.0566	0.000158803	0.0158803	3.97007e-05	0.00397007	0.000119102	0.0119102	0	0	3.52375e-06	3.13222e-06	3.54074e-06	0.352375	0.313222	0.354074	283789	319262	282427	7.06421	0.0498817	1.68541e-06	1.49814e-06	1.49814e-06	0.168541	0.149814	0.149814	551356	667493	667493	2.36339	0.0713133	1.83834e-06	1.63408e-06	2.0426e-06	0.183834	0.163408	0.20426	543969	611966	489572	4.70082	0.0391068	0	0
SLC9A1	12	0	9	3	0.562	0.19	0.000238204	0.0238204	0	0	0.000178653	0.0178653	5.9551e-05	0.0059551	3.52125e-06	3.13e-06	3.9125e-06	0.352125	0.313	0.39125	283990	319489	255591	2.67954	0.131413	0	0	0	0	0	0	NA	#DIV/0!	#DIV/0!	0.328374	0	3.52125e-06	3.13e-06	3.9125e-06	0.352125	0.313	0.39125	283990	319489	255591	2.67954	0.131413	1.17375e-06	1.04333e-06
COPB2	6	3	3	0	0.669	0.0187	0.000119102	0.0119102	5.9551e-05	0.0059551	5.9551e-05	0.0059551	0	0	3.51669e-06	3.12595e-06	3.32306e-06	0.351669	0.312595	0.332306	284358	319903	300927	1.31916	0.266585	2.62968e-06	2.3375e-06	2.3375e-06	0.262968	0.23375	0.23375	367570	427808	427808	1.31916	0.199345	8.87012e-07	7.88455e-07	9.85569e-07	0.0887012	0.0788455	0.0985569	1.12738e+06	1.2683e+06	1.01464e+06	1.53792	0.0576761	0	0
ABCC5	12	2	7	3	0.648	0.266	0.000238204	0.0238204	3.97007e-05	0.00397007	0.000138952	0.0138952	5.9551e-05	0.0059551	3.51232e-06	3.12206e-06	3.61117e-06	0.351232	0.312206	0.361117	284712	320301	276918	3.12544	0.112378	1.31131e-06	1.16561e-06	1.16561e-06	0.131131	0.116561	0.116561	551356	857919	857919	1.67245	0.0784068	2.201e-06	1.95645e-06	2.44556e-06	0.2201	0.195645	0.244556	454338	511130	408904	3.12544	0.0704221	9.43288e-07	8.38478e-07
GABBR2	10	0	7	3	0.439	0.0646	0.000198503	0.0198503	0	0	0.000138952	0.0138952	5.9551e-05	0.0059551	3.50785e-06	3.11809e-06	3.89761e-06	0.350785	0.311809	0.389761	285075	320709	256567	4.55073	0.0770833	0	0	0	0	0	0	NA	#DIV/0!	#DIV/0!	0.915498	0	3.50785e-06	3.11809e-06	3.89761e-06	0.350785	0.311809	0.389761	285075	320709	256567	3.63523	0.096496	1.50336e-06	1.33632e-06
FOXG1	5	2	3	0	0.358	0	9.92516e-05	0.00992516	3.97007e-05	0.00397007	5.9551e-05	0.0059551	0	0	3.50696e-06	3.1173e-06	3.49961e-06	0.350696	0.31173	0.349961	285147	320791	285746	3.20403	0.109455	1.78653e-06	1.58803e-06	1.58803e-06	0.178653	0.158803	0.158803	551356	629712	629712	0.0912913	1.95695	1.72043e-06	1.52927e-06	1.91159e-06	0.172043	0.152927	0.191159	581251	653907	523126	3.11274	0.0552705	0	0
GSK3B	5	4	1	0	0.49	0.146	9.92516e-05	0.00992516	7.94013e-05	0.00794013	1.98503e-05	0.00198503	0	0	3.50696e-06	3.1173e-06	3.21853e-06	0.350696	0.31173	0.321853	285147	320791	310701	0.62217	0.563666	3.05139e-06	2.71235e-06	2.71235e-06	0.305139	0.271235	0.271235	275678	368684	368684	0.62217	0.490444	4.55565e-07	4.04947e-07	5.06183e-07	0.0455565	0.0404947	0.0506183	2.19508e+06	2.46946e+06	1.97557e+06	1.28086	0.0355672	0	0
CDK8	9	0	6	3	0.346	0.223	0.000178653	0.0178653	0	0	0.000119102	0.0119102	5.9551e-05	0.0059551	3.50517e-06	3.11571e-06	3.89463e-06	0.350517	0.311571	0.389463	285293	320954	256764	1.62002	0.216366	0	0	0	0	0	0	NA	#DIV/0!	#DIV/0!	0.367149	0	3.50517e-06	3.11571e-06	3.89463e-06	0.350517	0.311571	0.389463	285293	320954	256764	1.62002	0.216366	1.75259e-06	1.55785e-06
DICER1	14	1	8	5	0.624	0.092	0.000277905	0.0277905	1.98503e-05	0.00198503	0.000158803	0.0158803	9.92516e-05	0.00992516	3.49802e-06	3.10936e-06	3.70645e-06	0.349802	0.310936	0.370645	285876	321610	269800	5.40629	0.0647029	8.11084e-07	7.20964e-07	7.20964e-07	0.0811084	0.0720964	0.0720964	1.10271e+06	1.38703e+06	1.38703e+06	1.41928	0.0571475	2.68694e-06	2.38839e-06	2.98549e-06	0.268694	0.238839	0.298549	372171	418692	334953	3.98701	0.0673924	1.67934e-06	1.49274e-06
RYR3	13	4	8	1	0.9	0.223	0.000258054	0.0258054	7.94013e-05	0.00794013	0.000158803	0.0158803	1.98503e-05	0.00198503	3.49088e-06	3.103e-06	3.26181e-06	0.349088	0.3103	0.326181	286461	322268	306579	2.51464	0.138822	2.77627e-06	2.46779e-06	2.46779e-06	0.277627	0.246779	0.246779	275678	405220	405220	2.51464	0.110404	7.14612e-07	6.35211e-07	7.94013e-07	0.0714612	0.0635211	0.0794013	1.39936e+06	1.57428e+06	1.25943e+06	3.22744	0.0221417	8.93265e-08	7.94013e-08
NLGN2	8	0	7	1	0.442	0	0.000158803	0.0158803	0	0	0.000138952	0.0138952	1.98503e-05	0.00198503	3.48909e-06	3.10142e-06	3.87677e-06	0.348909	0.310142	0.387677	286607	322433	257947	3.89599	0.0895559	0	0	0	0	0	0	NA	#DIV/0!	#DIV/0!	0.221212	0	3.48909e-06	3.10142e-06	3.87677e-06	0.348909	0.310142	0.387677	286607	322433	257947	3.67478	0.0949469	4.98442e-07	4.43059e-07
CNOT4	8	0	8	0	0.512	0.0302	0.000158803	0.0158803	0	0	0.000158803	0.0158803	0	0	3.48731e-06	3.09983e-06	3.87478e-06	0.348731	0.309983	0.387478	286754	322599	258079	2.75669	0.126503	0	0	0	0	0	0	NA	#DIV/0!	#DIV/0!	0.747461	0	3.48731e-06	3.09983e-06	3.87478e-06	0.348731	0.309983	0.387478	286754	322599	258079	2.00923	0.173564	0	0
TNIK	8	2	5	1	0.579	0.103	0.000158803	0.0158803	3.97007e-05	0.00397007	9.92516e-05	0.00992516	1.98503e-05	0.00198503	3.48284e-06	3.09586e-06	3.51371e-06	0.348284	0.309586	0.351371	287122	323012	284600	5.24642	0.066385	1.60252e-06	1.42446e-06	1.42446e-06	0.160252	0.142446	0.142446	551356	702021	702021	2.18425	0.0733671	1.88032e-06	1.6714e-06	2.08925e-06	0.188032	0.16714	0.208925	531824	598302	478641	3.06218	0.0614048	3.76064e-07	3.3428e-07
NCOR1	12	2	7	3	0.698	0.114	0.000238204	0.0238204	3.97007e-05	0.00397007	0.000138952	0.0138952	5.9551e-05	0.0059551	3.47123e-06	3.08554e-06	3.50517e-06	0.347123	0.308554	0.350517	288083	324093	285293	5.79906	0.0598585	1.58287e-06	1.40699e-06	1.40699e-06	0.158287	0.140699	0.140699	551356	710736	710736	1.43534	0.110278	1.88836e-06	1.67854e-06	2.09818e-06	0.188836	0.167854	0.209818	529560	595754	476604	4.36371	0.0432742	8.09298e-07	7.19376e-07
PRKCB	11	0	7	4	0.445	0	0.000218354	0.0218354	0	0	0.000138952	0.0138952	7.94013e-05	0.00794013	3.47033e-06	3.08474e-06	3.85593e-06	0.347033	0.308474	0.385593	288157	324176	259341	3.06267	0.113311	0	0	0	0	0	0	NA	#DIV/0!	#DIV/0!	0.450756	0	3.47033e-06	3.08474e-06	3.85593e-06	0.347033	0.308474	0.385593	288157	324176	259341	2.61192	0.132865	1.98305e-06	1.76271e-06
DOT1L	12	2	8	2	0.754	0.0456	0.000238204	0.0238204	3.97007e-05	0.00397007	0.000158803	0.0158803	3.97007e-05	0.00397007	3.46301e-06	3.07823e-06	3.46888e-06	0.346301	0.307823	0.346888	288766	324862	288277	0.593564	0.583426	1.70506e-06	1.51561e-06	1.51561e-06	0.170506	0.151561	0.151561	551356	659799	659799	0.593564	0.287259	1.75795e-06	1.56262e-06	1.95327e-06	0.175795	0.156262	0.195327	568846	639952	511961	2.91749	0.0602554	4.39486e-07	3.90654e-07
PRDM10	13	1	9	3	0.654	0.238	0.000258054	0.0258054	1.98503e-05	0.00198503	0.000178653	0.0178653	5.9551e-05	0.0059551	3.46229e-06	3.07759e-06	3.69573e-06	0.346229	0.307759	0.369573	288826	324929	270582	2.81427	0.123027	6.80668e-07	6.05038e-07	6.05038e-07	0.0680668	0.0605038	0.0605038	1.10271e+06	1.65279e+06	1.65279e+06	1.05319	0.0646293	2.78163e-06	2.47256e-06	3.0907e-06	0.278163	0.247256	0.30907	359502	404440	323552	2.81427	0.0988402	9.27209e-07	8.24186e-07
PAK1	6	1	5	0	0.362	0.34	0.000119102	0.0119102	1.98503e-05	0.00198503	9.92516e-05	0.00992516	0	0	3.43907e-06	3.05695e-06	3.69018e-06	0.343907	0.305695	0.369018	290776	327123	270990	1.96046	0.175421	5.89555e-07	5.24049e-07	5.24049e-07	0.0589555	0.0524049	0.0524049	1.10271e+06	1.90822e+06	1.90822e+06	0.435422	0.135398	2.84951e-06	2.5329e-06	3.16613e-06	0.284951	0.25329	0.316613	350937	394804	315843	1.96046	0.145349	0	0
AGO4	11	0	8	3	0.52	0.104	0.000218354	0.0218354	0	0	0.000158803	0.0158803	5.9551e-05	0.0059551	3.43014e-06	3.04901e-06	3.81126e-06	0.343014	0.304901	0.381126	291534	327975	262380	3.04212	0.112755	0	0	0	0	0	0	NA	#DIV/0!	#DIV/0!	0.611349	0	3.43014e-06	3.04901e-06	3.81126e-06	0.343014	0.304901	0.381126	291534	327975	262380	2.43077	0.141113	1.2863e-06	1.14338e-06
VEZF1	7	2	4	1	0.515	0.0507	0.000138952	0.0138952	3.97007e-05	0.00397007	7.94013e-05	0.00794013	1.98503e-05	0.00198503	3.42889e-06	3.0479e-06	3.433e-06	0.342889	0.30479	0.3433	291640	328095	291291	1.67216	0.205057	1.69595e-06	1.50751e-06	1.50751e-06	0.169595	0.150751	0.150751	551356	663344	663344	0.273807	0.619396	1.73293e-06	1.54039e-06	1.92548e-06	0.173293	0.154039	0.192548	577056	649188	519351	1.39836	0.123927	4.33233e-07	3.85096e-07
NRXN3	8	2	5	1	0.623	0.0235	0.000158803	0.0158803	3.97007e-05	0.00397007	9.92516e-05	0.00992516	1.98503e-05	0.00198503	3.42835e-06	3.04742e-06	3.4216e-06	0.342835	0.304742	0.34216	291685	328146	292261	3.52992	0.0971226	1.74455e-06	1.55071e-06	1.55071e-06	0.174455	0.155071	0.155071	551356	644867	644867	0.722704	0.241392	1.6838e-06	1.49671e-06	1.87089e-06	0.16838	0.149671	0.187089	593893	668130	534504	2.80722	0.0599813	3.36761e-07	2.99343e-07
ATP1A1	8	1	4	3	0.285	0.0384	0.000158803	0.0158803	1.98503e-05	0.00198503	7.94013e-05	0.00794013	5.9551e-05	0.0059551	3.4137e-06	3.0344e-06	3.60212e-06	0.34137	0.30344	0.360212	292937	329554	277614	5.60085	0.0609497	8.58963e-07	7.63523e-07	7.63523e-07	0.0858963	0.0763523	0.0763523	1.10271e+06	1.30972e+06	1.30972e+06	1.20214	0.0714528	2.55474e-06	2.27088e-06	2.8386e-06	0.255474	0.227088	0.28386	391430	440358	352287	4.39871	0.0580792	1.91605e-06	1.70316e-06
CPSF7	8	1	7	0	0.591	0.042	0.000158803	0.0158803	1.98503e-05	0.00198503	0.000138952	0.0138952	0	0	3.41316e-06	3.03392e-06	3.60224e-06	0.341316	0.303392	0.360224	292983	329606	277605	0.401019	0.851123	8.55748e-07	7.60665e-07	7.60665e-07	0.0855748	0.0760665	0.0760665	1.10271e+06	1.31464e+06	1.31464e+06	0.401019	0.213393	2.55742e-06	2.27326e-06	2.84157e-06	0.255742	0.227326	0.284157	391020	439897	351918	1.4146	0.180787	0	0
EXT1	10	3	5	2	0.769	0.114	0.000198503	0.0198503	5.9551e-05	0.0059551	9.92516e-05	0.00992516	3.97007e-05	0.00397007	3.40602e-06	3.02757e-06	3.25684e-06	0.340602	0.302757	0.325684	293598	330298	307046	0.645365	0.527766	2.3743e-06	2.11049e-06	2.11049e-06	0.23743	0.211049	0.211049	367570	473824	473824	0.645365	0.3679	1.03172e-06	9.17085e-07	1.14636e-06	0.103172	0.0917085	0.114636	969254	1.09041e+06	872329	1.17983	0.0874465	4.12688e-07	3.66834e-07
DAZAP1	5	2	3	0	0.4	0	9.92516e-05	0.00992516	3.97007e-05	0.00397007	5.9551e-05	0.0059551	0	0	3.39441e-06	3.01725e-06	3.37456e-06	0.339441	0.301725	0.337456	294602	331428	296335	2.0958	0.161963	1.78653e-06	1.58803e-06	1.58803e-06	0.178653	0.158803	0.158803	551356	629712	629712	0.320854	0.556805	1.60788e-06	1.42922e-06	1.78653e-06	0.160788	0.142922	0.178653	621938	699681	559744	1.77494	0.0905875	0	0
PTPRS	15	1	10	4	0.704	0.165	0.000297755	0.0297755	1.98503e-05	0.00198503	0.000198503	0.0198503	7.94013e-05	0.00794013	3.38994e-06	3.01328e-06	3.60085e-06	0.338994	0.301328	0.360085	294990	331864	277712	5.70306	0.0594407	7.45876e-07	6.63001e-07	6.63001e-07	0.0745876	0.0663001	0.0663001	1.10271e+06	1.50829e+06	1.50829e+06	0.782767	0.0952872	2.64406e-06	2.35028e-06	2.93785e-06	0.264406	0.235028	0.293785	378206	425481	340385	4.9203	0.0537379	1.05763e-06	9.40112e-07
NCL	4	4	0	0	0.877	0.0561	7.94013e-05	0.00794013	7.94013e-05	0.00794013	0	0	0	0	3.37261e-06	2.99788e-06	2.99788e-06	0.337261	0.299788	0.299788	296506	333569	333569	1.23888	0.272231	3.37261e-06	2.99788e-06	2.99788e-06	0.337261	0.299788	0.299788	275678	333569	333569	1.23888	0.292799	0	0	0	0	0	0	NA	#DIV/0!	#DIV/0!	0.491379	0	0	0
SCN4A	11	4	6	1	0.869	0.258	0.000218354	0.0218354	7.94013e-05	0.00794013	0.000119102	0.0119102	1.98503e-05	0.00198503	3.35332e-06	2.98073e-06	3.13675e-06	0.335332	0.298073	0.313675	298212	335489	318801	0.841328	0.398574	2.65121e-06	2.35663e-06	2.35663e-06	0.265121	0.235663	0.235663	275678	424335	424335	0.841328	0.315122	7.02106e-07	6.24094e-07	7.80118e-07	0.0702106	0.0624094	0.0780118	1.42429e+06	1.60232e+06	1.28186e+06	1.68592	0.0416453	1.17018e-07	1.04016e-07
ARF3	8	0	5	3	0.25	0.227	0.000158803	0.0158803	0	0	9.92516e-05	0.00992516	5.9551e-05	0.0059551	3.34974e-06	2.97755e-06	3.72194e-06	0.334974	0.297755	0.372194	298530	335847	268677	NA	NA	0	0	0	0	0	0	NA	#DIV/0!	#DIV/0!	NA	NA	3.34974e-06	2.97755e-06	3.72194e-06	0.334974	0.297755	0.372194	220542	335847	268677	NA	NA	2.00985e-06	1.78653e-06
SRPRA	8	4	3	1	0.83	0.19	0.000158803	0.0158803	7.94013e-05	0.00794013	5.9551e-05	0.0059551	1.98503e-05	0.00198503	3.34974e-06	2.97755e-06	3.07879e-06	0.334974	0.297755	0.307879	298530	335847	324803	0.634942	0.527567	2.89418e-06	2.5726e-06	2.5726e-06	0.289418	0.25726	0.25726	275678	388711	388711	0.634942	0.455818	4.55565e-07	4.04947e-07	5.06183e-07	0.0455565	0.0404947	0.0506183	2.19508e+06	2.46946e+06	1.97557e+06	0.771303	0.0590643	1.51855e-07	1.34982e-07
COL2A1	10	1	9	0	0.687	0.0679	0.000198503	0.0198503	1.98503e-05	0.00198503	0.000178653	0.0178653	0	0	3.34894e-06	2.97683e-06	3.53602e-06	0.334894	0.297683	0.353602	298602	335927	282804	4.1694	0.0803218	8.32612e-07	7.401e-07	7.401e-07	0.0832612	0.07401	0.07401	1.10271e+06	1.35117e+06	1.35117e+06	1.46117	0.0569825	2.51633e-06	2.23674e-06	2.79592e-06	0.251633	0.223674	0.279592	397405	447080	357664	2.70823	0.092914	0	0
FGFR2	19	0	12	7	0.688	0.137	0.000377156	0.0377156	0	0	0.000238204	0.0238204	0.000138952	0.0138952	3.34438e-06	2.97279e-06	3.71598e-06	0.334438	0.297279	0.371598	299009	336385	269108	0.887288	0.376922	0	0	0	0	0	0	NA	#DIV/0!	#DIV/0!	0.887288	0	3.34438e-06	2.97279e-06	3.71598e-06	0.334438	0.297279	0.371598	299009	336385	269108	1.63829	0.204138	1.95089e-06	1.73412e-06
ITSN1	6	4	1	1	0.672	0.146	0.000119102	0.0119102	7.94013e-05	0.00794013	1.98503e-05	0.00198503	1.98503e-05	0.00198503	3.34438e-06	2.97279e-06	3.03789e-06	0.334438	0.297279	0.303789	299009	336385	329175	4.53468	0.0737513	3.05139e-06	2.71235e-06	2.71235e-06	0.305139	0.271235	0.271235	275678	368684	368684	1.2699	0.240285	2.92991e-07	2.60436e-07	3.25545e-07	0.0292991	0.0260436	0.0325545	3.41308e+06	3.83971e+06	3.07177e+06	3.26477	0.00897431	2.92991e-07	2.60436e-07
JMJD1C	11	3	7	1	0.882	0.0278	0.000218354	0.0218354	5.9551e-05	0.0059551	0.000138952	0.0138952	1.98503e-05	0.00198503	3.34313e-06	2.97167e-06	3.13564e-06	0.334313	0.297167	0.313564	299121	336511	318914	1.47145	0.2272	2.6053e-06	2.31582e-06	2.31582e-06	0.26053	0.231582	0.231582	367570	431813	431813	1.47145	0.177056	7.37837e-07	6.55855e-07	8.19819e-07	0.0737837	0.0655855	0.0819819	1.35531e+06	1.52473e+06	1.21978e+06	1.72545	0.0427619	1.05405e-07	9.36936e-08
OPHN1	6	3	2	1	0.579	0.0339	0.000119102	0.0119102	5.9551e-05	0.0059551	3.97007e-05	0.00397007	1.98503e-05	0.00198503	3.34108e-06	2.96985e-06	3.13699e-06	0.334108	0.296985	0.313699	299305	336718	318777	0.564217	0.592162	2.58895e-06	2.30129e-06	2.30129e-06	0.258895	0.230129	0.230129	367570	434539	434539	0.564217	0.458857	7.52129e-07	6.68559e-07	8.35699e-07	0.0752129	0.0668559	0.0835699	1.32956e+06	1.49575e+06	1.1966e+06	1.32822	0.0566267	3.76064e-07	3.3428e-07
CHD9	10	2	7	1	0.722	0.11	0.000198503	0.0198503	3.97007e-05	0.00397007	0.000138952	0.0138952	1.98503e-05	0.00198503	3.3283e-06	2.95849e-06	3.34478e-06	0.33283	0.295849	0.334478	300453	338010	298973	5.61578	0.059267	1.59001e-06	1.41334e-06	1.41334e-06	0.159001	0.141334	0.141334	551356	707542	707542	1.70464	0.0932755	1.73829e-06	1.54515e-06	1.93144e-06	0.173829	0.154515	0.193144	575277	647187	517749	3.91114	0.0444447	2.48328e-07	2.20736e-07
FBXO28	5	3	2	0	0.552	0.0571	9.92516e-05	0.00992516	5.9551e-05	0.0059551	3.97007e-05	0.00397007	0	0	3.32714e-06	2.95746e-06	3.13532e-06	0.332714	0.295746	0.313532	300558	338128	318947	0.471168	0.706148	2.52678e-06	2.24602e-06	2.24602e-06	0.252678	0.224602	0.224602	367570	445231	445231	0.471168	0.53628	8.00365e-07	7.11436e-07	8.89295e-07	0.0800365	0.0711436	0.0889295	1.24943e+06	1.40561e+06	1.12449e+06	0.938559	0.085276	0	0
DDB1	12	0	7	5	0.468	0.134	0.000238204	0.0238204	0	0	0.000138952	0.0138952	9.92516e-05	0.00992516	3.32652e-06	2.9569e-06	3.69613e-06	0.332652	0.29569	0.369613	300615	338191	270553	4.7427	0.0701398	0	0	0	0	0	0	NA	#DIV/0!	#DIV/0!	0.881197	0	3.32652e-06	2.9569e-06	3.69613e-06	0.332652	0.29569	0.369613	300615	338191	270553	3.8615	0.0861458	2.37608e-06	2.11207e-06
KCNT1	17	0	13	4	0.715	0.324	0.000337456	0.0337456	0	0	0.000258054	0.0258054	7.94013e-05	0.00794013	3.30955e-06	2.94182e-06	3.67727e-06	0.330955	0.294182	0.367727	302156	339926	271941	NA	NA	0	0	0	0	0	0	NA	#DIV/0!	#DIV/0!	NA	NA	3.30955e-06	2.94182e-06	3.67727e-06	0.330955	0.294182	0.367727	84823.9	339926	271941	NA	NA	1.01832e-06	9.05175e-07
SSH2	11	3	6	2	0.801	0.164	0.000218354	0.0218354	5.9551e-05	0.0059551	0.000119102	0.0119102	3.97007e-05	0.00397007	3.30687e-06	2.93944e-06	3.17645e-06	0.330687	0.293944	0.317645	302401	340201	314817	0.615997	0.536832	2.24031e-06	1.99138e-06	1.99138e-06	0.224031	0.199138	0.199138	367570	502163	502163	0.615997	0.363688	1.06656e-06	9.48052e-07	1.18506e-06	0.106656	0.0948052	0.118506	937595	1.05479e+06	843836	1.59996	0.0666615	3.55519e-07	3.16017e-07
TCF12	10	4	4	2	0.873	0.206	0.000198503	0.0198503	7.94013e-05	0.00794013	7.94013e-05	0.00794013	3.97007e-05	0.00397007	3.29079e-06	2.92514e-06	3.02598e-06	0.329079	0.292514	0.302598	303879	341863	330471	NA	NA	2.83701e-06	2.52179e-06	2.52179e-06	0.36	0.252179	0.252179	275678	396544	396544	NA	NA	4.53779e-07	4.03359e-07	5.04198e-07	0.0453779	0.0403359	0.0504198	275678	2.47918e+06	1.98335e+06	NA	NA	2.26889e-07	2.01679e-07
OTX2	4	4	0	0	0.768	0.0792	7.94013e-05	0.00794013	7.94013e-05	0.00794013	0	0	0	0	3.29007e-06	2.92451e-06	2.92451e-06	0.329007	0.292451	0.292451	303945	341938	341938	NA	NA	3.29007e-06	2.92451e-06	2.92451e-06	0.36	0.292451	0.292451	275678	341938	341938	NA	NA	0	0	0	0	0	0	NA	#DIV/0!	#DIV/0!	NA	NA	0	0
POLR2B	7	1	4	2	0.275	0.22	0.000138952	0.0138952	1.98503e-05	0.00198503	7.94013e-05	0.00794013	3.97007e-05	0.00397007	3.28721e-06	2.92197e-06	3.49763e-06	0.328721	0.292197	0.349763	304209	342235	285908	5.75378	0.0571314	6.96747e-07	6.1933e-07	6.1933e-07	0.0696747	0.061933	0.061933	1.10271e+06	1.61465e+06	1.61465e+06	0.837225	0.0832209	2.59047e-06	2.30264e-06	2.8783e-06	0.259047	0.230264	0.28783	386031	434284	347428	4.91655	0.0526887	1.29523e-06	1.15132e-06
EDC4	11	1	9	1	0.676	0.24	0.000218354	0.0218354	1.98503e-05	0.00198503	0.000178653	0.0178653	1.98503e-05	0.00198503	3.28364e-06	2.91879e-06	3.49763e-06	0.328364	0.291879	0.349763	304540	342607	285908	2.71148	0.121102	6.78881e-07	6.0345e-07	6.0345e-07	0.0678881	0.060345	0.060345	1.10271e+06	1.65714e+06	1.65714e+06	0.926949	0.0732383	2.60476e-06	2.31534e-06	2.89418e-06	0.260476	0.231534	0.289418	383913	431902	345521	2.71148	0.0960643	2.89418e-07	2.5726e-07
BPTF	6	3	3	0	0.727	0.0527	0.000119102	0.0119102	5.9551e-05	0.0059551	5.9551e-05	0.0059551	0	0	3.27015e-06	2.9068e-06	3.06938e-06	0.327015	0.29068	0.306938	305796	344021	325799	6.28545	0.0520274	2.53857e-06	2.25651e-06	2.25651e-06	0.253857	0.225651	0.225651	367570	443163	443163	1.78188	0.142466	7.31584e-07	6.50297e-07	8.12871e-07	0.0731584	0.0650297	0.0812871	1.3669e+06	1.53776e+06	1.23021e+06	4.50357	0.0162445	0	0
UBAP2L	5	3	2	0	0.621	0.0326	9.92516e-05	0.00992516	5.9551e-05	0.0059551	3.97007e-05	0.00397007	0	0	3.26953e-06	2.90625e-06	3.05671e-06	0.326953	0.290625	0.305671	305855	344086	327149	4.10147	0.079716	2.59243e-06	2.30438e-06	2.30438e-06	0.259243	0.230438	0.230438	367570	433955	433955	1.66677	0.155536	6.77095e-07	6.01862e-07	7.52327e-07	0.0677095	0.0601862	0.0752327	1.4769e+06	1.66151e+06	1.32921e+06	2.4347	0.0278102	0	0
CSTF3	6	1	4	1	0.293	0.168	0.000119102	0.0119102	1.98503e-05	0.00198503	7.94013e-05	0.00794013	1.98503e-05	0.00198503	3.26935e-06	2.90609e-06	3.46746e-06	0.326935	0.290609	0.346746	305871	344105	288396	3.4208	0.0955728	7.43196e-07	6.60619e-07	6.60619e-07	0.0743196	0.0660619	0.0660619	1.10271e+06	1.51373e+06	1.51373e+06	0.615056	0.120834	2.52615e-06	2.24547e-06	2.80684e-06	0.252615	0.224547	0.280684	395859	445341	356273	2.80574	0.0900352	6.31538e-07	5.61367e-07
ZNF462	7	3	3	1	0.749	0.0329	0.000138952	0.0138952	5.9551e-05	0.0059551	5.9551e-05	0.0059551	1.98503e-05	0.00198503	3.26426e-06	2.90156e-06	3.05104e-06	0.326426	0.290156	0.305104	306348	344642	327758	5.23853	0.0623125	2.59163e-06	2.30367e-06	2.30367e-06	0.259163	0.230367	0.230367	367570	434090	434090	1.30328	0.198854	6.72628e-07	5.97892e-07	7.47365e-07	0.0672628	0.0597892	0.0747365	1.48671e+06	1.67254e+06	1.33803e+06	3.93525	0.0170924	2.24209e-07	1.99297e-07
KIF5B	8	3	3	2	0.615	0.168	0.000158803	0.0158803	5.9551e-05	0.0059551	5.9551e-05	0.0059551	3.97007e-05	0.00397007	3.26131e-06	2.89894e-06	3.12821e-06	0.326131	0.289894	0.312821	306625	344953	319671	2.6743	0.12195	2.22959e-06	1.98186e-06	1.98186e-06	0.222959	0.198186	0.198186	367570	504577	504577	0.683872	0.326024	1.03172e-06	9.17085e-07	1.14636e-06	0.103172	0.0917085	0.114636	969254	1.09041e+06	872329	1.99043	0.051834	6.87814e-07	6.1139e-07
PRKAR1B	9	2	6	1	0.641	0.256	0.000178653	0.0178653	3.97007e-05	0.00397007	0.000119102	0.0119102	1.98503e-05	0.00198503	3.25327e-06	2.8918e-06	3.31937e-06	0.325327	0.28918	0.331937	307383	345806	301262	NA	NA	1.32918e-06	1.18149e-06	1.18149e-06	0.18	0.118149	0.118149	551356	846388	846388	NA	NA	1.92409e-06	1.7103e-06	2.13788e-06	0.192409	0.17103	0.213788	183785	584691	467753	NA	NA	3.20682e-07	2.85051e-07
RAF1	13	0	10	3	0.638	0.189	0.000258054	0.0258054	0	0	0.000198503	0.0198503	5.9551e-05	0.0059551	3.23362e-06	2.87433e-06	3.59291e-06	0.323362	0.287433	0.359291	309251	347907	278326	0.355044	0.910766	0	0	0	0	0	0	NA	#DIV/0!	#DIV/0!	0.355044	0	3.23362e-06	2.87433e-06	3.59291e-06	0.323362	0.287433	0.359291	309251	347907	278326	1.45487	0.222262	9.70086e-07	8.62298e-07
EML5	10	3	6	1	0.744	0.307	0.000198503	0.0198503	5.9551e-05	0.0059551	0.000119102	0.0119102	1.98503e-05	0.00198503	3.22915e-06	2.87036e-06	3.17526e-06	0.322915	0.287036	0.317526	309679	348389	314935	2.52114	0.128083	1.8571e-06	1.65075e-06	1.65075e-06	0.18571	0.165075	0.165075	367570	605784	605784	1.51795	0.122343	1.37205e-06	1.2196e-06	1.52451e-06	0.137205	0.12196	0.152451	728834	819938	655951	2.52114	0.0544221	2.28676e-07	2.03267e-07
DOCK7	13	1	10	2	0.711	0.285	0.000258054	0.0258054	1.98503e-05	0.00198503	0.000198503	0.0198503	3.97007e-05	0.00397007	3.22022e-06	2.86242e-06	3.43609e-06	0.322022	0.286242	0.343609	310538	349355	291028	3.35763	0.0959075	6.38684e-07	5.67719e-07	5.67719e-07	0.0638684	0.0567719	0.0567719	1.10271e+06	1.76143e+06	1.76143e+06	1.54365	0.0413748	2.58154e-06	2.2947e-06	2.86837e-06	0.258154	0.22947	0.286837	387366	435787	348630	3.35763	0.0768856	5.16307e-07	4.5894e-07
SUPT16H	8	0	6	2	0.4	0.0465	0.000158803	0.0158803	0	0	0.000119102	0.0119102	3.97007e-05	0.00397007	3.21575e-06	2.85845e-06	3.57306e-06	0.321575	0.285845	0.357306	310969	349840	279872	4.23662	0.0759037	0	0	0	0	0	0	NA	#DIV/0!	#DIV/0!	0.805121	0	3.21575e-06	2.85845e-06	3.57306e-06	0.321575	0.285845	0.357306	310969	349840	279872	3.4315	0.0937127	1.07192e-06	9.52816e-07
CUL4B	4	3	1	0	0.401	0	7.94013e-05	0.00794013	5.9551e-05	0.0059551	1.98503e-05	0.00198503	0	0	3.21486e-06	2.85765e-06	2.97656e-06	0.321486	0.285765	0.297656	311056	349937	335959	2.76235	0.116381	2.67979e-06	2.38204e-06	2.38204e-06	0.267979	0.238204	0.238204	367570	419808	419808	0.860743	0.316072	5.35066e-07	4.75614e-07	5.94517e-07	0.0535066	0.0475614	0.0594517	1.10271e+06	2.10255e+06	1.68204e+06	1.90161	0.0476889	0	0
CBL	15	3	12	0	0.87	0.322	0.000297755	0.0297755	5.9551e-05	0.0059551	0.000238204	0.0238204	0	0	3.21039e-06	2.85368e-06	3.16335e-06	0.321039	0.285368	0.316335	311488	350424	316121	NA	NA	1.8169e-06	1.61502e-06	1.61502e-06	0.27	0.161502	0.161502	367570	619186	619186	NA	NA	1.39349e-06	1.23866e-06	1.54833e-06	0.139349	0.123866	0.154833	91892.6	807324	645859	NA	NA	0	0
DPYSL5	10	0	8	2	0.551	0	0.000198503	0.0198503	0	0	0.000158803	0.0158803	3.97007e-05	0.00397007	3.20861e-06	2.8521e-06	3.56512e-06	0.320861	0.28521	0.356512	311662	350619	280496	2.21959	0.144559	0	0	0	0	0	0	NA	#DIV/0!	#DIV/0!	0.328882	0	3.20861e-06	2.8521e-06	3.56512e-06	0.320861	0.28521	0.356512	311662	350619	280496	1.8907	0.169704	8.02152e-07	7.13024e-07
COPA	9	1	7	1	0.624	0.0406	0.000178653	0.0178653	1.98503e-05	0.00198503	0.000138952	0.0138952	1.98503e-05	0.00198503	3.20807e-06	2.85162e-06	3.37408e-06	0.320807	0.285162	0.337408	311714	350678	296377	4.94012	0.0649392	8.56998e-07	7.61776e-07	7.61776e-07	0.0856998	0.0761776	0.0761776	1.10271e+06	1.31272e+06	1.31272e+06	2.12906	0.0402525	2.35107e-06	2.08984e-06	2.6123e-06	0.235107	0.208984	0.26123	425338	478505	382804	2.81106	0.0836366	3.35868e-07	2.98549e-07
PTPRT	18	0	12	6	0.701	0.0996	0.000357306	0.0357306	0	0	0.000238204	0.0238204	0.000119102	0.0119102	3.20503e-06	2.84892e-06	3.56115e-06	0.320503	0.284892	0.356115	312009	351010	280808	6.86995	0.0466529	0	0	0	0	0	0	NA	#DIV/0!	#DIV/0!	3.74604	0	3.20503e-06	2.84892e-06	3.56115e-06	0.320503	0.284892	0.356115	312009	351010	280808	3.12391	0.102597	1.60252e-06	1.42446e-06
LARP1	8	2	5	1	0.654	0.072	0.000158803	0.0158803	3.97007e-05	0.00397007	9.92516e-05	0.00992516	1.98503e-05	0.00198503	3.20325e-06	2.84733e-06	3.19074e-06	0.320325	0.284733	0.319074	312183	351206	313407	3.69091	0.0867876	1.6579e-06	1.47369e-06	1.47369e-06	0.16579	0.147369	0.147369	551356	678570	678570	1.3242	0.1252	1.54535e-06	1.37364e-06	1.71705e-06	0.154535	0.137364	0.171705	647103	727991	582393	2.3667	0.0652954	3.0907e-07	2.74729e-07
KCNA3	7	1	6	0	0.549	0.124	0.000138952	0.0138952	1.98503e-05	0.00198503	0.000119102	0.0119102	0	0	3.19967e-06	2.84416e-06	3.3813e-06	0.319967	0.284416	0.33813	312532	351598	295744	NA	NA	7.825e-07	6.95556e-07	6.95556e-07	0.09	0.0695556	0.0695556	1.10271e+06	1.4377e+06	1.4377e+06	NA	NA	2.41717e-06	2.1486e-06	2.68575e-06	0.241717	0.21486	0.268575	183785	465419	372336	NA	NA	0	0
TSC2	19	4	11	4	1.03	0.0234	0.000377156	0.0377156	7.94013e-05	0.00794013	0.000218354	0.0218354	7.94013e-05	0.00794013	3.19467e-06	2.83971e-06	2.7742e-06	0.319467	0.283971	0.27742	313021	352149	360464	0.755735	0.422724	3.48945e-06	3.10173e-06	3.10173e-06	0.348945	0.310173	0.310173	275678	322400	322400	0.755735	0.461729	-2.94777e-07	-2.62024e-07	-3.2753e-07	-0.0294777	-0.0262024	-0.032753	-3.39239e+06	-3.81644e+06	-3.05315e+06	0	#DIV/0!	-1.07192e-05	-9.52816e-06
AGO2	8	0	5	3	0.285	0.0223	0.000158803	0.0158803	0	0	9.92516e-05	0.00992516	5.9551e-05	0.0059551	3.19342e-06	2.8386e-06	3.54825e-06	0.319342	0.28386	0.354825	313144	352287	281829	6.08586	0.0524728	0	0	0	0	0	0	NA	#DIV/0!	#DIV/0!	1.16604	0	3.19342e-06	2.8386e-06	3.54825e-06	0.319342	0.28386	0.354825	313144	352287	281829	4.91982	0.0649094	1.91605e-06	1.70316e-06
NEDD4L	12	0	8	4	0.555	0.106	0.000238204	0.0238204	0	0	0.000158803	0.0158803	7.94013e-05	0.00794013	3.18002e-06	2.82669e-06	3.53336e-06	0.318002	0.282669	0.353336	314463	353771	283017	3.38359	0.0939836	0	0	0	0	0	0	NA	#DIV/0!	#DIV/0!	0.950168	0	3.18002e-06	2.82669e-06	3.53336e-06	0.318002	0.282669	0.353336	314463	353771	283017	2.43343	0.130681	1.59001e-06	1.41334e-06
LRP1B	16	3	12	1	0.89	0.257	0.000317605	0.0317605	5.9551e-05	0.0059551	0.000238204	0.0238204	1.98503e-05	0.00198503	3.1702e-06	2.81795e-06	3.07998e-06	0.31702	0.281795	0.307998	315438	354868	324678	4.59003	0.0690671	1.99109e-06	1.76986e-06	1.76986e-06	0.199109	0.176986	0.176986	367570	565018	565018	4.59003	0.0433786	1.17911e-06	1.0481e-06	1.31012e-06	0.117911	0.10481	0.131012	848098	954110	763288	3.19933	0.0368549	9.82591e-08	8.73414e-08
U2SURP	6	1	5	0	0.487	0.0163	0.000119102	0.0119102	1.98503e-05	0.00198503	9.92516e-05	0.00992516	0	0	3.16993e-06	2.81771e-06	3.32688e-06	0.316993	0.281771	0.332688	315465	354898	300582	3.98135	0.0796194	8.78705e-07	7.81071e-07	7.81071e-07	0.0878705	0.0781071	0.0781071	1.10271e+06	1.28029e+06	1.28029e+06	1.63716	0.0536726	2.29122e-06	2.03664e-06	2.5458e-06	0.229122	0.203664	0.25458	436448	491004	392803	2.3442	0.0977402	0	0
JARID2	8	3	3	2	0.731	0.0894	0.000158803	0.0158803	5.9551e-05	0.0059551	5.9551e-05	0.0059551	3.97007e-05	0.00397007	3.16109e-06	2.80985e-06	2.97005e-06	0.316109	0.280985	0.297005	316347	355890	336695	0.567179	0.557334	2.44022e-06	2.16909e-06	2.16909e-06	0.244022	0.216909	0.216909	367570	461024	461024	0.567179	0.430238	7.20865e-07	6.40769e-07	8.00961e-07	0.0720865	0.0640769	0.0800961	1.38722e+06	1.56063e+06	1.2485e+06	2.42346	0.0297453	4.80576e-07	4.27179e-07
GLYR1	6	3	2	1	0.64	0.0619	0.000119102	0.0119102	5.9551e-05	0.0059551	3.97007e-05	0.00397007	1.98503e-05	0.00198503	3.15707e-06	2.80628e-06	2.9492e-06	0.315707	0.280628	0.29492	316750	356344	339075	0.333947	0.945379	2.51392e-06	2.23459e-06	2.23459e-06	0.251392	0.223459	0.223459	367570	447509	447509	0.333947	0.752788	6.43151e-07	5.71689e-07	7.14612e-07	0.0643151	0.0571689	0.0714612	1.55485e+06	1.7492e+06	1.39936e+06	1.24011	0.0518624	3.21575e-07	2.85845e-07
VPS13A	13	4	9	0	0.877	0.396	0.000258054	0.0258054	7.94013e-05	0.00794013	0.000178653	0.0178653	0	0	3.14697e-06	2.79731e-06	3.01705e-06	0.314697	0.279731	0.301705	317766	357487	331449	NA	NA	2.15813e-06	1.91834e-06	1.91834e-06	0.36	0.191834	0.191834	275678	521285	521285	NA	NA	9.88844e-07	8.78973e-07	1.09872e-06	0.0988844	0.0878973	0.109872	122523	1.13769e+06	910154	NA	NA	0	0
ZNF423	6	3	3	0	0.756	0.0722	0.000119102	0.0119102	5.9551e-05	0.0059551	5.9551e-05	0.0059551	0	0	3.14018e-06	2.79127e-06	2.93658e-06	0.314018	0.279127	0.293658	318453	358259	340532	0.417374	0.752366	2.48631e-06	2.21006e-06	2.21006e-06	0.248631	0.221006	0.221006	367570	452477	452477	0.417374	0.595704	6.5387e-07	5.81218e-07	7.26522e-07	0.065387	0.0581218	0.0726522	1.52936e+06	1.72053e+06	1.37642e+06	2.37629	0.0275164	0	0
JAG1	6	3	2	1	0.654	0.0637	0.000119102	0.0119102	5.9551e-05	0.0059551	3.97007e-05	0.00397007	1.98503e-05	0.00198503	3.12723e-06	2.77976e-06	2.91712e-06	0.312723	0.277976	0.291712	319772	359743	342803	3.64294	0.0858435	2.50909e-06	2.2303e-06	2.2303e-06	0.250909	0.22303	0.22303	367570	448369	448369	0.653067	0.384201	6.18139e-07	5.49457e-07	6.86821e-07	0.0618139	0.0549457	0.0686821	1.61776e+06	1.81998e+06	1.45598e+06	2.98988	0.0206744	3.0907e-07	2.74729e-07
SMAD2	5	1	4	0	0.35	0.1	9.92516e-05	0.00992516	1.98503e-05	0.00198503	7.94013e-05	0.00794013	0	0	3.12643e-06	2.77905e-06	3.29515e-06	0.312643	0.277905	0.329515	319854	359836	303476	1.99372	0.156814	8.03938e-07	7.14612e-07	7.14612e-07	0.0803938	0.0714612	0.0714612	1.10271e+06	1.39936e+06	1.39936e+06	0.39775	0.202122	2.32249e-06	2.06443e-06	2.58054e-06	0.232249	0.206443	0.258054	430573	484394	387515	1.59597	0.145522	0	0
ZNF521	8	2	6	0	0.744	0.0206	0.000158803	0.0158803	3.97007e-05	0.00397007	0.000119102	0.0119102	0	0	3.12178e-06	2.77492e-06	3.07982e-06	0.312178	0.277492	0.307982	320330	360371	324694	0.518337	0.602269	1.74973e-06	1.55531e-06	1.55531e-06	0.174973	0.155531	0.155531	551356	642957	642957	0.518337	0.337566	1.37205e-06	1.2196e-06	1.52451e-06	0.137205	0.12196	0.152451	728834	819938	655951	2.00202	0.0685334	0	0
UPF3B	5	3	2	0	0.615	0.0928	9.92516e-05	0.00992516	5.9551e-05	0.0059551	3.97007e-05	0.00397007	0	0	3.11892e-06	2.77238e-06	2.92522e-06	0.311892	0.277238	0.292522	320623	360701	341854	1.27086	0.245419	2.43111e-06	2.16099e-06	2.16099e-06	0.243111	0.216099	0.216099	367570	462752	462752	0.502221	0.484072	6.87814e-07	6.1139e-07	7.64238e-07	0.0687814	0.061139	0.0764238	1.45388e+06	1.63562e+06	1.30849e+06	0.768638	0.0894848	0	0
ASCC3	12	4	7	1	0.815	0.453	0.000238204	0.0238204	7.94013e-05	0.00794013	0.000138952	0.0138952	1.98503e-05	0.00198503	3.11124e-06	2.76555e-06	3.02261e-06	0.311124	0.276555	0.302261	321415	361592	330840	NA	NA	1.95446e-06	1.7373e-06	1.7373e-06	0.36	0.17373	0.17373	275678	575606	575606	NA	NA	1.15678e-06	1.02825e-06	1.28531e-06	0.115678	0.102825	0.128531	157530	972529	778023	NA	NA	1.65254e-07	1.46892e-07
ZSWIM6	6	2	3	1	0.509	0	0.000119102	0.0119102	3.97007e-05	0.00397007	5.9551e-05	0.0059551	1.98503e-05	0.00198503	3.10231e-06	2.75761e-06	3.05e-06	0.310231	0.275761	0.305	322341	362633	327869	0.725044	0.427879	1.78653e-06	1.58803e-06	1.58803e-06	0.178653	0.158803	0.158803	551356	629712	629712	0.281568	0.634493	1.31578e-06	1.16958e-06	1.46198e-06	0.131578	0.116958	0.146198	760006	855007	684005	0.443476	0.296697	4.38593e-07	3.8986e-07
ENC1	6	2	4	0	0.526	0.213	0.000119102	0.0119102	3.97007e-05	0.00397007	7.94013e-05	0.00794013	0	0	3.09963e-06	2.75523e-06	3.13159e-06	0.309963	0.275523	0.313159	322619	362947	319327	1.68694	0.183742	1.406e-06	1.24978e-06	1.24978e-06	0.1406	0.124978	0.124978	551356	800143	800143	0.16486	0.852843	1.69363e-06	1.50545e-06	1.88181e-06	0.169363	0.150545	0.188181	590448	664254	531403	1.68694	0.100396	0	0
PRR12	5	3	2	0	0.765	0	9.92516e-05	0.00992516	5.9551e-05	0.0059551	3.97007e-05	0.00397007	0	0	3.09963e-06	2.75523e-06	2.84852e-06	0.309963	0.275523	0.284852	322619	362947	351059	3.96369	0.0782006	2.67979e-06	2.38204e-06	2.38204e-06	0.267979	0.238204	0.238204	367570	419808	419808	0.628836	0.426152	4.19834e-07	3.73186e-07	4.66483e-07	0.0419834	0.0373186	0.0466483	2.38189e+06	2.67963e+06	2.1437e+06	3.33485	0.0125893	0	0
DOP1A	10	2	7	1	0.74	0.18	0.000198503	0.0198503	3.97007e-05	0.00397007	0.000138952	0.0138952	1.98503e-05	0.00198503	3.0907e-06	2.74729e-06	3.10856e-06	0.30907	0.274729	0.310856	323552	363996	321692	4.95734	0.0623459	1.46495e-06	1.30218e-06	1.30218e-06	0.146495	0.130218	0.130218	551356	767942	767942	1.73122	0.0846197	1.62574e-06	1.4451e-06	1.80638e-06	0.162574	0.14451	0.180638	615104	691992	553593	3.22612	0.0503932	2.32249e-07	2.06443e-07
GARNL3	14	2	9	3	0.762	0.345	0.000277905	0.0277905	3.97007e-05	0.00397007	0.000178653	0.0178653	5.9551e-05	0.0059551	3.08355e-06	2.74093e-06	3.16613e-06	0.308355	0.274093	0.316613	324302	364839	315843	NA	NA	1.17018e-06	1.04016e-06	1.04016e-06	0.18	0.104016	0.104016	551356	961393	961393	NA	NA	1.91337e-06	1.70078e-06	2.12597e-06	0.191337	0.170078	0.212597	122523	587967	470373	NA	NA	6.37791e-07	5.66925e-07
RTF1	8	0	5	3	0.31	0.0256	0.000158803	0.0158803	0	0	9.92516e-05	0.00992516	5.9551e-05	0.0059551	3.08176e-06	2.73935e-06	3.42418e-06	0.308176	0.273935	0.342418	324490	365051	292041	3.01309	0.102279	0	0	0	0	0	0	NA	#DIV/0!	#DIV/0!	0.596303	0	3.08176e-06	2.73935e-06	3.42418e-06	0.308176	0.273935	0.342418	324490	365051	292041	2.41678	0.127515	1.84906e-06	1.64361e-06
PAX5	5	3	1	1	0.561	0	9.92516e-05	0.00992516	5.9551e-05	0.0059551	1.98503e-05	0.00198503	1.98503e-05	0.00198503	3.07194e-06	2.73061e-06	2.81775e-06	0.307194	0.273061	0.281775	325527	366218	354893	0.254548	1.20682	2.67979e-06	2.38204e-06	2.38204e-06	0.267979	0.238204	0.238204	367570	419808	419808	0.254548	1.06878	3.92143e-07	3.48572e-07	4.35715e-07	0.0392143	0.0348572	0.0435715	1.10271e+06	2.86885e+06	2.29508e+06	1.24524	0.0728259	3.92143e-07	3.48572e-07
PRPF6	9	0	6	3	0.427	0.287	0.000178653	0.0178653	0	0	0.000119102	0.0119102	5.9551e-05	0.0059551	3.07104e-06	2.72982e-06	3.41227e-06	0.307104	0.272982	0.341227	325622	366325	293060	4.0563	0.0757105	0	0	0	0	0	0	NA	#DIV/0!	#DIV/0!	0.642526	0	3.07104e-06	2.72982e-06	3.41227e-06	0.307104	0.272982	0.341227	325622	366325	293060	4.0563	0.0757105	1.53552e-06	1.36491e-06
STAT3	7	0	5	2	0.313	0.0199	0.000138952	0.0138952	0	0	9.92516e-05	0.00992516	3.97007e-05	0.00397007	3.06836e-06	2.72744e-06	3.40929e-06	0.306836	0.272744	0.340929	325907	366645	293316	3.91943	0.078286	0	0	0	0	0	0	NA	#DIV/0!	#DIV/0!	0.718187	0	3.06836e-06	2.72744e-06	3.40929e-06	0.306836	0.272744	0.340929	325907	366645	293316	3.20124	0.0958491	1.22735e-06	1.09097e-06
ARHGAP32	11	3	6	2	0.85	0.16	0.000218354	0.0218354	5.9551e-05	0.0059551	0.000119102	0.0119102	3.97007e-05	0.00397007	3.05497e-06	2.71552e-06	2.89418e-06	0.305497	0.271552	0.289418	327336	368253	345521	1.31689	0.231983	2.25103e-06	2.00091e-06	2.00091e-06	0.225103	0.200091	0.200091	367570	499772	499772	1.31689	0.170935	8.03938e-07	7.14612e-07	8.93265e-07	0.0803938	0.0714612	0.0893265	1.24388e+06	1.39936e+06	1.11949e+06	1.92243	0.0418189	2.67979e-07	2.38204e-07
DIP2C	7	1	6	0	0.584	0.0794	0.000138952	0.0138952	1.98503e-05	0.00198503	0.000119102	0.0119102	0	0	3.05193e-06	2.71283e-06	3.20829e-06	0.305193	0.271283	0.320829	327662	368619	311693	5.82577	0.0523867	8.2234e-07	7.30968e-07	7.30968e-07	0.082234	0.0730968	0.0730968	1.10271e+06	1.36805e+06	1.36805e+06	0.820583	0.100214	2.22959e-06	1.98186e-06	2.47732e-06	0.222959	0.198186	0.247732	448513	504577	403662	5.00519	0.0445455	0	0
DCX	5	3	2	0	0.435	0.238	9.92516e-05	0.00992516	5.9551e-05	0.0059551	3.97007e-05	0.00397007	0	0	3.05139e-06	2.71235e-06	2.93666e-06	0.305139	0.271235	0.293666	327719	368684	340523	NA	NA	2.042e-06	1.81511e-06	1.81511e-06	0.27	0.181511	0.181511	367570	550930	550930	NA	NA	1.00939e-06	8.97235e-07	1.12154e-06	0.100939	0.0897235	0.112154	551356	1.11454e+06	891628	NA	NA	0	0
RBBP4	5	0	4	1	0.149	0.0803	9.92516e-05	0.00992516	0	0	7.94013e-05	0.00794013	1.98503e-05	0.00198503	3.04067e-06	2.70282e-06	3.37853e-06	0.304067	0.270282	0.337853	328875	369984	295987	0.00146098	208.125	0	0	0	0	0	0		#DIV/0!	#DIV/0!	0	#DIV/0!	3.04067e-06	2.70282e-06	3.37853e-06	0.304067	0.270282	0.337853		369984	295987	0.00146098	208.125	7.60168e-07	6.75705e-07
SMARCE1	8	2	3	3	0.506	0.0402	0.000158803	0.0158803	3.97007e-05	0.00397007	5.9551e-05	0.0059551	5.9551e-05	0.0059551	3.03853e-06	2.70092e-06	2.9951e-06	0.303853	0.270092	0.29951	329107	370245	333879	0.343862	0.883648	1.71471e-06	1.52419e-06	1.52419e-06	0.171471	0.152419	0.152419	551356	656087	656087	0.343862	0.498663	1.32382e-06	1.17673e-06	1.47091e-06	0.132382	0.117673	0.147091	755391	849814	679852	1.26738	0.104453	1.32382e-06	1.17673e-06
PRPF3	7	0	6	1	0.435	0	0.000138952	0.0138952	0	0	0.000119102	0.0119102	1.98503e-05	0.00198503	3.02817e-06	2.6917e-06	3.36463e-06	0.302817	0.26917	0.336463	330233	371512	297209	3.32275	0.0911344	0	0	0	0	0	0	NA	#DIV/0!	#DIV/0!	1.18228	0	3.02817e-06	2.6917e-06	3.36463e-06	0.302817	0.26917	0.336463	330233	371512	297209	2.14047	0.141472	5.04695e-07	4.48617e-07
MAPKBP1	13	1	12	0	0.777	0.286	0.000258054	0.0258054	1.98503e-05	0.00198503	0.000238204	0.0238204	0	0	3.02817e-06	2.6917e-06	3.2229e-06	0.302817	0.26917	0.32229	330233	371512	310280	NA	NA	6.37791e-07	5.66925e-07	5.66925e-07	0.09	0.0566925	0.0566925	1.10271e+06	1.7639e+06	1.7639e+06	NA	NA	2.39038e-06	2.12478e-06	2.65597e-06	0.239038	0.212478	0.265597	91892.6	470637	376510	NA	NA	0	0
SMARCD1	4	3	1	0	0.42	0.0655	7.94013e-05	0.00794013	5.9551e-05	0.0059551	1.98503e-05	0.00198503	0	0	3.02236e-06	2.68654e-06	2.80168e-06	0.302236	0.268654	0.280168	330867	372226	356929	2.33414	0.129485	2.50427e-06	2.22602e-06	2.22602e-06	0.250427	0.222602	0.222602	367570	449233	449233	0.515498	0.527755	5.18094e-07	4.60528e-07	5.7566e-07	0.0518094	0.0460528	0.057566	1.10271e+06	2.17142e+06	1.73714e+06	1.81865	0.0498643	0	0
ATP6V0A1	12	0	7	5	0.517	0.143	0.000238204	0.0238204	0	0	0.000138952	0.0138952	9.92516e-05	0.00992516	3.02013e-06	2.68456e-06	3.3557e-06	0.302013	0.268456	0.33557	331112	372501	298001	3.09909	0.0974522	0	0	0	0	0	0	NA	#DIV/0!	#DIV/0!	0.658803	0	3.02013e-06	2.68456e-06	3.3557e-06	0.302013	0.268456	0.33557	331112	372501	298001	2.44028	0.123761	2.15723e-06	1.91754e-06
MAP2	9	3	6	0	0.92	0.0333	0.000178653	0.0178653	5.9551e-05	0.0059551	0.000119102	0.0119102	0	0	3.01932e-06	2.68384e-06	2.77913e-06	0.301932	0.268384	0.277913	331200	372600	359825	1.19325	0.253034	2.59056e-06	2.30272e-06	2.30272e-06	0.259056	0.230272	0.230272	367570	434270	434270	1.19325	0.217101	4.28767e-07	3.81126e-07	4.76408e-07	0.0428767	0.0381126	0.0476408	2.33227e+06	2.6238e+06	2.09904e+06	0.8776	0.0488568	0	0
DAPK1	10	2	7	1	0.756	0.166	0.000198503	0.0198503	3.97007e-05	0.00397007	0.000138952	0.0138952	1.98503e-05	0.00198503	3.01566e-06	2.68059e-06	3.01963e-06	0.301566	0.268059	0.301963	331602	373052	331166	1.03343	0.291811	1.48997e-06	1.32441e-06	1.32441e-06	0.148997	0.132441	0.132441	551356	755051	755051	1.03343	0.144177	1.5257e-06	1.35617e-06	1.69522e-06	0.15257	0.135617	0.169522	655438	737368	589895	2.40983	0.0633114	2.17957e-07	1.93739e-07
ATR	9	2	6	1	0.668	0.309	0.000178653	0.0178653	3.97007e-05	0.00397007	0.000119102	0.0119102	1.98503e-05	0.00198503	3.01388e-06	2.679e-06	3.07442e-06	0.301388	0.2679	0.307442	331799	373274	325265	4.5378	0.0664171	1.23449e-06	1.09733e-06	1.09733e-06	0.123449	0.109733	0.109733	551356	911306	911306	2.24237	0.055053	1.77938e-06	1.58167e-06	1.97709e-06	0.177938	0.158167	0.197709	561992	632241	505793	4.5378	0.0392125	2.96564e-07	2.63612e-07
GREB1L	8	1	5	2	0.523	0.0237	0.000158803	0.0158803	1.98503e-05	0.00198503	9.92516e-05	0.00992516	3.97007e-05	0.00397007	3.00253e-06	2.66892e-06	3.14235e-06	0.300253	0.266892	0.314235	333052	374684	318234	0.708467	0.423807	8.72094e-07	7.75195e-07	7.75195e-07	0.0872094	0.0775195	0.0775195	1.10271e+06	1.29e+06	1.29e+06	0.239359	0.364345	2.13044e-06	1.89372e-06	2.36715e-06	0.213044	0.189372	0.236715	469387	528061	422449	0.469107	0.454147	8.52175e-07	7.57489e-07
ACTL6B	6	0	6	0	0.441	0.39	0.000119102	0.0119102	0	0	0.000119102	0.0119102	0	0	2.99601e-06	2.66312e-06	3.3289e-06	0.299601	0.266312	0.33289	333777	375499	300400	1.62263	0.184639	0	0	0	0	0	0	NA	#DIV/0!	#DIV/0!	0.42002	0	2.99601e-06	2.66312e-06	3.3289e-06	0.299601	0.266312	0.33289	333777	375499	300400	1.62263	0.184639	0	0
TBCEL	6	2	3	1	0.484	0.0993	0.000119102	0.0119102	3.97007e-05	0.00397007	5.9551e-05	0.0059551	1.98503e-05	0.00198503	2.9919e-06	2.65947e-06	2.96675e-06	0.29919	0.265947	0.296675	334236	376015	337069	0.407071	0.734983	1.60913e-06	1.43034e-06	1.43034e-06	0.160913	0.143034	0.143034	551356	699137	699137	0.407071	0.395294	1.38277e-06	1.22913e-06	1.53642e-06	0.138277	0.122913	0.153642	723184	813582	650866	1.16144	0.119057	4.60925e-07	4.09711e-07
HRAS	9	1	7	1	0.615	0.358	0.000178653	0.0178653	1.98503e-05	0.00198503	0.000138952	0.0138952	1.98503e-05	0.00198503	2.98082e-06	2.64962e-06	3.18459e-06	0.298082	0.264962	0.318459	335478	377412	314012	NA	NA	5.73476e-07	5.09756e-07	5.09756e-07	0.09	0.0509756	0.0509756	1.10271e+06	1.96172e+06	1.96172e+06	NA	NA	2.40735e-06	2.13987e-06	2.67483e-06	0.240735	0.213987	0.267483	157530	467319	373855	NA	NA	3.43907e-07	3.05695e-07
SLC4A10	7	2	4	1	0.548	0.24	0.000138952	0.0138952	3.97007e-05	0.00397007	7.94013e-05	0.00794013	1.98503e-05	0.00198503	2.97279e-06	2.64248e-06	3.00137e-06	0.297279	0.264248	0.300137	336385	378433	333181	2.30204	0.129137	1.35776e-06	1.2069e-06	1.2069e-06	0.135776	0.12069	0.12069	551356	828569	828569	1.28543	0.105627	1.61502e-06	1.43558e-06	1.79447e-06	0.161502	0.143558	0.179447	619186	696585	557268	2.30204	0.0701562	4.03756e-07	3.58894e-07
IK	8	1	5	2	0.454	0.405	0.000158803	0.0158803	1.98503e-05	0.00198503	9.92516e-05	0.00992516	3.97007e-05	0.00397007	2.97011e-06	2.64009e-06	3.18201e-06	0.297011	0.264009	0.318201	336688	378774	314267	1.7371	0.170981	5.31493e-07	4.72438e-07	4.72438e-07	0.0531493	0.0472438	0.0472438	1.10271e+06	2.11668e+06	2.11668e+06	0.8066	0.065893	2.43861e-06	2.16766e-06	2.70957e-06	0.243861	0.216766	0.270957	410069	461328	369062	1.7371	0.140384	9.75445e-07	8.67062e-07
ITPR2	12	0	12	0	0.723	0.505	0.000238204	0.0238204	0	0	0.000238204	0.0238204	0	0	2.96921e-06	2.6393e-06	3.29912e-06	0.296921	0.26393	0.329912	336790	378888	303111	4.11666	0.0721268	0	0	0	0	0	0	NA	#DIV/0!	#DIV/0!	0.921327	0	2.96921e-06	2.6393e-06	3.29912e-06	0.296921	0.26393	0.329912	336790	378888	303111	4.11666	0.0721268	0	0
TLN2	13	3	9	1	0.897	0.201	0.000258054	0.0258054	5.9551e-05	0.0059551	0.000178653	0.0178653	1.98503e-05	0.00198503	2.96921e-06	2.6393e-06	2.82331e-06	0.296921	0.26393	0.282331	336790	378888	354194	1.75346	0.169335	2.14116e-06	1.90325e-06	1.90325e-06	0.214116	0.190325	0.190325	367570	525417	525417	1.75346	0.122111	8.28056e-07	7.3605e-07	9.20063e-07	0.0828056	0.073605	0.0920063	1.20765e+06	1.3586e+06	1.08688e+06	1.89081	0.0437937	9.20063e-08	8.17834e-08
TLE4	7	1	5	1	0.53	0.0475	0.000138952	0.0138952	1.98503e-05	0.00198503	9.92516e-05	0.00992516	1.98503e-05	0.00198503	2.95001e-06	2.62223e-06	3.08871e-06	0.295001	0.262223	0.308871	338982	381355	323760	3.12785	0.0943142	8.50835e-07	7.56298e-07	7.56298e-07	0.0850835	0.0756298	0.0756298	1.10271e+06	1.32223e+06	1.32223e+06	0.817272	0.104107	2.09917e-06	1.86593e-06	2.33241e-06	0.209917	0.186593	0.233241	476378	535926	428740	2.31058	0.0908505	4.19834e-07	3.73186e-07
WAPL	8	1	6	1	0.61	0.04	0.000158803	0.0158803	1.98503e-05	0.00198503	0.000119102	0.0119102	1.98503e-05	0.00198503	2.94777e-06	2.62024e-06	3.08474e-06	0.294777	0.262024	0.308474	339239	381644	324176	3.35412	0.0878853	8.57534e-07	7.62253e-07	7.62253e-07	0.0857534	0.0762253	0.0762253	1.10271e+06	1.3119e+06	1.3119e+06	0.98643	0.0869331	2.09024e-06	1.85799e-06	2.32249e-06	0.209024	0.185799	0.232249	478414	538216	430573	2.36769	0.088282	3.48373e-07	3.09665e-07
BMPR2	8	2	6	0	0.756	0.0835	0.000158803	0.0158803	3.97007e-05	0.00397007	0.000119102	0.0119102	0	0	2.94509e-06	2.61786e-06	2.90847e-06	0.294509	0.261786	0.290847	339548	381991	343823	1.13362	0.259795	1.63735e-06	1.45543e-06	1.45543e-06	0.163735	0.145543	0.145543	551356	687084	687084	1.13362	0.144436	1.30774e-06	1.16244e-06	1.45304e-06	0.130774	0.116244	0.145304	764678	860263	688210	1.44158	0.0907159	0	0
DDX6	7	0	5	2	0.341	0.0368	0.000138952	0.0138952	0	0	9.92516e-05	0.00992516	3.97007e-05	0.00397007	2.94331e-06	2.61627e-06	3.27034e-06	0.294331	0.261627	0.327034	339754	382223	305778	2.28712	0.128691	0	0	0	0	0	0	NA	#DIV/0!	#DIV/0!	0.637869	0	2.94331e-06	2.61627e-06	3.27034e-06	0.294331	0.261627	0.327034	339754	382223	305778	1.64925	0.178464	1.17732e-06	1.04651e-06
KLF7	8	0	7	1	0.53	0	0.000158803	0.0158803	0	0	0.000138952	0.0138952	1.98503e-05	0.00198503	2.93884e-06	2.6123e-06	3.26538e-06	0.293884	0.26123	0.326538	340270	382804	306243	0.345971	0.849448	0	0	0	0	0	0	NA	#DIV/0!	#DIV/0!	0.345971	0	2.93884e-06	2.6123e-06	3.26538e-06	0.293884	0.26123	0.326538	340270	382804	306243	1.05033	0.279801	4.19834e-07	3.73186e-07
KAT8	8	0	6	2	0.452	0.243	0.000158803	0.0158803	0	0	0.000119102	0.0119102	3.97007e-05	0.00397007	2.93705e-06	2.61072e-06	3.26339e-06	0.293705	0.261072	0.326339	340477	383037	306429	1.49835	0.19602	0	0	0	0	0	0	NA	#DIV/0!	#DIV/0!	0.236105	0	2.93705e-06	2.61072e-06	3.26339e-06	0.293705	0.261072	0.326339	340477	383037	306429	1.49835	0.19602	9.79018e-07	8.70238e-07
ROCK1	5	2	3	0	0.497	0.115	9.92516e-05	0.00992516	3.97007e-05	0.00397007	5.9551e-05	0.0059551	0	0	2.92902e-06	2.60357e-06	2.90311e-06	0.292902	0.260357	0.290311	341412	384088	344458	4.20102	0.0697215	1.58108e-06	1.4054e-06	1.4054e-06	0.158108	0.14054	0.14054	551356	711540	711540	0.998943	0.158275	1.34794e-06	1.19817e-06	1.49771e-06	0.134794	0.119817	0.149771	741875	834609	667687	3.20208	0.0420957	0	0
TENM1	8	2	5	1	0.704	0.114	0.000158803	0.0158803	3.97007e-05	0.00397007	9.92516e-05	0.00992516	1.98503e-05	0.00198503	2.9049e-06	2.58213e-06	2.87592e-06	0.29049	0.258213	0.287592	344246	387277	347715	5.08856	0.0570868	1.58287e-06	1.40699e-06	1.40699e-06	0.158287	0.140699	0.140699	551356	710736	710736	1.57581	0.100448	1.32203e-06	1.17514e-06	1.46892e-06	0.132203	0.117514	0.146892	756411	850963	680770	3.51275	0.0376352	2.64406e-07	2.35028e-07
CLASP2	9	1	6	2	0.607	0.119	0.000178653	0.0178653	1.98503e-05	0.00198503	0.000119102	0.0119102	3.97007e-05	0.00397007	2.89328e-06	2.57181e-06	3.03988e-06	0.289328	0.257181	0.303988	345628	388831	328960	3.8202	0.0757365	7.86966e-07	6.99526e-07	6.99526e-07	0.0786966	0.0699526	0.0699526	1.10271e+06	1.42954e+06	1.42954e+06	1.04957	0.0749799	2.10632e-06	1.87228e-06	2.34035e-06	0.210632	0.187228	0.234035	474762	534107	427286	2.77063	0.0760231	7.02106e-07	6.24094e-07
PTK2	7	1	6	0	0.603	0.144	0.000138952	0.0138952	1.98503e-05	0.00198503	0.000119102	0.0119102	0	0	2.89239e-06	2.57101e-06	3.04385e-06	0.289239	0.257101	0.304385	345735	388952	328531	4.06476	0.0711578	7.64635e-07	6.79675e-07	6.79675e-07	0.0764635	0.0679675	0.0679675	1.10271e+06	1.47129e+06	1.47129e+06	1.62718	0.0469914	2.12776e-06	1.89134e-06	2.36417e-06	0.212776	0.189134	0.236417	469979	528726	422981	2.43758	0.0872898	0	0
LHX2	7	2	3	2	0.589	0	0.000138952	0.0138952	3.97007e-05	0.00397007	5.9551e-05	0.0059551	3.97007e-05	0.00397007	2.88793e-06	2.56704e-06	2.8118e-06	0.288793	0.256704	0.28118	346269	389553	355644	0.301591	0.957562	1.78653e-06	1.58803e-06	1.58803e-06	0.178653	0.158803	0.158803	551356	629712	629712	0.301591	0.592368	1.1014e-06	9.79018e-07	1.22377e-06	0.11014	0.0979018	0.122377	907939	1.02143e+06	817145	1.62415	0.0678138	7.34264e-07	6.52679e-07
MAPK8IP3	15	0	12	3	0.731	0.0715	0.000297755	0.0297755	0	0	0.000238204	0.0238204	5.9551e-05	0.0059551	2.88346e-06	2.56307e-06	3.20384e-06	0.288346	0.256307	0.320384	346806	390156	312125	0.593108	0.486161	0	0	0	0	0	0	NA	#DIV/0!	#DIV/0!	0.593108	0	2.88346e-06	2.56307e-06	3.20384e-06	0.288346	0.256307	0.320384	346806	390156	312125	3.05427	0.0944074	7.20865e-07	6.40769e-07
BICD2	14	1	9	4	0.738	0.133	0.000277905	0.0277905	1.98503e-05	0.00198503	0.000178653	0.0178653	7.94013e-05	0.00794013	2.88078e-06	2.56069e-06	3.02876e-06	0.288078	0.256069	0.302876	347128	390519	330168	0.37909	0.759919	7.74461e-07	6.88409e-07	6.88409e-07	0.0774461	0.0688409	0.0688409	1.10271e+06	1.45262e+06	1.45262e+06	0.37909	0.204295	2.10632e-06	1.87228e-06	2.34035e-06	0.210632	0.187228	0.234035	474762	534107	427286	1.81829	0.115841	9.36141e-07	8.32126e-07
NCOA2	11	1	10	0	0.773	0.0469	0.000218354	0.0218354	1.98503e-05	0.00198503	0.000198503	0.0198503	0	0	2.87908e-06	2.55918e-06	3.00979e-06	0.287908	0.255918	0.300979	347333	390750	332250	0.939355	0.306496	8.51371e-07	7.56774e-07	7.56774e-07	0.0851371	0.0756774	0.0756774	1.10271e+06	1.3214e+06	1.3214e+06	0.939355	0.0906336	2.02771e-06	1.80241e-06	2.25301e-06	0.202771	0.180241	0.225301	493167	554813	443850	1.82888	0.110871	0	0
EML6	10	4	6	0	0.903	0.341	0.000198503	0.0198503	7.94013e-05	0.00794013	0.000119102	0.0119102	0	0	2.87453e-06	2.55513e-06	2.67066e-06	0.287453	0.255513	0.267066	347883	391369	374439	NA	NA	2.35465e-06	2.09302e-06	2.09302e-06	0.36	0.209302	0.209302	275678	477779	477779	NA	NA	5.1988e-07	4.62116e-07	5.77645e-07	0.051988	0.0462116	0.0577645	183785	2.16396e+06	1.73117e+06	NA	NA	0	0
SCAF4	8	2	6	0	0.787	0.0335	0.000158803	0.0158803	3.97007e-05	0.00397007	0.000119102	0.0119102	0	0	2.86827e-06	2.54958e-06	2.80326e-06	0.286827	0.254958	0.280326	348642	392222	356727	0.820443	0.3496	1.72668e-06	1.53483e-06	1.53483e-06	0.172668	0.153483	0.153483	551356	651539	651539	0.820443	0.210457	1.14159e-06	1.01475e-06	1.26844e-06	0.114159	0.101475	0.126844	875969	985466	788372	1.5027	0.0759692	0	0
MYH7	9	1	8	0	0.668	0.446	0.000178653	0.0178653	1.98503e-05	0.00198503	0.000158803	0.0158803	0	0	2.86738e-06	2.54878e-06	3.07601e-06	0.286738	0.254878	0.307601	348750	392344	325097	4.58579	0.0625275	4.94869e-07	4.39883e-07	4.39883e-07	0.0494869	0.0439883	0.0439883	1.10271e+06	2.27333e+06	2.27333e+06	0.670388	0.0738183	2.37251e-06	2.1089e-06	2.63612e-06	0.237251	0.21089	0.263612	421494	474181	379345	4.58579	0.0517362	0	0
EMSY	5	3	2	0	0.79	0.07	9.92516e-05	0.00992516	5.9551e-05	0.0059551	3.97007e-05	0.00397007	0	0	2.86738e-06	2.54878e-06	2.63215e-06	0.286738	0.254878	0.263215	348750	392344	379917	0.914509	0.313543	2.49221e-06	2.2153e-06	2.2153e-06	0.249221	0.22153	0.22153	367570	451407	451407	0.914509	0.272519	3.75171e-07	3.33486e-07	4.16857e-07	0.0375171	0.0333486	0.0416857	2.66545e+06	2.99863e+06	2.3989e+06	1.52783	0.0245558	0	0
ANK1	13	2	8	3	0.825	0.097	0.000258054	0.0258054	3.97007e-05	0.00397007	0.000158803	0.0158803	5.9551e-05	0.0059551	2.86381e-06	2.54561e-06	2.82351e-06	0.286381	0.254561	0.282351	349186	392834	354169	1.29818	0.220602	1.61324e-06	1.43399e-06	1.43399e-06	0.161324	0.143399	0.143399	551356	697356	697356	1.29818	0.12427	1.25057e-06	1.11162e-06	1.38952e-06	0.125057	0.111162	0.138952	799635	899589	719671	2.46015	0.0508331	4.68964e-07	4.16857e-07
MAP3K12	10	1	6	3	0.633	0	0.000198503	0.0198503	1.98503e-05	0.00198503	0.000119102	0.0119102	5.9551e-05	0.0059551	2.86023e-06	2.54243e-06	2.97953e-06	0.286023	0.254243	0.297953	349622	393324	335623	0.637741	0.448494	8.93265e-07	7.94013e-07	7.94013e-07	0.0893265	0.0794013	0.0794013	1.10271e+06	1259425	1259425	0.637741	0.140067	1.96697e-06	1.74842e-06	2.18552e-06	0.196697	0.174842	0.218552	508396	571946	457557	1.98886	0.0988991	9.83485e-07	8.74208e-07
DOCK3	10	1	7	2	0.672	0.0954	0.000198503	0.0198503	1.98503e-05	0.00198503	0.000138952	0.0138952	3.97007e-05	0.00397007	2.85898e-06	2.54132e-06	2.99708e-06	0.285898	0.254132	0.299708	349775	393497	333658	5.53062	0.0516937	8.08047e-07	7.18264e-07	7.18264e-07	0.0808047	0.0718264	0.0718264	1.10271e+06	1.39225e+06	1.39225e+06	1.63031	0.049564	2.05094e-06	1.82305e-06	2.27882e-06	0.205094	0.182305	0.227882	487582	548530	438824	3.90031	0.0525839	5.85982e-07	5.20873e-07
ZFHX3	10	4	6	0	1.08	0.0801	0.000198503	0.0198503	7.94013e-05	0.00794013	0.000119102	0.0119102	0	0	2.85809e-06	2.54052e-06	2.44524e-06	0.285809	0.254052	0.244524	349884	393620	408957	1.25717	0.227343	3.28686e-06	2.92165e-06	2.92165e-06	0.328686	0.292165	0.292165	275678	342272	342272	1.25717	0.261449	-4.28767e-07	-3.81126e-07	-4.76408e-07	-0.0428767	-0.0381126	-0.0476408	-2.33227e+06	-2.6238e+06	-2.09904e+06	0	#DIV/0!	0	0
CDC27	7	0	7	0	0.543	0.139	0.000138952	0.0138952	0	0	0.000138952	0.0138952	0	0	2.85755e-06	2.54005e-06	3.17506e-06	0.285755	0.254005	0.317506	349950	393693	314955	2.50059	0.114275	0	0	0	0	0	0	NA	#DIV/0!	#DIV/0!	0.594547	0	2.85755e-06	2.54005e-06	3.17506e-06	0.285755	0.254005	0.317506	349950	393693	314955	1.90604	0.149921	0	0
UBR2	9	1	8	0	0.708	0.138	0.000178653	0.0178653	1.98503e-05	0.00198503	0.000158803	0.0158803	0	0	2.85666e-06	2.53925e-06	3.00296e-06	0.285666	0.253925	0.300296	350059	393816	333005	4.15558	0.0687428	7.69994e-07	6.84439e-07	6.84439e-07	0.0769994	0.0684439	0.0684439	1.10271e+06	1.46105e+06	1.46105e+06	1.40272	0.0548928	2.08667e-06	1.85481e-06	2.31852e-06	0.208667	0.185481	0.231852	479233	539137	431310	2.75285	0.0758001	0	0
ZBTB34	9	1	5	3	0.548	0.0628	0.000178653	0.0178653	1.98503e-05	0.00198503	9.92516e-05	0.00992516	5.9551e-05	0.0059551	2.85595e-06	2.53862e-06	2.98724e-06	0.285595	0.253862	0.298724	350147	393915	334758	0.19115	1.49409	8.37168e-07	7.44149e-07	7.44149e-07	0.0837168	0.0744149	0.0744149	1.10271e+06	1.34382e+06	1.34382e+06	0.19115	0.437965	2.01878e-06	1.79447e-06	2.24309e-06	0.201878	0.179447	0.224309	495349	557268	445814	1.59188	0.126817	1.21127e-06	1.07668e-06
SRSF11	4	3	1	0	0.584	0.0739	7.94013e-05	0.00794013	5.9551e-05	0.0059551	1.98503e-05	0.00198503	0	0	2.85336e-06	2.53632e-06	2.61889e-06	0.285336	0.253632	0.261889	350465	394273	381841	0.526648	0.541795	2.48176e-06	2.20601e-06	2.20601e-06	0.248176	0.220601	0.220601	367570	453308	453308	0.526648	0.516582	3.71598e-07	3.30309e-07	4.12887e-07	0.0371598	0.0330309	0.0412887	1.10271e+06	3.02746e+06	2.42197e+06	1.36184	0.0665903	0	0
GRIK2	6	2	4	0	0.635	0.133	0.000119102	0.0119102	3.97007e-05	0.00397007	7.94013e-05	0.00794013	0	0	2.85309e-06	2.53608e-06	2.82589e-06	0.285309	0.253608	0.282589	350497	394310	353870	0.828098	0.344535	1.54892e-06	1.37682e-06	1.37682e-06	0.154892	0.137682	0.137682	551356	726312	726312	0.828098	0.187046	1.30417e-06	1.15926e-06	1.44907e-06	0.130417	0.115926	0.144907	766773	862620	690096	1.87108	0.0697012	0	0
SLC12A6	7	3	3	1	0.673	0.263	0.000138952	0.0138952	5.9551e-05	0.0059551	5.9551e-05	0.0059551	1.98503e-05	0.00198503	2.8513e-06	2.53449e-06	2.72922e-06	0.28513	0.253449	0.272922	350717	394557	366405	2.32968	0.12239	1.97501e-06	1.75556e-06	1.75556e-06	0.197501	0.175556	0.175556	367570	569618	569618	0.70533	0.280012	8.76293e-07	7.78927e-07	9.73659e-07	0.0876293	0.0778927	0.0973659	1.14117e+06	1.28382e+06	1.02705e+06	2.32968	0.0376143	2.92098e-07	2.59642e-07
BAZ2B	11	3	7	1	0.887	0.201	0.000218354	0.0218354	5.9551e-05	0.0059551	0.000138952	0.0138952	1.98503e-05	0.00198503	2.84773e-06	2.53131e-06	2.68833e-06	0.284773	0.253131	0.268833	351157	395052	371978	2.09538	0.135905	2.14116e-06	1.90325e-06	1.90325e-06	0.214116	0.190325	0.190325	367570	525417	525417	2.09538	0.102185	7.06572e-07	6.28064e-07	7.8508e-07	0.0706572	0.0628064	0.078508	1.41528e+06	1.59219e+06	1.27375e+06	1.36671	0.0516986	1.00939e-07	8.97235e-08
MYO9B	13	0	10	3	0.682	0.104	0.000258054	0.0258054	0	0	0.000198503	0.0198503	5.9551e-05	0.0059551	2.84058e-06	2.52496e-06	3.1562e-06	0.284058	0.252496	0.31562	352041	396046	316836	5.29685	0.0536278	0	0	0	0	0	0	NA	#DIV/0!	#DIV/0!	0.857259	0	2.84058e-06	2.52496e-06	3.1562e-06	0.284058	0.252496	0.31562	352041	396046	316836	4.43959	0.063983	8.52175e-07	7.57489e-07
SF1	7	1	4	2	0.446	0.0386	0.000138952	0.0138952	1.98503e-05	0.00198503	7.94013e-05	0.00794013	3.97007e-05	0.00397007	2.83826e-06	2.5229e-06	2.96278e-06	0.283826	0.25229	0.296278	352329	396370	337521	2.6162	0.108488	8.58785e-07	7.63364e-07	7.63364e-07	0.0858785	0.0763364	0.0763364	1.10271e+06	1.30999e+06	1.30999e+06	0.471277	0.182225	1.97947e-06	1.75953e-06	2.19942e-06	0.197947	0.175953	0.219942	505185	568333	454666	2.14492	0.0922867	9.89737e-07	8.79767e-07
DENND4A	8	1	7	0	0.663	0.182	0.000158803	0.0158803	1.98503e-05	0.00198503	0.000138952	0.0138952	0	0	2.8379e-06	2.52258e-06	2.99085e-06	0.28379	0.252258	0.299085	352373	396420	334353	3.81642	0.0743602	7.30691e-07	6.49503e-07	6.49503e-07	0.0730691	0.0649503	0.0649503	1.10271e+06	1.53964e+06	1.53964e+06	1.04543	0.0698938	2.10721e-06	1.87308e-06	2.34135e-06	0.210721	0.187308	0.234135	474561	533881	427105	2.77099	0.0760453	0	0
ZIC2	5	2	2	1	0.413	0	9.92516e-05	0.00992516	3.97007e-05	0.00397007	3.97007e-05	0.00397007	1.98503e-05	0.00198503	2.83522e-06	2.5202e-06	2.75324e-06	0.283522	0.25202	0.275324	352706	396794	363208	3.42041	0.0828912	1.78653e-06	1.58803e-06	1.58803e-06	0.178653	0.158803	0.158803	551356	629712	629712	0.179141	1.01245	1.04869e-06	9.32171e-07	1.16521e-06	0.104869	0.0932171	0.116521	551356	1.07276e+06	858211	3.24127	0.0559568	5.24346e-07	4.66086e-07
UGGT1	12	4	6	2	0.894	0.367	0.000238204	0.0238204	7.94013e-05	0.00794013	0.000119102	0.0119102	3.97007e-05	0.00397007	2.82986e-06	2.51543e-06	2.64168e-06	0.282986	0.251543	0.264168	353374	397546	378547	NA	NA	2.26175e-06	2.01044e-06	2.01044e-06	0.36	0.201044	0.201044	275678	497403	497403	NA	NA	5.68116e-07	5.04992e-07	6.3124e-07	0.0568116	0.0504992	0.063124	183785	1.98023e+06	1.58418e+06	NA	NA	1.89372e-07	1.68331e-07
ATP9A	5	2	3	0	0.539	0.109	9.92516e-05	0.00992516	3.97007e-05	0.00397007	5.9551e-05	0.0059551	0	0	2.82718e-06	2.51305e-06	2.78758e-06	0.282718	0.251305	0.278758	353709	397923	358734	4.35174	0.0649667	1.5918e-06	1.41493e-06	1.41493e-06	0.15918	0.141493	0.141493	551356	706748	706748	0.927493	0.171624	1.23539e-06	1.09812e-06	1.37265e-06	0.123539	0.109812	0.137265	809464	910647	728518	3.42425	0.0360776	0	0
PACS1	7	1	5	1	0.553	0.081	0.000138952	0.0138952	1.98503e-05	0.00198503	9.92516e-05	0.00992516	1.98503e-05	0.00198503	2.81736e-06	2.50432e-06	2.94797e-06	0.281736	0.250432	0.294797	354943	399310	339216	2.69349	0.104599	8.2091e-07	7.29698e-07	7.29698e-07	0.082091	0.0729698	0.0729698	1.10271e+06	1.37043e+06	1.37043e+06	0.832781	0.0985746	1.99645e-06	1.77462e-06	2.21827e-06	0.199645	0.177462	0.221827	500890	563501	450801	2.69349	0.0741213	3.99289e-07	3.54924e-07
IQSEC1	10	1	9	0	0.75	0.098	0.000198503	0.0198503	1.98503e-05	0.00198503	0.000178653	0.0178653	0	0	2.81557e-06	2.50273e-06	2.94936e-06	0.281557	0.250273	0.294936	355168	399564	339056	0.404797	0.695552	8.05725e-07	7.162e-07	7.162e-07	0.0805725	0.07162	0.07162	1.10271e+06	1.39626e+06	1.39626e+06	0.404797	0.199044	2.00985e-06	1.78653e-06	2.23316e-06	0.200985	0.178653	0.223316	497551	559744	447796	2.05029	0.0980275	0	0
ZIC1	5	2	3	0	0.569	0.0767	9.92516e-05	0.00992516	3.97007e-05	0.00397007	5.9551e-05	0.0059551	0	0	2.80449e-06	2.49288e-06	2.74955e-06	0.280449	0.249288	0.274955	356571	401142	363696	NA	NA	1.6495e-06	1.46622e-06	1.46622e-06	0.18	0.146622	0.146622	551356	682024	682024	NA	NA	1.15499e-06	1.02666e-06	1.28332e-06	0.115499	0.102666	0.128332	367570	974033	779227	NA	NA	0	0
DGCR8	4	3	1	0	0.619	0.0817	7.94013e-05	0.00794013	5.9551e-05	0.0059551	1.98503e-05	0.00198503	0	0	2.80119e-06	2.48995e-06	2.56558e-06	0.280119	0.248995	0.256558	356991	401615	389776	0.39665	0.706212	2.46086e-06	2.18743e-06	2.18743e-06	0.246086	0.218743	0.218743	367570	457158	457158	0.39665	0.685886	3.40334e-07	3.02519e-07	3.78149e-07	0.0340334	0.0302519	0.0378149	1.10271e+06	3.30558e+06	2.64446e+06	2.13953	0.0423858	0	0
PRR14L	9	2	7	0	0.79	0.168	0.000178653	0.0178653	3.97007e-05	0.00397007	0.000138952	0.0138952	0	0	2.79949e-06	2.48844e-06	2.78024e-06	0.279949	0.248844	0.278024	357208	401859	359682	0.298927	0.936512	1.48639e-06	1.32124e-06	1.32124e-06	0.148639	0.132124	0.132124	551356	756866	756866	0.298927	0.497242	1.3131e-06	1.1672e-06	1.459e-06	0.13131	0.11672	0.1459	761557	856752	685401	0.996539	0.131766	0	0
DOCK9	15	0	12	3	0.739	0.122	0.000297755	0.0297755	0	0	0.000238204	0.0238204	5.9551e-05	0.0059551	2.79771e-06	2.48685e-06	3.10856e-06	0.279771	0.248685	0.310856	357436	402115	321692	5.07481	0.0551293	0	0	0	0	0	0	NA	#DIV/0!	#DIV/0!	2.17751	0	2.79771e-06	2.48685e-06	3.10856e-06	0.279771	0.248685	0.310856	357436	402115	321692	2.89729	0.0965627	6.99426e-07	6.21712e-07
PTCHD1	4	3	1	0	0.695	0.0599	7.94013e-05	0.00794013	5.9551e-05	0.0059551	1.98503e-05	0.00198503	0	0	2.79172e-06	2.48153e-06	2.54207e-06	0.279172	0.248153	0.254207	358202	402977	393380	0.157448	1.77311	2.51927e-06	2.23936e-06	2.23936e-06	0.251927	0.223936	0.223936	367570	446557	446557	0.157448	1.72791	2.72446e-07	2.42174e-07	3.02718e-07	0.0272446	0.0242174	0.0302718	1.10271e+06	4.12926e+06	3.30341e+06	1.25783	0.0720971	0	0
ERBB2	10	2	5	3	0.669	0.268	0.000198503	0.0198503	3.97007e-05	0.00397007	9.92516e-05	0.00992516	5.9551e-05	0.0059551	2.78609e-06	2.47653e-06	2.80505e-06	0.278609	0.247653	0.280505	358926	403791	356500	2.73688	0.101798	1.30774e-06	1.16244e-06	1.16244e-06	0.130774	0.116244	0.116244	551356	860263	860263	0.710726	0.184001	1.47835e-06	1.31409e-06	1.64261e-06	0.147835	0.131409	0.164261	676428	760982	608785	2.73688	0.054016	8.87012e-07	7.88455e-07
FN1	19	2	13	4	0.875	0.254	0.000377156	0.0377156	3.97007e-05	0.00397007	0.000258054	0.0258054	7.94013e-05	0.00794013	2.78431e-06	2.47494e-06	2.79751e-06	0.278431	0.247494	0.279751	359156	404050	357461	3.12275	0.0891619	1.33275e-06	1.18467e-06	1.18467e-06	0.133275	0.118467	0.118467	551356	844119	844119	3.12275	0.0426787	1.45156e-06	1.29027e-06	1.61284e-06	0.145156	0.129027	0.161284	688916	775031	620025	2.15031	0.0675044	4.46632e-07	3.97007e-07
DHX9	7	0	5	2	0.378	0.0408	0.000138952	0.0138952	0	0	9.92516e-05	0.00992516	3.97007e-05	0.00397007	2.77805e-06	2.46938e-06	3.08673e-06	0.277805	0.246938	0.308673	359964	404960	323968	6.46822	0.0429492	0	0	0	0	0	0	NA	#DIV/0!	#DIV/0!	2.11408	0	2.77805e-06	2.46938e-06	3.08673e-06	0.277805	0.246938	0.308673	359964	404960	323968	4.35415	0.0638025	1.11122e-06	9.87752e-07
GABRB1	6	1	5	0	0.555	0.118	0.000119102	0.0119102	1.98503e-05	0.00198503	9.92516e-05	0.00992516	0	0	2.77537e-06	2.467e-06	2.90867e-06	0.277537	0.2467	0.290867	360312	405351	343800	0.359733	0.77151	7.8786e-07	7.0032e-07	7.0032e-07	0.078786	0.070032	0.070032	1.10271e+06	1.42792e+06	1.42792e+06	0.359733	0.219013	1.98751e-06	1.76668e-06	2.20835e-06	0.198751	0.176668	0.220835	503141	566034	452827	1.42715	0.139265	0	0
TMEM131	6	3	3	0	0.809	0.156	0.000119102	0.0119102	5.9551e-05	0.0059551	5.9551e-05	0.0059551	0	0	2.77359e-06	2.46541e-06	2.57915e-06	0.277359	0.246541	0.257915	360544	405612	387724	1.68855	0.164258	2.26175e-06	2.01044e-06	2.01044e-06	0.226175	0.201044	0.201044	367570	497403	497403	1.68855	0.133946	5.11841e-07	4.5497e-07	5.68712e-07	0.0511841	0.045497	0.0568712	1.95373e+06	2.19795e+06	1.75836e+06	1.75989	0.0290837	0	0
IGF2R	11	2	9	0	0.846	0.142	0.000218354	0.0218354	3.97007e-05	0.00397007	0.000178653	0.0178653	0	0	2.77091e-06	2.46303e-06	2.73815e-06	0.277091	0.246303	0.273815	360893	406004	365210	2.78369	0.0995408	1.53284e-06	1.36253e-06	1.36253e-06	0.153284	0.136253	0.136253	551356	733931	733931	2.78369	0.0550651	1.23806e-06	1.1005e-06	1.37563e-06	0.123806	0.11005	0.137563	807712	908676	726941	2.50936	0.0493379	0	0
PIP5K1C	11	0	10	1	0.69	0.149	0.000218354	0.0218354	0	0	0.000198503	0.0198503	1.98503e-05	0.00198503	2.76912e-06	2.46144e-06	3.0768e-06	0.276912	0.246144	0.30768	361125	406266	325013	0.273362	1.01299	0	0	0	0	0	0	NA	#DIV/0!	#DIV/0!	0.273362	0	2.76912e-06	2.46144e-06	3.0768e-06	0.276912	0.246144	0.30768	361125	406266	325013	1.73849	0.159284	2.76912e-07	2.46144e-07
KIF21B	7	3	4	0	0.741	0.313	0.000138952	0.0138952	5.9551e-05	0.0059551	7.94013e-05	0.00794013	0	0	2.76644e-06	2.45906e-06	2.66471e-06	0.276644	0.245906	0.266471	361475	406660	375276	NA	NA	1.84102e-06	1.63646e-06	1.63646e-06	0.27	0.163646	0.163646	367570	611075	611075	NA	NA	9.25422e-07	8.22598e-07	1.02825e-06	0.0925422	0.0822598	0.102825	275678	1.21566e+06	972529	NA	NA	0	0
DDX5	6	1	5	0	0.582	0	0.000119102	0.0119102	1.98503e-05	0.00198503	9.92516e-05	0.00992516	0	0	2.76019e-06	2.4535e-06	2.86837e-06	0.276019	0.24535	0.286837	362294	407581	348630	0.51408	0.536918	8.93265e-07	7.94013e-07	7.94013e-07	0.0893265	0.0794013	0.0794013	1.10271e+06	1259425	1259425	0.51408	0.17376	1.86692e-06	1.65949e-06	2.07436e-06	0.186692	0.165949	0.207436	535641	602596	482077	1.40878	0.13252	0	0
CUX1	7	1	6	0	0.638	0.0825	0.000138952	0.0138952	1.98503e-05	0.00198503	0.000119102	0.0119102	0	0	2.75974e-06	2.4531e-06	2.88425e-06	0.275974	0.24531	0.288425	362353	407647	346710	5.11017	0.0540048	8.1957e-07	7.28507e-07	7.28507e-07	0.081957	0.0728507	0.0728507	1.10271e+06	1.37267e+06	1.37267e+06	1.27251	0.0644059	1.94017e-06	1.7246e-06	2.15575e-06	0.194017	0.17246	0.215575	515418	579846	463877	3.83767	0.050556	0	0
ROBO2	5	3	2	0	0.835	0.0805	9.92516e-05	0.00992516	5.9551e-05	0.0059551	3.97007e-05	0.00397007	0	0	2.75885e-06	2.45231e-06	2.51782e-06	0.275885	0.245231	0.251782	362470	407779	397170	1.25905	0.219122	2.46407e-06	2.19029e-06	2.19029e-06	0.246407	0.219029	0.219029	367570	456562	456562	1.25905	0.195709	2.94777e-07	2.62024e-07	3.2753e-07	0.0294777	0.0262024	0.032753	3.39239e+06	3.81644e+06	3.05315e+06	1.4645	0.0201282	0	0
SHH	5	2	2	1	0.456	0	9.92516e-05	0.00992516	3.97007e-05	0.00397007	3.97007e-05	0.00397007	1.98503e-05	0.00198503	2.7584e-06	2.45191e-06	2.66788e-06	0.27584	0.245191	0.266788	362529	407845	374829	0.24391	1.13091	1.78653e-06	1.58803e-06	1.58803e-06	0.178653	0.158803	0.158803	551356	629712	629712	0.24391	0.7436	9.71872e-07	8.63886e-07	1.07986e-06	0.0971872	0.0863886	0.107986	551356	1.15756e+06	926048	2.03946	0.0889309	4.85936e-07	4.31943e-07
ATXN7L3	5	2	3	0	0.61	0.0413	9.92516e-05	0.00992516	3.97007e-05	0.00397007	5.9551e-05	0.0059551	0	0	2.75787e-06	2.45144e-06	2.68369e-06	0.275787	0.245144	0.268369	362599	407924	372622	0.362003	0.761834	1.71275e-06	1.52244e-06	1.52244e-06	0.171275	0.152244	0.152244	551356	656840	656840	0.362003	0.47313	1.04512e-06	9.28995e-07	1.16124e-06	0.104512	0.0928995	0.116124	956828	1.07643e+06	861145	0.929139	0.112483	0	0
GFPT1	6	0	5	1	0.383	0.187	0.000119102	0.0119102	0	0	9.92516e-05	0.00992516	1.98503e-05	0.00198503	2.75572e-06	2.44953e-06	3.06191e-06	0.275572	0.244953	0.306191	362881	408241	326593	3.19255	0.0863174	0	0	0	0	0	0	NA	#DIV/0!	#DIV/0!	0.671031	0	2.75572e-06	2.44953e-06	3.06191e-06	0.275572	0.244953	0.306191	362881	408241	326593	2.52152	0.109288	5.51144e-07	4.89906e-07
FURIN	6	2	4	0	0.693	0.0738	0.000119102	0.0119102	3.97007e-05	0.00397007	7.94013e-05	0.00794013	0	0	2.75161e-06	2.44588e-06	2.68964e-06	0.275161	0.244588	0.268964	363423	408851	371797	0.699491	0.393374	1.65468e-06	1.47083e-06	1.47083e-06	0.165468	0.147083	0.147083	551356	679888	679888	0.699491	0.236556	1.09693e-06	9.75048e-07	1.21881e-06	0.109693	0.0975048	0.121881	911636	1.02559e+06	820472	1.90317	0.0576368	0	0
TLN1	15	0	9	6	0.658	0.0757	0.000297755	0.0297755	0	0	0.000178653	0.0178653	0.000119102	0.0119102	2.74947e-06	2.44397e-06	3.05497e-06	0.274947	0.244397	0.305497	363707	409170	327336	7.21519	0.0381067	0	0	0	0	0	0	NA	#DIV/0!	#DIV/0!	1.78829	0	2.74947e-06	2.44397e-06	3.05497e-06	0.274947	0.244397	0.305497	363707	409170	327336	5.4269	0.0506637	1.83298e-06	1.62931e-06
PIAS2	6	2	4	0	0.682	0.0984	0.000119102	0.0119102	3.97007e-05	0.00397007	7.94013e-05	0.00794013	0	0	2.74697e-06	2.44175e-06	2.69425e-06	0.274697	0.244175	0.269425	364038	409542	371161	0.425053	0.646264	1.61074e-06	1.43176e-06	1.43176e-06	0.161074	0.143176	0.143176	551356	698439	698439	0.425053	0.378949	1.13623e-06	1.00998e-06	1.26248e-06	0.113623	0.100998	0.126248	880101	990114	792091	1.07325	0.105869	0	0
HNRNPUL2	6	3	3	0	0.867	0.108	0.000119102	0.0119102	5.9551e-05	0.0059551	5.9551e-05	0.0059551	0	0	2.74679e-06	2.44159e-06	2.52079e-06	0.274679	0.244159	0.252079	364061	409569	396701	0.684105	0.401516	2.39038e-06	2.12478e-06	2.12478e-06	0.239038	0.212478	0.212478	367570	470637	470637	0.684105	0.349417	3.56413e-07	3.16811e-07	3.96014e-07	0.0356413	0.0316811	0.0396014	2.80574e+06	3.15645e+06	2.52516e+06	0.689568	0.0516863	0	0
SPTBN2	20	0	16	4	0.808	0.268	0.000397007	0.0397007	0	0	0.000317605	0.0317605	7.94013e-05	0.00794013	2.74411e-06	2.43921e-06	3.04901e-06	0.274411	0.243921	0.304901	364417	409969	327975	NA	NA	0	0	0	0	0	0	NA	#DIV/0!	#DIV/0!	NA	NA	2.74411e-06	2.43921e-06	3.04901e-06	0.274411	0.243921	0.304901	68919.4	409969	327975	NA	NA	6.86027e-07	6.09802e-07
GRIA1	11	0	7	4	0.563	0.131	0.000218354	0.0218354	0	0	0.000138952	0.0138952	7.94013e-05	0.00794013	2.7325e-06	2.42889e-06	3.03611e-06	0.27325	0.242889	0.303611	365966	411711	329369	3.50079	0.0780538	0	0	0	0	0	0	NA	#DIV/0!	#DIV/0!	0.947303	0	2.7325e-06	2.42889e-06	3.03611e-06	0.27325	0.242889	0.303611	365966	411711	329369	2.55348	0.107011	1.56143e-06	1.38793e-06
KLHL7	6	1	4	1	0.385	0.404	0.000119102	0.0119102	1.98503e-05	0.00198503	7.94013e-05	0.00794013	1.98503e-05	0.00198503	2.72982e-06	2.4265e-06	2.91482e-06	0.272982	0.24265	0.291482	366325	412116	343074	1.98271	0.137681	5.32386e-07	4.73232e-07	4.73232e-07	0.0532386	0.0473232	0.0473232	1.10271e+06	2.11313e+06	2.11313e+06	0.248131	0.214558	2.19743e-06	1.95327e-06	2.44159e-06	0.219743	0.195327	0.244159	455077	511961	409569	1.982706653	0.218548	5.49358e-07	4.88318e-07
DNAJC13	11	2	7	2	0.812	0.131	0.000218354	0.0218354	3.97007e-05	0.00397007	0.000138952	0.0138952	3.97007e-05	0.00397007	2.72803e-06	2.42492e-06	2.68615e-06	0.272803	0.242492	0.268615	366565	412385	372281	2.89052	0.0943785	1.55249e-06	1.37999e-06	1.37999e-06	0.155249	0.137999	0.137999	551356	724640	724640	2.89052	0.0537098	1.17554e-06	1.04492e-06	1.30615e-06	0.117554	0.104492	0.130615	850675	957010	765608	2.29626	0.0511935	3.35868e-07	2.98549e-07
BCAS3	6	4	1	1	0.687	0.315	0.000119102	0.0119102	7.94013e-05	0.00794013	1.98503e-05	0.00198503	1.98503e-05	0.00198503	2.72714e-06	2.42412e-06	2.48625e-06	0.272714	0.242412	0.248625	366685	412520	402212	NA	NA	2.44755e-06	2.1756e-06	2.1756e-06	0.36	0.21756	0.21756	275678	459644	459644	NA	NA	2.79592e-07	2.48526e-07	3.10658e-07	0.0279592	0.0248526	0.0310658	1.10271e+06	4.02372e+06	3.21898e+06	NA	NA	2.79592e-07	2.48526e-07
PRKD2	9	0	7	2	0.565	0.0731	0.000178653	0.0178653	0	0	0.000138952	0.0138952	3.97007e-05	0.00397007	2.71999e-06	2.41777e-06	3.02221e-06	0.271999	0.241777	0.302221	367648	413604	330883	3.06023	0.0888819	0	0	0	0	0	0	NA	#DIV/0!	#DIV/0!	0.549292	0	2.71999e-06	2.41777e-06	3.02221e-06	0.271999	0.241777	0.302221	367648	413604	330883	3.06023	0.0888819	7.7714e-07	6.90791e-07
ERCC6L	5	2	3	0	0.611	0.067	9.92516e-05	0.00992516	3.97007e-05	0.00397007	5.9551e-05	0.0059551	0	0	2.70927e-06	2.40824e-06	2.6399e-06	0.270927	0.240824	0.26399	369103	415241	378803	2.12024	0.127782	1.66683e-06	1.48163e-06	1.48163e-06	0.166683	0.148163	0.148163	551356	674933	674933	0.326498	0.510518	1.04244e-06	9.26613e-07	1.15827e-06	0.104244	0.0926613	0.115827	959288	1.0792e+06	863359	1.79374	0.0581156	0	0
RAPGEF2	8	1	6	1	0.645	0.109	0.000158803	0.0158803	1.98503e-05	0.00198503	0.000119102	0.0119102	1.98503e-05	0.00198503	2.69855e-06	2.39871e-06	2.82153e-06	0.269855	0.239871	0.282153	370569	416890	354418	4.64096	0.0581465	7.95899e-07	7.07466e-07	7.07466e-07	0.0795899	0.0707466	0.0707466	1.10271e+06	1.4135e+06	1.4135e+06	1.62258	0.0490514	1.90265e-06	1.69125e-06	2.11406e-06	0.190265	0.169125	0.211406	525582	591279	473023	3.01837	0.0630357	3.17109e-07	2.81875e-07
SRPK2	5	3	1	1	0.598	0.128	9.92516e-05	0.00992516	5.9551e-05	0.0059551	1.98503e-05	0.00198503	1.98503e-05	0.00198503	2.69587e-06	2.39633e-06	2.47613e-06	0.269587	0.239633	0.247613	370937	417305	403856	0.782111	0.344692	2.33678e-06	2.07714e-06	2.07714e-06	0.233678	0.207714	0.207714	367570	481432	481432	0.782111	0.347849	3.59092e-07	3.19193e-07	3.98992e-07	0.0359092	0.0319193	0.0398992	1.10271e+06	3.1329e+06	2.50632e+06	1.59822	0.0567417	3.59092e-07	3.19193e-07
PHF2	5	2	3	0	0.61	0.0771	9.92516e-05	0.00992516	3.97007e-05	0.00397007	5.9551e-05	0.0059551	0	0	2.69391e-06	2.39458e-06	2.62683e-06	0.269391	0.239458	0.262683	371208	417609	380686	3.66335	0.0735367	1.64879e-06	1.46559e-06	1.46559e-06	0.164879	0.146559	0.146559	551356	682319	682319	0.943679	0.174719	1.04512e-06	9.28995e-07	1.16124e-06	0.104512	0.0928995	0.116124	956828	1.07643e+06	861145	2.71967	0.0384282	0	0
RAD21	6	2	3	1	0.598	0.099	0.000119102	0.0119102	3.97007e-05	0.00397007	5.9551e-05	0.0059551	1.98503e-05	0.00198503	2.68694e-06	2.38839e-06	2.62779e-06	0.268694	0.238839	0.262779	372171	418692	380548	0.691262	0.388701	1.60966e-06	1.43081e-06	1.43081e-06	0.160966	0.143081	0.143081	551356	698904	698904	0.691262	0.232859	1.07728e-06	9.5758e-07	1.19697e-06	0.107728	0.095758	0.119697	928266	1.0443e+06	835439	1.39546	0.0771988	3.59092e-07	3.19193e-07
ZFHX4	7	3	4	0	0.936	0.0851	0.000138952	0.0138952	5.9551e-05	0.0059551	7.94013e-05	0.00794013	0	0	2.68042e-06	2.3826e-06	2.43341e-06	0.268042	0.23826	0.243341	373076	419710	410946	1.17074	0.22895	2.45174e-06	2.17933e-06	2.17933e-06	0.245174	0.217933	0.217933	367570	458857	458857	1.17074	0.209418	2.28676e-07	2.03267e-07	2.54084e-07	0.0228676	0.0203267	0.0254084	4.373e+06	4.91963e+06	3.9357e+06	1.5286	0.0149598	0	0
H1-5	3	0	3	0			5.9551e-05	0.0059551	0	0	5.9551e-05	0.0059551	0	0	2.67979e-06	2.38204e-06	2.97755e-06	0.267979	0.238204	0.297755	373163	419808	335847	0.00109574	244.565	0	0	0	0	0	0		#DIV/0!	#DIV/0!	0	#DIV/0!	2.67979e-06	2.38204e-06	2.97755e-06	0.267979	0.238204	0.297755		419808	335847	0.00109574	244.565	0	0
ARCN1	3	3	0	0	0.653	0	5.9551e-05	0.0059551	5.9551e-05	0.0059551	0	0	0	0	2.67979e-06	2.38204e-06	2.38204e-06	0.267979	0.238204	0.238204	373163	419808	419808	0.695517	0.385295	2.67979e-06	2.38204e-06	2.38204e-06	0.267979	0.238204	0.238204	367570	419808	419808	0.695517	0.391157	0	0	0	0	0	0	NA	#DIV/0!	#DIV/0!	0.994646	0	0	0
PURA	3	3	0	0	0.246	0	5.9551e-05	0.0059551	5.9551e-05	0.0059551	0	0	0	0	2.67979e-06	2.38204e-06	2.38204e-06	0.267979	0.238204	0.238204	373163	419808	419808	2.2283	0.120262	2.67979e-06	2.38204e-06	2.38204e-06	0.267979	0.238204	0.238204	367570	419808	419808	0.135847	2.00267	0	0	0	0	0	0	NA	#DIV/0!	#DIV/0!	2.09245	0	0	0
SMURF1	9	1	6	2	0.632	0.213	0.000178653	0.0178653	1.98503e-05	0.00198503	0.000119102	0.0119102	3.97007e-05	0.00397007	2.67533e-06	2.37807e-06	2.81636e-06	0.267533	0.237807	0.281636	373786	420509	355068	NA	NA	7.02999e-07	6.24888e-07	6.24888e-07	0.09	0.0624888	0.0624888	1.10271e+06	1.60029e+06	1.60029e+06	NA	NA	1.97233e-06	1.75318e-06	2.19148e-06	0.197233	0.175318	0.219148	183785	570392	456313	NA	NA	6.57443e-07	5.84394e-07
CIT	9	1	7	1	0.689	0.185	0.000178653	0.0178653	1.98503e-05	0.00198503	0.000138952	0.0138952	1.98503e-05	0.00198503	2.67265e-06	2.37569e-06	2.80783e-06	0.267265	0.237569	0.280783	374161	420931	356147	6.5947	0.0405272	7.28011e-07	6.47121e-07	6.47121e-07	0.0728011	0.0647121	0.0647121	1.10271e+06	1.54531e+06	1.54531e+06	2.29234	0.0317584	1.94464e-06	1.72857e-06	2.16071e-06	0.194464	0.172857	0.216071	514235	578514	462811	4.30236	0.0451993	2.77805e-07	2.46938e-07
RUNX1T1	6	2	4	0	0.684	0.137	0.000119102	0.0119102	3.97007e-05	0.00397007	7.94013e-05	0.00794013	0	0	2.67086e-06	2.3741e-06	2.62501e-06	0.267086	0.23741	0.262501	374411	421212	380951	0.487814	0.547516	1.54178e-06	1.37047e-06	1.37047e-06	0.154178	0.137047	0.137047	551356	729678	729678	0.487814	0.316058	1.12909e-06	1.00363e-06	1.25454e-06	0.112909	0.100363	0.125454	885672	996381	797104	1.27721	0.0884023	0	0
KIAA0232	5	3	2	0	0.874	0.0927	9.92516e-05	0.00992516	5.9551e-05	0.0059551	3.97007e-05	0.00397007	0	0	2.65648e-06	2.36132e-06	2.41134e-06	0.265648	0.236132	0.241134	376438	423493	414707	0.48934	0.54287	2.43138e-06	2.16122e-06	2.16122e-06	0.243138	0.216122	0.216122	367570	462701	462701	0.48934	0.496868	2.25103e-07	2.00091e-07	2.50114e-07	0.0225103	0.0200091	0.0250114	4.44242e+06	4.99772e+06	3.99817e+06	0.919842	0.0244719	0	0
ZNF609	9	2	6	1	0.818	0.0596	0.000178653	0.0178653	3.97007e-05	0.00397007	0.000119102	0.0119102	1.98503e-05	0.00198503	2.6555e-06	2.36044e-06	2.57721e-06	0.26555	0.236044	0.257721	376577	423649	388017	0.610184	0.435196	1.68005e-06	1.49338e-06	1.49338e-06	0.168005	0.149338	0.149338	551356	669622	669622	0.610184	0.275335	9.75445e-07	8.67062e-07	1.08383e-06	0.0975445	0.0867062	0.108383	1.02517e+06	1.15332e+06	922656	1.53574	0.0635162	1.62574e-07	1.4451e-07
SOX6	4	3	1	0	0.746	0.0939	7.94013e-05	0.00794013	5.9551e-05	0.0059551	1.98503e-05	0.00198503	0	0	2.65505e-06	2.36005e-06	2.41047e-06	0.265505	0.236005	0.241047	376641	423721	414858	0.453027	0.586069	2.42816e-06	2.15837e-06	2.15837e-06	0.242816	0.215837	0.215837	367570	463313	463313	0.453027	0.600531	2.26889e-07	2.01679e-07	2.52099e-07	0.0226889	0.0201679	0.0252099	1.10271e+06	4.95837e+06	3.96669e+06	1.26572	0.0716476	0	0
CAMK2B	4	3	1	0	0.422	0.202	7.94013e-05	0.00794013	5.9551e-05	0.0059551	1.98503e-05	0.00198503	0	0	2.65478e-06	2.35981e-06	2.47454e-06	0.265478	0.235981	0.247454	376679	423763	404115	2.81919	0.0941684	2.13848e-06	1.90087e-06	1.90087e-06	0.213848	0.190087	0.190087	367570	526076	526076	0.518348	0.524853	5.16307e-07	4.5894e-07	5.73674e-07	0.0516307	0.045894	0.0573674	1.10271e+06	2.17894e+06	1.74315e+06	2.30084	0.0394142	0	0
AFDN	11	1	7	3	0.7	0.13	0.000218354	0.0218354	1.98503e-05	0.00198503	0.000138952	0.0138952	5.9551e-05	0.0059551	2.653e-06	2.35822e-06	2.77508e-06	0.2653	0.235822	0.277508	376932	424049	360351	2.06951	0.128194	7.7714e-07	6.90791e-07	6.90791e-07	0.077714	0.0690791	0.0690791	1.10271e+06	1.44761e+06	1.44761e+06	2.06951	0.0375519	1.87586e-06	1.66743e-06	2.08428e-06	0.187586	0.166743	0.208428	533090	599726	479781	2.22231	0.0844101	8.03938e-07	7.14612e-07
PLXNB1	10	2	6	2	0.747	0.275	0.000198503	0.0198503	3.97007e-05	0.00397007	0.000119102	0.0119102	3.97007e-05	0.00397007	2.65121e-06	2.35663e-06	2.65796e-06	0.265121	0.235663	0.265796	377186	424335	376229	3.49646	0.0758255	1.29523e-06	1.15132e-06	1.15132e-06	0.129523	0.115132	0.115132	551356	868569	868569	0.925919	0.139886	1.35598e-06	1.20531e-06	1.50664e-06	0.135598	0.120531	0.150664	737476	829661	663729	3.49646	0.0387814	4.51992e-07	4.01771e-07
EPHA4	8	1	6	1	0.66	0.0767	0.000158803	0.0158803	1.98503e-05	0.00198503	0.000119102	0.0119102	1.98503e-05	0.00198503	2.64701e-06	2.3529e-06	2.75785e-06	0.264701	0.23529	0.275785	377785	425008	362602	3.66816	0.0721619	8.24751e-07	7.33112e-07	7.33112e-07	0.0824751	0.0733112	0.0733112	1.10271e+06	1.36405e+06	1.36405e+06	1.51623	0.0543948	1.82226e-06	1.61979e-06	2.02473e-06	0.182226	0.161979	0.202473	548769	617365	493892	2.15192	0.0846805	3.0371e-07	2.69964e-07
BTRC	6	2	4	0	0.619	0.281	0.000119102	0.0119102	3.97007e-05	0.00397007	7.94013e-05	0.00794013	0	0	2.64585e-06	2.35187e-06	2.65439e-06	0.264585	0.235187	0.265439	377950	425194	376735	NA	NA	1.28451e-06	1.14179e-06	1.14179e-06	0.18	0.114179	0.114179	551356	875817	875817	NA	NA	1.36134e-06	1.21008e-06	1.5126e-06	0.136134	0.121008	0.15126	275678	826394	661115	NA	NA	0	0
ABL1	19	0	11	8	0.731	0.068	0.000377156	0.0377156	0	0	0.000218354	0.0218354	0.000158803	0.0158803	2.64317e-06	2.34948e-06	2.93686e-06	0.264317	0.234948	0.293686	378334	425625	340500	0.797178	0.331566	0	0	0	0	0	0	NA	#DIV/0!	#DIV/0!	0.797178	0	2.64317e-06	2.34948e-06	2.93686e-06	0.264317	0.234948	0.293686	378334	425625	340500	2.23356	0.118339	1.92231e-06	1.70872e-06
SLC12A5	6	1	4	1	0.498	0.0533	0.000119102	0.0119102	1.98503e-05	0.00198503	7.94013e-05	0.00794013	1.98503e-05	0.00198503	2.63933e-06	2.34607e-06	2.74467e-06	0.263933	0.234607	0.274467	378884	426245	364343	4.69246	0.0562462	8.45654e-07	7.51692e-07	7.51692e-07	0.0845654	0.0751692	0.0751692	1.10271e+06	1.33033e+06	1.33033e+06	0.805852	0.104939	1.79368e-06	1.59438e-06	1.99297e-06	0.179368	0.159438	0.199297	557514	627204	501763	3.88661	0.0461502	4.48419e-07	3.98595e-07
CD163	10	1	8	1	0.719	0.295	0.000198503	0.0198503	1.98503e-05	0.00198503	0.000158803	0.0158803	1.98503e-05	0.00198503	2.63781e-06	2.34472e-06	2.79096e-06	0.263781	0.234472	0.279096	379102	426490	358300	NA	NA	6.29752e-07	5.59779e-07	5.59779e-07	0.09	0.0559779	0.0559779	1.10271e+06	1.78642e+06	1.78642e+06	NA	NA	2.00806e-06	1.78494e-06	2.23118e-06	0.200806	0.178494	0.223118	137839	560242	448194	NA	NA	2.51007e-07	2.23118e-07
TRAPPC14	5	3	2	0	0.65	0.25	9.92516e-05	0.00992516	5.9551e-05	0.0059551	3.97007e-05	0.00397007	0	0	2.63513e-06	2.34234e-06	2.48129e-06	0.263513	0.234234	0.248129	379488	426924	403016	NA	NA	2.00985e-06	1.78653e-06	1.78653e-06	0.27	0.178653	0.178653	367570	559744	559744	NA	NA	6.25285e-07	5.55809e-07	6.94761e-07	0.0625285	0.0555809	0.0694761	551356	1.79918e+06	1.43934e+06	NA	NA	0	0
ARHGEF2	8	1	5	2	0.597	0.0682	0.000158803	0.0158803	1.98503e-05	0.00198503	9.92516e-05	0.00992516	3.97007e-05	0.00397007	2.63227e-06	2.3398e-06	2.73978e-06	0.263227	0.23398	0.273978	379900	427387	364993	4.41968	0.059558	8.32344e-07	7.39861e-07	7.39861e-07	0.0832344	0.0739861	0.0739861	1.10271e+06	1.3516e+06	1.3516e+06	1.50625	0.0552593	1.79993e-06	1.59994e-06	1.99992e-06	0.179993	0.159994	0.199992	555578	625025	500020	2.91343	0.0617804	7.19971e-07	6.39975e-07
COL1A1	8	1	6	1	0.668	0.0461	0.000158803	0.0158803	1.98503e-05	0.00198503	0.000119102	0.0119102	1.98503e-05	0.00198503	2.63147e-06	2.33908e-06	2.7345e-06	0.263147	0.233908	0.27345	380016	427518	365697	4.78661	0.0549756	8.52085e-07	7.57409e-07	7.57409e-07	0.0852085	0.0757409	0.0757409	1.10271e+06	1.32029e+06	1.32029e+06	1.50387	0.0566596	1.77938e-06	1.58167e-06	1.97709e-06	0.177938	0.158167	0.197709	561992	632241	505793	3.28274	0.0542041	2.96564e-07	2.63612e-07
VCPIP1	7	1	5	1	0.606	0.0251	0.000138952	0.0138952	1.98503e-05	0.00198503	9.92516e-05	0.00992516	1.98503e-05	0.00198503	2.63058e-06	2.33829e-06	2.72934e-06	0.263058	0.233829	0.272934	380145	427663	366389	3.27643	0.0802878	8.70844e-07	7.74083e-07	7.74083e-07	0.0870844	0.0774083	0.0774083	1.10271e+06	1.29185e+06	1.29185e+06	0.46816	0.186014	1.75973e-06	1.56421e-06	1.95526e-06	0.175973	0.156421	0.195526	568268	639302	511442	2.80827	0.0626625	3.51946e-07	3.12841e-07
KIF21A	11	1	9	1	0.747	0.338	0.000218354	0.0218354	1.98503e-05	0.00198503	0.000178653	0.0178653	1.98503e-05	0.00198503	2.62531e-06	2.3336e-06	2.7856e-06	0.262531	0.23336	0.27856	380908	428522	358990	NA	NA	5.91341e-07	5.25637e-07	5.25637e-07	0.09	0.0525637	0.0525637	1.10271e+06	1.90245e+06	1.90245e+06	NA	NA	2.03396e-06	1.80797e-06	2.25996e-06	0.203396	0.180797	0.225996	122523	553107	442486	NA	NA	2.25996e-07	2.00885e-07
DMXL2	16	1	12	3	0.831	0.102	0.000317605	0.0317605	1.98503e-05	0.00198503	0.000238204	0.0238204	5.9551e-05	0.0059551	2.61369e-06	2.32328e-06	2.72585e-06	0.261369	0.232328	0.272585	382600	430425	366858	1.9233	0.135896	8.02152e-07	7.13024e-07	7.13024e-07	0.0802152	0.0713024	0.0713024	1.10271e+06	1.40248e+06	1.40248e+06	1.9233	0.0417071	1.81154e-06	1.61026e-06	2.01282e-06	0.181154	0.161026	0.201282	552016	621018	496815	2.80262	0.0646375	4.52885e-07	4.02565e-07
KCNQ5	8	1	5	2	0.581	0.169	0.000158803	0.0158803	1.98503e-05	0.00198503	9.92516e-05	0.00992516	3.97007e-05	0.00397007	2.61369e-06	2.32328e-06	2.73915e-06	0.261369	0.232328	0.273915	382600	430425	365077	3.11908	0.083797	7.42303e-07	6.59825e-07	6.59825e-07	0.0742303	0.0659825	0.0659825	1.10271e+06	1.51555e+06	1.51555e+06	0.67958	0.10923	1.87139e-06	1.66346e-06	2.07932e-06	0.187139	0.166346	0.207932	534362	601158	480926	2.4395	0.0767122	7.48556e-07	6.65383e-07
GRM1	8	2	5	1	0.718	0.245	0.000158803	0.0158803	3.97007e-05	0.00397007	9.92516e-05	0.00992516	1.98503e-05	0.00198503	2.60833e-06	2.31852e-06	2.59841e-06	0.260833	0.231852	0.259841	383387	431310	384851	NA	NA	1.34883e-06	1.19896e-06	1.19896e-06	0.18	0.119896	0.119896	551356	834056	834056	NA	NA	1.2595e-06	1.11956e-06	1.39945e-06	0.12595	0.111956	0.139945	220542	893209	714567	NA	NA	2.51901e-07	2.23912e-07
BRD1	6	2	4	0	0.708	0.124	0.000119102	0.0119102	3.97007e-05	0.00397007	7.94013e-05	0.00794013	0	0	2.60833e-06	2.31852e-06	2.55037e-06	0.260833	0.231852	0.255037	383387	431310	392100	0.579143	0.450378	1.565e-06	1.39111e-06	1.39111e-06	0.1565	0.139111	0.139111	551356	718850	718850	0.579143	0.270227	1.04333e-06	9.27407e-07	1.15926e-06	0.104333	0.0927407	0.115926	958467	1.07827e+06	862620	2.67057	0.0390678	0	0
TM9SF4	10	0	7	3	0.583	0.119	0.000198503	0.0198503	0	0	0.000138952	0.0138952	5.9551e-05	0.0059551	2.60744e-06	2.31772e-06	2.89716e-06	0.260744	0.231772	0.289716	383518	431458	345166	0.477608	0.545937	0	0	0	0	0	0	NA	#DIV/0!	#DIV/0!	0.477608	0	2.60744e-06	2.31772e-06	2.89716e-06	0.260744	0.231772	0.289716	383518	431458	345166	1.85343	0.140682	1.11747e-06	9.9331e-07
MSI1	5	2	2	1	0.464	0.0839	9.92516e-05	0.00992516	3.97007e-05	0.00397007	3.97007e-05	0.00397007	1.98503e-05	0.00198503	2.59422e-06	2.30597e-06	2.51877e-06	0.259422	0.230597	0.251877	385472	433656	397019	0.631821	0.410594	1.63664e-06	1.45479e-06	1.45479e-06	0.163664	0.145479	0.145479	551356	687384	687384	0.631821	0.287061	9.5758e-07	8.51182e-07	1.06398e-06	0.095758	0.0851182	0.106398	551356	1.17484e+06	939869	1.29813	0.139717	4.7879e-07	4.25591e-07
RIT1	6	0	6	0	0.516	0.282	0.000119102	0.0119102	0	0	0.000119102	0.0119102	0	0	2.59404e-06	2.30581e-06	2.88227e-06	0.259404	0.230581	0.288227	385499	433686	346949	NA	NA	0	0	0	0	0	0	NA	#DIV/0!	#DIV/0!	NA	NA	2.59404e-06	2.30581e-06	2.88227e-06	0.259404	0.230581	0.288227	183785	433686	346949	NA	NA	0	0
RC3H1	8	2	4	2	0.686	0.177	0.000158803	0.0158803	3.97007e-05	0.00397007	7.94013e-05	0.00794013	3.97007e-05	0.00397007	2.59225e-06	2.30423e-06	2.55355e-06	0.259225	0.230423	0.255355	385765	433985	391612	1.40608	0.18436	1.47031e-06	1.30695e-06	1.30695e-06	0.147031	0.130695	0.130695	551356	765143	765143	1.40608	0.104568	1.12194e-06	9.97281e-07	1.2466e-06	0.112194	0.0997281	0.12466	891313	1.00273e+06	802182	1.98903	0.0564064	5.6097e-07	4.9864e-07
STXBP5	7	1	6	0	0.658	0.151	0.000138952	0.0138952	1.98503e-05	0.00198503	0.000119102	0.0119102	0	0	2.59136e-06	2.30343e-06	2.71076e-06	0.259136	0.230343	0.271076	385898	434135	368900	3.58151	0.0723538	7.58382e-07	6.74117e-07	6.74117e-07	0.0758382	0.0674117	0.0674117	1.10271e+06	1.48342e+06	1.48342e+06	1.50736	0.0503119	1.83298e-06	1.62931e-06	2.03664e-06	0.183298	0.162931	0.203664	545560	613755	491004	2.07415	0.0883724	0	0
KCNH3	8	0	7	1	0.587	0.117	0.000158803	0.0158803	0	0	0.000138952	0.0138952	1.98503e-05	0.00198503	2.58243e-06	2.29549e-06	2.86936e-06	0.258243	0.229549	0.286936	387232	435636	348509	4.08026	0.0632907	0	0	0	0	0	0	NA	#DIV/0!	#DIV/0!	0.558126	0	2.58243e-06	2.29549e-06	2.86936e-06	0.258243	0.229549	0.286936	387232	435636	348509	3.52214	0.0733199	3.68918e-07	3.27927e-07
PRKDC	18	0	17	1	0.83	0.0249	0.000357306	0.0357306	0	0	0.000337456	0.0337456	1.98503e-05	0.00198503	2.58154e-06	2.2947e-06	2.86837e-06	0.258154	0.22947	0.286837	387366	435787	348630	6.51378	0.0396319	0	0	0	0	0	0	NA	#DIV/0!	#DIV/0!	2.81738	0	2.58154e-06	2.2947e-06	2.86837e-06	0.258154	0.22947	0.286837	387366	435787	348630	3.69641	0.0698391	1.51855e-07	1.34982e-07
DOCK2	9	1	6	2	0.655	0.18	0.000178653	0.0178653	1.98503e-05	0.00198503	0.000119102	0.0119102	3.97007e-05	0.00397007	2.58154e-06	2.2947e-06	2.7056e-06	0.258154	0.22947	0.27056	387366	435787	369604	6.72776	0.0383714	7.32477e-07	6.51091e-07	6.51091e-07	0.0732477	0.0651091	0.0651091	1.10271e+06	1.53588e+06	1.53588e+06	2.88385	0.0253993	1.84906e-06	1.64361e-06	2.05451e-06	0.184906	0.164361	0.205451	540816	608418	486734	3.84391	0.0481036	6.16353e-07	5.47869e-07
PSMD11	4	2	2	0	0.522	0.0335	7.94013e-05	0.00794013	3.97007e-05	0.00397007	3.97007e-05	0.00397007	0	0	2.58064e-06	2.2939e-06	2.48367e-06	0.258064	0.22939	0.248367	387500	435938	402629	0.415168	0.621591	1.72668e-06	1.53483e-06	1.53483e-06	0.172668	0.153483	0.153483	551356	651539	651539	0.415168	0.436863	8.53961e-07	7.59077e-07	9.48846e-07	0.0853961	0.0759077	0.0948846	551356	1.31739e+06	1.05391e+06	1.18841	0.152616	0	0
EBF1	7	1	4	2	0.503	0.0991	0.000138952	0.0138952	1.98503e-05	0.00198503	7.94013e-05	0.00794013	3.97007e-05	0.00397007	2.58055e-06	2.29382e-06	2.68845e-06	0.258055	0.229382	0.268845	387514	435953	371962	2.96353	0.087077	8.04742e-07	7.15326e-07	7.15326e-07	0.0804742	0.0715326	0.0715326	1.10271e+06	1.39796e+06	1.39796e+06	0.863957	0.0931461	1.77581e-06	1.5785e-06	1.97312e-06	0.177581	0.15785	0.197312	563123	633514	506811	2.09957	0.0845796	8.87905e-07	7.89249e-07
INTS3	6	1	4	1	0.491	0.148	0.000119102	0.0119102	1.98503e-05	0.00198503	7.94013e-05	0.00794013	1.98503e-05	0.00198503	2.57975e-06	2.29311e-06	2.69726e-06	0.257975	0.229311	0.269726	387635	436089	370746	4.9026	0.05262	7.61062e-07	6.76499e-07	6.76499e-07	0.0761062	0.0676499	0.0676499	1.10271e+06	1.4782e+06	1.4782e+06	1.68973	0.0450404	1.81869e-06	1.61661e-06	2.02076e-06	0.181869	0.161661	0.202076	549847	618578	494862	3.21287	0.0566063	4.54672e-07	4.04153e-07
FBXO8	6	1	5	0	0.582	0.205	0.000119102	0.0119102	1.98503e-05	0.00198503	9.92516e-05	0.00992516	0	0	2.57707e-06	2.29073e-06	2.7056e-06	0.257707	0.229073	0.27056	388038	436542	369604	NA	NA	7.10146e-07	6.3124e-07	6.3124e-07	0.09	0.063124	0.063124	1.10271e+06	1.58418e+06	1.58418e+06	NA	NA	1.86692e-06	1.65949e-06	2.07436e-06	0.186692	0.165949	0.207436	220542	602596	482077	NA	NA	0	0
BOD1L1	12	3	8	1	0.952	0.167	0.000238204	0.0238204	5.9551e-05	0.0059551	0.000158803	0.0158803	1.98503e-05	0.00198503	2.57528e-06	2.28914e-06	2.36537e-06	0.257528	0.228914	0.236537	388307	436845	422768	0.801233	0.321415	2.23227e-06	1.98424e-06	1.98424e-06	0.223227	0.198424	0.198424	367570	503972	503972	0.801233	0.278604	3.43014e-07	3.04901e-07	3.81126e-07	0.0343014	0.0304901	0.0381126	2.91534e+06	3.27975e+06	2.6238e+06	0.922085	0.0371998	4.28767e-08	3.81126e-08
SSBP3	4	2	2	0	0.496	0.0627	7.94013e-05	0.00794013	3.97007e-05	0.00397007	3.97007e-05	0.00397007	0	0	2.57493e-06	2.28882e-06	2.48891e-06	0.257493	0.228882	0.248891	388361	436906	401782	0.557348	0.461996	1.67451e-06	1.48846e-06	1.48846e-06	0.167451	0.148846	0.148846	551356	671837	671837	0.557348	0.325418	9.00411e-07	8.00365e-07	1.00046e-06	0.0900411	0.0800365	0.100046	551356	1.24943e+06	999544	1.21666	0.149073	0	0
MORC3	6	2	3	1	0.637	0.106	0.000119102	0.0119102	3.97007e-05	0.00397007	5.9551e-05	0.0059551	1.98503e-05	0.00198503	2.56992e-06	2.28438e-06	2.50055e-06	0.256992	0.228438	0.250055	389117	437756	399913	0.602768	0.426354	1.59716e-06	1.4197e-06	1.4197e-06	0.159716	0.14197	0.14197	551356	704376	704376	0.602768	0.264971	9.72765e-07	8.6468e-07	1.08085e-06	0.0972765	0.086468	0.108085	1.028e+06	1.1565e+06	925197	1.89179	0.0514203	3.24255e-07	2.88227e-07
GABBR1	7	0	5	2	0.425	0.113	0.000138952	0.0138952	0	0	9.92516e-05	0.00992516	3.97007e-05	0.00397007	2.56814e-06	2.28279e-06	2.85348e-06	0.256814	0.228279	0.285348	389387	438061	350449	4.20276	0.0611059	0	0	0	0	0	0	NA	#DIV/0!	#DIV/0!	0.618518	0	2.56814e-06	2.28279e-06	2.85348e-06	0.256814	0.228279	0.285348	389387	438061	350449	3.58424	0.0716507	1.02725e-06	9.13115e-07
ULK1	6	3	3	0	0.883	0.16	0.000119102	0.0119102	5.9551e-05	0.0059551	5.9551e-05	0.0059551	0	0	2.56456e-06	2.27961e-06	2.34929e-06	0.256456	0.227961	0.234929	389930	438671	425661	1.25407	0.2045	2.25103e-06	2.00091e-06	2.00091e-06	0.225103	0.200091	0.200091	367570	499772	499772	1.25407	0.179498	3.13536e-07	2.78699e-07	3.48373e-07	0.0313536	0.0278699	0.0348373	3.18943e+06	3.58811e+06	2.87048e+06	1.09554	0.0286192	0	0
PLXND1	8	1	7	0	0.721	0.0835	0.000158803	0.0158803	1.98503e-05	0.00198503	0.000138952	0.0138952	0	0	2.56322e-06	2.27842e-06	2.6661e-06	0.256322	0.227842	0.26661	390134	438901	375080	6.012	0.0426351	8.18677e-07	7.27713e-07	7.27713e-07	0.0818677	0.0727713	0.0727713	1.10271e+06	1.37417e+06	1.37417e+06	1.84744	0.0443142	1.74455e-06	1.55071e-06	1.93838e-06	0.174455	0.155071	0.193838	573215	644867	515893	4.16456	0.0418902	0	0
KSR2	7	1	5	1	0.618	0.0417	0.000138952	0.0138952	1.98503e-05	0.00198503	9.92516e-05	0.00992516	1.98503e-05	0.00198503	2.56215e-06	2.27747e-06	2.65661e-06	0.256215	0.227747	0.265661	390297	439084	376420	3.68218	0.0695825	8.56016e-07	7.60903e-07	7.60903e-07	0.0856016	0.0760903	0.0760903	1.10271e+06	1.31423e+06	1.31423e+06	1.03766	0.0824951	1.70614e-06	1.51657e-06	1.89571e-06	0.170614	0.151657	0.189571	586120	659385	527508	2.64452	0.0645158	3.41227e-07	3.03313e-07
TOP1	4	1	3	0	0.379	0	7.94013e-05	0.00794013	1.98503e-05	0.00198503	5.9551e-05	0.0059551	0	0	2.55742e-06	2.27326e-06	2.64307e-06	0.255742	0.227326	0.264307	391020	439897	378348	3.32695	0.0768697	8.93265e-07	7.94013e-07	7.94013e-07	0.0893265	0.0794013	0.0794013	1.10271e+06	1259425	1259425	0.787226	0.115196	1.66415e-06	1.47925e-06	1.84906e-06	0.166415	0.147925	0.184906	367570	676020	540816	2.53972	0.107121	0	0
NNT	8	2	5	1	0.759	0.172	0.000158803	0.0158803	3.97007e-05	0.00397007	9.92516e-05	0.00992516	1.98503e-05	0.00198503	2.55563e-06	2.27167e-06	2.51087e-06	0.255563	0.227167	0.251087	391293	440204	398269	0.609257	0.419467	1.47925e-06	1.31489e-06	1.31489e-06	0.147925	0.131489	0.131489	551356	760522	760522	0.609257	0.242795	1.07638e-06	9.56786e-07	1.19598e-06	0.107638	0.0956786	0.119598	929036	1.04517e+06	836133	1.46923	0.0732616	2.15277e-07	1.91357e-07
BTK	5	0	4	1	0.285	0	9.92516e-05	0.00992516	0	0	7.94013e-05	0.00794013	1.98503e-05	0.00198503	2.55474e-06	2.27088e-06	2.8386e-06	0.255474	0.227088	0.28386	391430	440358	352287	0.00146098	174.864	0	0	0	0	0	0		#DIV/0!	#DIV/0!	0	#DIV/0!	2.55474e-06	2.27088e-06	2.8386e-06	0.255474	0.227088	0.28386		440358	352287	0.00146098	174.864	6.38684e-07	5.67719e-07
DHDDS	23	0	13	10	0.78	0.243	0.000456558	0.0456558	0	0	0.000258054	0.0258054	0.000198503	0.0198503	2.55474e-06	2.27088e-06	2.8386e-06	0.255474	0.227088	0.28386	391430	440358	352287	NA	NA	0	0	0	0	0	0	NA	#DIV/0!	#DIV/0!	NA	NA	2.55474e-06	2.27088e-06	2.8386e-06	0.255474	0.227088	0.28386	84823.9	440358	352287	NA	NA	1.96518e-06	1.74683e-06
HNRNPD	3	3	0	0	0.492	0.0479	5.9551e-05	0.0059551	5.9551e-05	0.0059551	0	0	0	0	2.55143e-06	2.26794e-06	2.26794e-06	0.255143	0.226794	0.226794	391937	440929	440929	0.362007	0.704802	2.55143e-06	2.26794e-06	2.26794e-06	0.255143	0.226794	0.226794	367570	440929	440929	0.362007	0.751523	0	0	0	0	0	0	NA	#DIV/0!	#DIV/0!	0.88856	0	0	0
AMIGO1	6	0	6	0	0.524	0	0.000119102	0.0119102	0	0	0.000119102	0.0119102	0	0	2.55116e-06	2.2677e-06	2.83463e-06	0.255116	0.22677	0.283463	391978	440975	352780	0.144054	1.77098	0	0	0	0	0	0	NA	#DIV/0!	#DIV/0!	0.144054	0	2.55116e-06	2.2677e-06	2.83463e-06	0.255116	0.22677	0.283463	391978	440975	352780	1.48148	0.172203	0	0
SOCS7	5	2	3	0	0.666	0.0739	9.92516e-05	0.00992516	3.97007e-05	0.00397007	5.9551e-05	0.0059551	0	0	2.54956e-06	2.26627e-06	2.46517e-06	0.254956	0.226627	0.246517	392225	441253	405651	0.347931	0.732777	1.65451e-06	1.47067e-06	1.47067e-06	0.165451	0.147067	0.147067	551356	679962	679962	0.347931	0.475527	8.95051e-07	7.95601e-07	9.94501e-07	0.0895051	0.0795601	0.0994501	1.11725e+06	1.25691e+06	1.00553e+06	1.11007	0.0806301	0	0
ICE1	6	3	2	1	0.94	0.09	0.000119102	0.0119102	5.9551e-05	0.0059551	3.97007e-05	0.00397007	1.98503e-05	0.00198503	2.5458e-06	2.26294e-06	2.28676e-06	0.25458	0.226294	0.228676	392803	441904	437300	0.661911	0.384614	2.43861e-06	2.16766e-06	2.16766e-06	0.243861	0.216766	0.216766	367570	461328	461328	0.661911	0.36842	1.07192e-07	9.52816e-08	1.19102e-07	0.0107192	0.00952816	0.0119102	9.32907e+06	1.04952e+07	8.39617e+06	0.845145	0.0126832	5.35959e-08	4.76408e-08
PHF5A	3	1	2	0	0.0765	0	5.9551e-05	0.0059551	1.98503e-05	0.00198503	3.97007e-05	0.00397007	0	0	2.54312e-06	2.26056e-06	2.62719e-06	0.254312	0.226056	0.262719	393217	442369	380635	NA	NA	8.93265e-07	7.94013e-07	7.94013e-07	0.09	0.0794013	0.0794013	1.10271e+06	1259425	1259425	NA	NA	1.64986e-06	1.46654e-06	1.83318e-06	0.164986	0.146654	0.183318	551356	681876	545501	NA	NA	0	0
UBN2	10	3	7	0	0.98	0.101	0.000198503	0.0198503	5.9551e-05	0.0059551	0.000138952	0.0138952	0	0	2.53419e-06	2.25262e-06	2.28041e-06	0.253419	0.225262	0.228041	394603	443928	438518	1.01578	0.249481	2.40914e-06	2.14145e-06	2.14145e-06	0.240914	0.214145	0.214145	367570	466973	466973	1.01578	0.23717	1.25057e-07	1.11162e-07	1.38952e-07	0.0125057	0.0111162	0.0138952	7.99635e+06	8.99589e+06	7.19671e+06	0.194964	0.0641437	0	0
NOL4	5	2	3	0	0.664	0.0856	9.92516e-05	0.00992516	3.97007e-05	0.00397007	5.9551e-05	0.0059551	0	0	2.53401e-06	2.25246e-06	2.45255e-06	0.253401	0.225246	0.245255	394631	443960	407739	0.464555	0.545471	1.6336e-06	1.45209e-06	1.45209e-06	0.16336	0.145209	0.145209	551356	688662	688662	0.464555	0.351649	9.00411e-07	8.00365e-07	1.00046e-06	0.0900411	0.0800365	0.100046	1.1106e+06	1.24943e+06	999544	1.41932	0.0634396	0	0
EIF4A3	4	0	4	0	0.291	0	7.94013e-05	0.00794013	0	0	7.94013e-05	0.00794013	0	0	2.5333e-06	2.25182e-06	2.81478e-06	0.25333	0.225182	0.281478	394742	444085	355268	0.00146098	173.397	0	0	0	0	0	0		#DIV/0!	#DIV/0!	0	#DIV/0!	2.5333e-06	2.25182e-06	2.81478e-06	0.25333	0.225182	0.281478		444085	355268	0.00146098	173.397	0	0
FLT4	9	1	7	1	0.728	0.07	0.000178653	0.0178653	1.98503e-05	0.00198503	0.000138952	0.0138952	1.98503e-05	0.00198503	2.53151e-06	2.25023e-06	2.62818e-06	0.253151	0.225023	0.262818	395021	444398	380491	2.01702	0.125508	8.30736e-07	7.38432e-07	7.38432e-07	0.0830736	0.0738432	0.0738432	1.10271e+06	1.35422e+06	1.35422e+06	2.01702	0.0411864	1.70078e-06	1.5118e-06	1.88975e-06	0.170078	0.15118	0.188975	587967	661463	529170	3.08599	0.0551128	2.42968e-07	2.15972e-07
KDM2A	7	0	5	2	0.434	0	0.000138952	0.0138952	0	0	9.92516e-05	0.00992516	3.97007e-05	0.00397007	2.52794e-06	2.24706e-06	2.80882e-06	0.252794	0.224706	0.280882	395579	445027	356021	5.37085	0.0470677	0	0	0	0	0	0	NA	#DIV/0!	#DIV/0!	1.05645	0	2.52794e-06	2.24706e-06	2.80882e-06	0.252794	0.224706	0.280882	395579	445027	356021	4.3144	0.0585931	1.01118e-06	8.98823e-07
MINK1	8	0	7	1	0.596	0.0627	0.000158803	0.0158803	0	0	0.000138952	0.0138952	1.98503e-05	0.00198503	2.52615e-06	2.24547e-06	2.80684e-06	0.252615	0.224547	0.280684	395859	445341	356273	3.95891	0.0638092	0	0	0	0	0	0	NA	#DIV/0!	#DIV/0!	0.681266	0	2.52615e-06	2.24547e-06	2.80684e-06	0.252615	0.224547	0.280684	395859	445341	356273	3.27765	0.0770721	3.60879e-07	3.20781e-07
MBNL1	5	1	4	0	0.498	0.186	9.92516e-05	0.00992516	1.98503e-05	0.00198503	7.94013e-05	0.00794013	0	0	2.52079e-06	2.24071e-06	2.6393e-06	0.252079	0.224071	0.26393	396701	446288	378888	NA	NA	7.27118e-07	6.46327e-07	6.46327e-07	0.09	0.0646327	0.0646327	1.10271e+06	1.54721e+06	1.54721e+06	NA	NA	1.79368e-06	1.59438e-06	1.99297e-06	0.179368	0.159438	0.199297	275678	627204	501763	NA	NA	0	0
CBX5	7	0	4	3	0.295	0	0.000138952	0.0138952	0	0	7.94013e-05	0.00794013	5.9551e-05	0.0059551	2.51901e-06	2.23912e-06	2.7989e-06	0.251901	0.223912	0.27989	396982	446605	357284	0.00146098	172.418	0	0	0	0	0	0		#DIV/0!	#DIV/0!	0	#DIV/0!	2.51901e-06	2.23912e-06	2.7989e-06	0.251901	0.223912	0.27989		446605	357284	0.00146098	172.418	1.88926e-06	1.67934e-06
SYCP2	9	3	5	1	0.973	0.105	0.000178653	0.0178653	5.9551e-05	0.0059551	9.92516e-05	0.00992516	1.98503e-05	0.00198503	2.51901e-06	2.23912e-06	2.26592e-06	0.251901	0.223912	0.226592	396982	446605	441323	1.33164	0.189165	2.39842e-06	2.13193e-06	2.13193e-06	0.239842	0.213193	0.213193	367570	469060	469060	1.33164	0.180109	1.20591e-07	1.07192e-07	1.3399e-07	0.0120591	0.0107192	0.013399	8.29251e+06	9.32907e+06	7.46326e+06	0.263663	0.0457367	2.41181e-08	2.14384e-08
TENM3	14	0	12	2	0.765	0.183	0.000277905	0.0277905	0	0	0.000238204	0.0238204	3.97007e-05	0.00397007	2.51901e-06	2.23912e-06	2.7989e-06	0.251901	0.223912	0.27989	396982	446605	357284	6.10477	0.041263	0	0	0	0	0	0	NA	#DIV/0!	#DIV/0!	2.0236	0	2.51901e-06	2.23912e-06	2.7989e-06	0.251901	0.223912	0.27989	396982	446605	357284	4.08116	0.0617227	4.19834e-07	3.73186e-07
DAAM2	11	2	6	3	0.857	0.0198	0.000218354	0.0218354	3.97007e-05	0.00397007	0.000119102	0.0119102	5.9551e-05	0.0059551	2.51758e-06	2.23785e-06	2.40816e-06	0.251758	0.223785	0.240816	397207	446858	415254	0.668856	0.3764	1.75116e-06	1.55658e-06	1.55658e-06	0.175116	0.155658	0.155658	551356	642433	642433	0.668856	0.261814	7.66421e-07	6.81263e-07	8.51579e-07	0.0766421	0.0681263	0.0851579	1.30477e+06	1.46786e+06	1.17429e+06	1.04826	0.073114	3.83211e-07	3.40632e-07
RIMBP2	7	3	3	1	0.853	0.208	0.000138952	0.0138952	5.9551e-05	0.0059551	5.9551e-05	0.0059551	1.98503e-05	0.00198503	2.51633e-06	2.23674e-06	2.32427e-06	0.251633	0.223674	0.232427	397405	447080	430242	0.834328	0.301599	2.1224e-06	1.88658e-06	1.88658e-06	0.21224	0.188658	0.188658	367570	530061	530061	0.834328	0.254384	3.9393e-07	3.5016e-07	4.377e-07	0.039393	0.035016	0.04377	2.53852e+06	2.85584e+06	2.28467e+06	1.18167	0.0333368	1.3131e-07	1.1672e-07
PDE10A	4	2	2	0	0.499	0.0931	7.94013e-05	0.00794013	3.97007e-05	0.00397007	3.97007e-05	0.00397007	0	0	2.51525e-06	2.23578e-06	2.43468e-06	0.251525	0.223578	0.243468	397574	447271	410731	3.62167	0.0694502	1.6202e-06	1.44018e-06	1.44018e-06	0.16202	0.144018	0.144018	551356	694357	694357	1.32171	0.137225	8.95051e-07	7.95601e-07	9.94501e-07	0.0895051	0.0795601	0.0994501	551356	1.25691e+06	1.00553e+06	2.29996	0.0788584	0	0
TAF6	12	1	9	2	0.739	0.534	0.000238204	0.0238204	1.98503e-05	0.00198503	0.000178653	0.0178653	3.97007e-05	0.00397007	2.51454e-06	2.23515e-06	2.70143e-06	0.251454	0.223515	0.270143	397687	447398	370174	NA	NA	4.16261e-07	3.7001e-07	3.7001e-07	0.09	0.037001	0.037001	1.10271e+06	2.70263e+06	2.70263e+06	NA	NA	2.09828e-06	1.86514e-06	2.33142e-06	0.209828	0.186514	0.233142	122523	536154	428923	NA	NA	4.66284e-07	4.14475e-07
OTUD7A	6	2	3	1	0.623	0.158	0.000119102	0.0119102	3.97007e-05	0.00397007	5.9551e-05	0.0059551	1.98503e-05	0.00198503	2.51454e-06	2.23515e-06	2.45965e-06	0.251454	0.223515	0.245965	397687	447398	406561	0.329105	0.764054	1.50426e-06	1.33712e-06	1.33712e-06	0.150426	0.133712	0.133712	551356	747877	747877	0.329105	0.457075	1.01028e-06	8.98029e-07	1.12254e-06	0.101028	0.0898029	0.112254	989822	1.11355e+06	890840	2.99387	0.0337451	3.36761e-07	2.99343e-07
HCN1	8	0	6	2	0.534	0.0575	0.000158803	0.0158803	0	0	0.000119102	0.0119102	3.97007e-05	0.00397007	2.49757e-06	2.22006e-06	2.77508e-06	0.249757	0.222006	0.277508	400389	450438	360351	3.22682	0.0774004	0	0	0	0	0	0	NA	#DIV/0!	#DIV/0!	0.490244	0	2.49757e-06	2.22006e-06	2.77508e-06	0.249757	0.222006	0.277508	400389	450438	360351	2.73657	0.0912663	8.32523e-07	7.4002e-07
SRSF7	4	1	3	0	0.371	0.0949	7.94013e-05	0.00794013	1.98503e-05	0.00198503	5.9551e-05	0.0059551	0	0	2.49408e-06	2.21696e-06	2.59154e-06	0.249408	0.221696	0.259154	400949	451067	385871	0.378093	0.659648	8.08494e-07	7.18661e-07	7.18661e-07	0.0808494	0.0718661	0.0718661	1.10271e+06	1.39148e+06	1.39148e+06	0.378093	0.23985	1.68559e-06	1.4983e-06	1.87288e-06	0.168559	0.14983	0.187288	367570	667422	533937	1.16611	0.233303	0	0
ADCY5	13	0	8	5	0.651	0.135	0.000258054	0.0258054	0	0	0.000158803	0.0158803	9.92516e-05	0.00992516	2.494e-06	2.21688e-06	2.77111e-06	0.2494	0.221688	0.277111	400963	451083	360867	4.50342	0.05538	0	0	0	0	0	0	NA	#DIV/0!	#DIV/0!	1.0385	0	2.494e-06	2.21688e-06	2.77111e-06	0.2494	0.221688	0.277111	400963	451083	360867	3.46492	0.0719784	1.55875e-06	1.38555e-06
IREB2	7	2	4	1	0.746	0.113	0.000138952	0.0138952	3.97007e-05	0.00397007	7.94013e-05	0.00794013	1.98503e-05	0.00198503	2.49221e-06	2.2153e-06	2.41698e-06	0.249221	0.22153	0.241698	401250	451407	413740	0.937471	0.265844	1.58465e-06	1.40858e-06	1.40858e-06	0.158465	0.140858	0.140858	551356	709935	709935	0.937471	0.169035	9.07557e-07	8.06717e-07	1.0084e-06	0.0907557	0.0806717	0.10084	1.10186e+06	1.23959e+06	991673	1.33038	0.0682179	2.26889e-07	2.01679e-07
XPO7	7	0	5	2	0.443	0.0465	0.000138952	0.0138952	0	0	9.92516e-05	0.00992516	3.97007e-05	0.00397007	2.48774e-06	2.21133e-06	2.76416e-06	0.248774	0.221133	0.276416	401971	452217	361774	4.08267	0.0609342	0	0	0	0	0	0	NA	#DIV/0!	#DIV/0!	0.796968	0	2.48774e-06	2.21133e-06	2.76416e-06	0.248774	0.221133	0.276416	401971	452217	361774	3.2857	0.0757141	9.95097e-07	8.84531e-07
GRIK3	10	0	8	2	0.652	0.084	0.000198503	0.0198503	0	0	0.000158803	0.0158803	3.97007e-05	0.00397007	2.48685e-06	2.21053e-06	2.76317e-06	0.248685	0.221053	0.276317	402115	452380	361904	0.606441	0.410073	0	0	0	0	0	0	NA	#DIV/0!	#DIV/0!	0.606441	0	2.48685e-06	2.21053e-06	2.76317e-06	0.248685	0.221053	0.276317	402115	452380	361904	2.39438	0.103862	6.21712e-07	5.52633e-07
TUBGCP4	9	1	6	2	0.62	0.497	0.000178653	0.0178653	1.98503e-05	0.00198503	0.000119102	0.0119102	3.97007e-05	0.00397007	2.48596e-06	2.20974e-06	2.66233e-06	0.248596	0.220974	0.266233	402260	452542	375611	NA	NA	4.49312e-07	3.99389e-07	3.99389e-07	0.09	0.0399389	0.0399389	1.10271e+06	2.50383e+06	2.50383e+06	NA	NA	2.03664e-06	1.81035e-06	2.26294e-06	0.203664	0.181035	0.226294	183785	552379	441904	NA	NA	6.78881e-07	6.0345e-07
ACVR2A	6	0	5	1	0.444	0.0359	0.000119102	0.0119102	0	0	9.92516e-05	0.00992516	1.98503e-05	0.00198503	2.48328e-06	2.20736e-06	2.7592e-06	0.248328	0.220736	0.27592	402694	453031	362424	2.15349	0.115314	0	0	0	0	0	0	NA	#DIV/0!	#DIV/0!	0.688175	0	2.48328e-06	2.20736e-06	2.7592e-06	0.248328	0.220736	0.27592	402694	453031	362424	1.46532	0.16947	4.96655e-07	4.41471e-07
SLC16A2	6	1	4	1	0.555	0	0.000119102	0.0119102	1.98503e-05	0.00198503	7.94013e-05	0.00794013	1.98503e-05	0.00198503	2.48328e-06	2.20736e-06	2.56069e-06	0.248328	0.220736	0.256069	402694	453031	390519	0.214405	1.15822	8.93265e-07	7.94013e-07	7.94013e-07	0.0893265	0.0794013	0.0794013	1.10271e+06	1259425	1259425	0.214405	0.416624	1.59001e-06	1.41334e-06	1.76668e-06	0.159001	0.141334	0.176668	628926	707542	566034	1.14835	0.13846	3.97503e-07	3.53336e-07
PSMD1	8	0	6	2	0.537	0.0376	0.000158803	0.0158803	0	0	0.000119102	0.0119102	3.97007e-05	0.00397007	2.48149e-06	2.20577e-06	2.75721e-06	0.248149	0.220577	0.275721	402984	453357	362685	4.29505	0.0577756	0	0	0	0	0	0	NA	#DIV/0!	#DIV/0!	1.98899	0	2.48149e-06	2.20577e-06	2.75721e-06	0.248149	0.220577	0.275721	402984	453357	362685	2.30605	0.107608	8.27163e-07	7.35256e-07
PLXNC1	7	1	5	1	0.61	0.172	0.000138952	0.0138952	1.98503e-05	0.00198503	9.92516e-05	0.00992516	1.98503e-05	0.00198503	2.48149e-06	2.20577e-06	2.59285e-06	0.248149	0.220577	0.259285	402984	453357	385676	4.91253	0.0505135	7.39623e-07	6.57443e-07	6.57443e-07	0.0739623	0.0657443	0.0657443	1.10271e+06	1.52104e+06	1.52104e+06	1.21921	0.0606644	1.74187e-06	1.54833e-06	1.93541e-06	0.174187	0.154833	0.193541	574097	645859	516687	3.69332	0.0471626	3.48373e-07	3.09665e-07
TCEAL1	4	2	2	0	0.611	0	7.94013e-05	0.00794013	3.97007e-05	0.00397007	3.97007e-05	0.00397007	0	0	2.48149e-06	2.20577e-06	2.3602e-06	0.248149	0.220577	0.23602	402984	453357	423692	NA	NA	1.78653e-06	1.58803e-06	1.58803e-06	0.18	0.158803	0.158803	551356	629712	629712	NA	NA	6.9496e-07	6.17742e-07	7.72178e-07	0.069496	0.0617742	0.0772178	551356	1.6188e+06	1.29504e+06	NA	NA	0	0
CDKN2AIP	4	3	1	0	0.912	0.104	7.94013e-05	0.00794013	5.9551e-05	0.0059551	1.98503e-05	0.00198503	0	0	2.4797e-06	2.20418e-06	2.22165e-06	0.24797	0.220418	0.222165	403274	453683	450116	0.341044	0.727092	2.4011e-06	2.13431e-06	2.13431e-06	0.24011	0.213431	0.213431	367570	468536	468536	0.341044	0.797718	7.86073e-08	6.98732e-08	8.73414e-08	0.00786073	0.00698732	0.00873414	1.10271e+06	1.43116e+07	1.14493e+07	0.330977	0.273994	0	0
SF3B3	8	0	5	3	0.445	0.0904	0.000158803	0.0158803	0	0	9.92516e-05	0.00992516	5.9551e-05	0.0059551	2.47881e-06	2.20339e-06	2.75423e-06	0.247881	0.220339	0.275423	403419	453847	363077	5.10456	0.0485607	0	0	0	0	0	0	NA	#DIV/0!	#DIV/0!	1.09174	0	2.47881e-06	2.20339e-06	2.75423e-06	0.247881	0.220339	0.275423	403419	453847	363077	4.01282	0.0617723	1.48729e-06	1.32203e-06
CRIM1	12	3	6	3	0.978	0.12	0.000238204	0.0238204	5.9551e-05	0.0059551	0.000119102	0.0119102	5.9551e-05	0.0059551	2.47613e-06	2.201e-06	2.22721e-06	0.247613	0.2201	0.222721	403856	454338	448993	0.563686	0.439275	2.35822e-06	2.09619e-06	2.09619e-06	0.235822	0.209619	0.209619	367570	477055	477055	0.563686	0.418357	1.17911e-07	1.0481e-07	1.31012e-07	0.0117911	0.010481	0.0131012	8.48098e+06	9.5411e+06	7.63288e+06	0.210417	0.0560369	5.89555e-08	5.24049e-08
SPEG	15	1	11	3	0.82	0.212	0.000297755	0.0297755	1.98503e-05	0.00198503	0.000218354	0.0218354	5.9551e-05	0.0059551	2.47256e-06	2.19783e-06	2.59086e-06	0.247256	0.219783	0.259086	404440	454995	385971	2.99366	0.0825932	7.03893e-07	6.25682e-07	6.25682e-07	0.0703893	0.0625682	0.0625682	1.10271e+06	1.59826e+06	1.59826e+06	2.99366	0.0235128	1.76866e-06	1.57215e-06	1.96518e-06	0.176866	0.157215	0.196518	565398	636073	508859	4.63421	0.0381654	4.82363e-07	4.28767e-07
ILF2	3	3	0	0	0.35	0.0785	5.9551e-05	0.0059551	5.9551e-05	0.0059551	0	0	0	0	2.46943e-06	2.19505e-06	2.19505e-06	0.246943	0.219505	0.219505	404952	455571	455571	2.17738	0.113413	2.46943e-06	2.19505e-06	2.19505e-06	0.246943	0.219505	0.219505	367570	455571	455571	0.796162	0.34171	0	0	0	0	0	0	NA	#DIV/0!	#DIV/0!	1.38121	0	0	0
TRPM7	12	2	8	2	0.796	0.434	0.000238204	0.0238204	3.97007e-05	0.00397007	0.000158803	0.0158803	3.97007e-05	0.00397007	2.46898e-06	2.19465e-06	2.51861e-06	0.246898	0.219465	0.251861	405025	455653	397044	NA	NA	1.01118e-06	8.98823e-07	8.98823e-07	0.18	0.0898823	0.0898823	551356	1.11257e+06	1.11257e+06	NA	NA	1.45781e-06	1.29583e-06	1.61979e-06	0.145781	0.129583	0.161979	137839	771706	617365	NA	NA	3.64452e-07	3.23957e-07
GPHN	7	0	6	1	0.54	0.0683	0.000138952	0.0138952	0	0	0.000119102	0.0119102	1.98503e-05	0.00198503	2.46541e-06	2.19148e-06	2.73935e-06	0.246541	0.219148	0.273935	405612	456313	365051	2.94943	0.0835895	0	0	0	0	0	0	NA	#DIV/0!	#DIV/0!	0.818231	0	2.46541e-06	2.19148e-06	2.73935e-06	0.246541	0.219148	0.273935	405612	456313	365051	2.1312	0.115682	4.10902e-07	3.65246e-07
SUMO2	3	1	2	0	0.121	0	5.9551e-05	0.0059551	1.98503e-05	0.00198503	3.97007e-05	0.00397007	0	0	2.46362e-06	2.18989e-06	2.53886e-06	0.246362	0.218989	0.253886	405906	456644	393878	NA	NA	8.93265e-07	7.94013e-07	7.94013e-07	0.09	0.0794013	0.0794013	1.10271e+06	1259425	1259425	NA	NA	1.57036e-06	1.39588e-06	1.74484e-06	0.157036	0.139588	0.174484	551356	716396	573117	NA	NA	0	0
C3	14	0	11	3	0.75	0.208	0.000277905	0.0277905	0	0	0.000218354	0.0218354	5.9551e-05	0.0059551	2.45648e-06	2.18354e-06	2.72942e-06	0.245648	0.218354	0.272942	407087	457973	366378	0.81699	0.300674	0	0	0	0	0	0	NA	#DIV/0!	#DIV/0!	0.81699	0	2.45648e-06	2.18354e-06	2.72942e-06	0.245648	0.218354	0.272942	407087	457973	366378	3.12208	0.0786808	6.69949e-07	5.9551e-07
ATP13A3	7	2	3	2	0.67	0.122	0.000138952	0.0138952	3.97007e-05	0.00397007	5.9551e-05	0.0059551	3.97007e-05	0.00397007	2.45291e-06	2.18036e-06	2.37688e-06	0.245291	0.218036	0.237688	407680	458640	420720	4.17627	0.0587343	1.56857e-06	1.39429e-06	1.39429e-06	0.156857	0.139429	0.139429	551356	717212	717212	1.99711	0.0785422	8.84332e-07	7.86073e-07	9.82591e-07	0.0884332	0.0786073	0.0982591	1.1308e+06	1.27215e+06	1.01772e+06	2.17916	0.0405812	5.89555e-07	5.24049e-07
CTNND2	9	1	6	2	0.704	0.031	0.000178653	0.0178653	1.98503e-05	0.00198503	0.000119102	0.0119102	3.97007e-05	0.00397007	2.45201e-06	2.17957e-06	2.53211e-06	0.245201	0.217957	0.253211	407828	458807	394928	0.709379	0.345656	8.65574e-07	7.69399e-07	7.69399e-07	0.0865574	0.0769399	0.0769399	1.10271e+06	1.29972e+06	1.29972e+06	0.709379	0.122019	1.58644e-06	1.41017e-06	1.76271e-06	0.158644	0.141017	0.176271	630343	709136	567309	2.5618	0.0619266	5.28813e-07	4.70056e-07
ZNF483	9	0	8	1	0.657	0.142	0.000178653	0.0178653	0	0	0.000158803	0.0158803	1.98503e-05	0.00198503	2.45112e-06	2.17877e-06	2.72347e-06	0.245112	0.217877	0.272347	407977	458974	367179	0.375897	0.652072	0	0	0	0	0	0	NA	#DIV/0!	#DIV/0!	0.375897	0	2.45112e-06	2.17877e-06	2.72347e-06	0.245112	0.217877	0.272347	407977	458974	367179	1.30124	0.188367	3.0639e-07	2.72347e-07
RPS6KA2	12	1	6	5	0.664	0.28	0.000238204	0.0238204	1.98503e-05	0.00198503	0.000119102	0.0119102	9.92516e-05	0.00992516	2.44397e-06	2.17242e-06	2.5726e-06	0.244397	0.217242	0.25726	409170	460316	388711	NA	NA	6.43151e-07	5.71689e-07	5.71689e-07	0.09	0.0571689	0.0571689	1.10271e+06	1.7492e+06	1.7492e+06	NA	NA	1.80082e-06	1.60073e-06	2.00091e-06	0.180082	0.160073	0.200091	183785	624715	499772	NA	NA	1.50068e-06	1.33394e-06
TENM2	17	0	12	5	0.772	0.12	0.000337456	0.0337456	0	0	0.000238204	0.0238204	9.92516e-05	0.00992516	2.44397e-06	2.17242e-06	2.71552e-06	0.244397	0.217242	0.271552	409170	460316	368253	5.96446	0.0409756	0	0	0	0	0	0	NA	#DIV/0!	#DIV/0!	2.0047	0	2.44397e-06	2.17242e-06	2.71552e-06	0.244397	0.217242	0.271552	409170	460316	368253	3.95975	0.0617203	1.01832e-06	9.05175e-07
PAN2	9	0	8	1	0.658	0.195	0.000178653	0.0178653	0	0	0.000158803	0.0158803	1.98503e-05	0.00198503	2.44397e-06	2.17242e-06	2.71552e-06	0.244397	0.217242	0.271552	409170	460316	368253	3.27887	0.0745371	0	0	0	0	0	0	NA	#DIV/0!	#DIV/0!	0.799142	0	2.44397e-06	2.17242e-06	2.71552e-06	0.244397	0.217242	0.271552	409170	460316	368253	2.47972	0.0985582	3.05497e-07	2.71552e-07
SCUBE1	9	2	5	2	0.779	0.185	0.000178653	0.0178653	3.97007e-05	0.00397007	9.92516e-05	0.00992516	3.97007e-05	0.00397007	2.44308e-06	2.17163e-06	2.39097e-06	0.244308	0.217163	0.239097	409320	460484	418240	0.624179	0.391407	1.45602e-06	1.29424e-06	1.29424e-06	0.145602	0.129424	0.129424	551356	772653	772653	0.624179	0.23327	9.87058e-07	8.77385e-07	1.09673e-06	0.0987058	0.0877385	0.109673	1.01311e+06	1.13975e+06	911801	1.69826	0.0581218	3.94823e-07	3.50954e-07
UBE2H	4	1	2	1	0.0951	0.0749	7.94013e-05	0.00794013	1.98503e-05	0.00198503	3.97007e-05	0.00397007	1.98503e-05	0.00198503	2.44299e-06	2.17155e-06	2.5308e-06	0.244299	0.217155	0.25308	409334	460501	395132	1.35832	0.179854	8.26359e-07	7.34542e-07	7.34542e-07	0.0826359	0.0734542	0.0734542	1.10271e+06	1.36139e+06	1.36139e+06	0.360299	0.251695	1.61663e-06	1.437e-06	1.79626e-06	0.161663	0.1437	0.179626	551356	695892	556713	0.998021	0.181731	8.08315e-07	7.18502e-07
PLXNA1	13	0	10	3	0.728	0.17	0.000258054	0.0258054	0	0	0.000198503	0.0198503	5.9551e-05	0.0059551	2.42968e-06	2.15972e-06	2.69964e-06	0.242968	0.215972	0.269964	411577	463024	370419	5.96824	0.0407102	0	0	0	0	0	0	NA	#DIV/0!	#DIV/0!	1.60126	0	2.42968e-06	2.15972e-06	2.69964e-06	0.242968	0.215972	0.269964	411577	463024	370419	4.36698	0.0556375	7.28904e-07	6.47915e-07
WDR5	6	0	4	2	0.32	0	0.000119102	0.0119102	0	0	7.94013e-05	0.00794013	3.97007e-05	0.00397007	2.42968e-06	2.15972e-06	2.69964e-06	0.242968	0.215972	0.269964	411577	463024	370419	0.00146098	166.304	0	0	0	0	0	0		#DIV/0!	#DIV/0!	0	#DIV/0!	2.42968e-06	2.15972e-06	2.69964e-06	0.242968	0.215972	0.269964		463024	370419	0.00146098	166.304	1.21484e-06	1.07986e-06
NLGN3	6	1	3	2	0.395	0.0984	0.000119102	0.0119102	1.98503e-05	0.00198503	5.9551e-05	0.0059551	3.97007e-05	0.00397007	2.42664e-06	2.15702e-06	2.5173e-06	0.242664	0.215702	0.25173	412092	463603	397251	2.59336	0.0935715	8.05368e-07	7.15882e-07	7.15882e-07	0.0805368	0.0715882	0.0715882	1.10271e+06	1.39688e+06	1.39688e+06	0.258706	0.350536	1.62128e-06	1.44113e-06	1.80142e-06	0.162128	0.144113	0.180142	367570	693898	555118	2.33465	0.11653	1.08085e-06	9.60756e-07
ITCH	6	1	4	1	0.542	0.116	0.000119102	0.0119102	1.98503e-05	0.00198503	7.94013e-05	0.00794013	1.98503e-05	0.00198503	2.42611e-06	2.15654e-06	2.5202e-06	0.242611	0.215654	0.25202	412183	463706	396794	2.80659	0.0864431	7.89646e-07	7.01908e-07	7.01908e-07	0.0789646	0.0701908	0.0701908	1.10271e+06	1.42469e+06	1.42469e+06	0.70112	0.112626	1.63646e-06	1.45463e-06	1.81829e-06	0.163646	0.145463	0.181829	611075	687459	549967	2.10547	0.0777242	4.09115e-07	3.63658e-07
RBBP5	4	1	3	0	0.408	0.0601	7.94013e-05	0.00794013	1.98503e-05	0.00198503	5.9551e-05	0.0059551	0	0	2.42602e-06	2.15646e-06	2.509e-06	0.242602	0.215646	0.2509	412198	463723	398565	2.68045	0.0905079	8.3958e-07	7.46293e-07	7.46293e-07	0.083958	0.0746293	0.0746293	1.10271e+06	1.33996e+06	1.33996e+06	1.0624	0.0853592	1.58644e-06	1.41017e-06	1.76271e-06	0.158644	0.141017	0.176271	367570	709136	567309	1.61805	0.168139	0	0
TRPC4	8	1	6	1	0.678	0.22	0.000158803	0.0158803	1.98503e-05	0.00198503	0.000119102	0.0119102	1.98503e-05	0.00198503	2.42253e-06	2.15336e-06	2.53687e-06	0.242253	0.215336	0.253687	412791	464390	394186	NA	NA	6.96747e-07	6.1933e-07	6.1933e-07	0.09	0.061933	0.061933	1.10271e+06	1.61465e+06	1.61465e+06	NA	NA	1.72579e-06	1.53403e-06	1.91754e-06	0.172579	0.153403	0.191754	183785	651876	521501	NA	NA	2.87631e-07	2.55672e-07
KLHDC10	4	1	3	0	0.378	0.154	7.94013e-05	0.00794013	1.98503e-05	0.00198503	5.9551e-05	0.0059551	0	0	2.42253e-06	2.15336e-06	2.52377e-06	0.242253	0.215336	0.252377	412791	464390	396232	1.63024	0.1486	7.55702e-07	6.71735e-07	6.71735e-07	0.0755702	0.0671735	0.0671735	1.10271e+06	1.48868e+06	1.48868e+06	0.555079	0.163374	1.66683e-06	1.48163e-06	1.85204e-06	0.166683	0.148163	0.185204	367570	674933	539946	1.63024	0.166882	0	0
PHF3	7	3	4	0	0.934	0.186	0.000138952	0.0138952	5.9551e-05	0.0059551	7.94013e-05	0.00794013	0	0	2.41717e-06	2.1486e-06	2.201e-06	0.241717	0.21486	0.2201	413706	465419	454338	0.88108	0.274342	2.18135e-06	1.93898e-06	1.93898e-06	0.218135	0.193898	0.193898	367570	515735	515735	0.88108	0.247577	2.35822e-07	2.09619e-07	2.62024e-07	0.0235822	0.0209619	0.0262024	4.24049e+06	4.77055e+06	3.81644e+06	0.793262	0.0297281	0	0
G3BP1	7	2	4	1	0.68	0.288	0.000138952	0.0138952	3.97007e-05	0.00397007	7.94013e-05	0.00794013	1.98503e-05	0.00198503	2.41539e-06	2.14701e-06	2.4011e-06	0.241539	0.214701	0.24011	414012	465764	416477	NA	NA	1.27201e-06	1.13067e-06	1.13067e-06	0.18	0.113067	0.113067	551356	884428	884428	NA	NA	1.14338e-06	1.01634e-06	1.27042e-06	0.114338	0.101634	0.127042	275678	983926	787141	NA	NA	2.85845e-07	2.54084e-07
VPS4A	8	1	4	3	0.541	0.134	0.000158803	0.0158803	1.98503e-05	0.00198503	7.94013e-05	0.00794013	5.9551e-05	0.0059551	2.4136e-06	2.14542e-06	2.50988e-06	0.24136	0.214542	0.250988	414319	466108	398426	NA	NA	7.73567e-07	6.87615e-07	6.87615e-07	0.09	0.0687615	0.0687615	1.10271e+06	1.4543e+06	1.4543e+06	NA	NA	1.64003e-06	1.45781e-06	1.82226e-06	0.164003	0.145781	0.182226	275678	685961	548769	NA	NA	1.23003e-06	1.09336e-06
FMC1-LUC7L2	7	2	4	1	0.63	0.39	0.000138952	0.0138952	3.97007e-05	0.00397007	7.94013e-05	0.00794013	1.98503e-05	0.00198503	2.41181e-06	2.14384e-06	2.43762e-06	0.241181	0.214384	0.243762	414626	466454	410236	NA	NA	1.08978e-06	9.68696e-07	9.68696e-07	0.18	0.0968696	0.0968696	551356	1.03232e+06	1.03232e+06	NA	NA	1.32203e-06	1.17514e-06	1.46892e-06	0.132203	0.117514	0.146892	275678	850963	680770	NA	NA	3.30508e-07	2.93785e-07
KCNH7	11	0	8	3	0.663	0.231	0.000218354	0.0218354	0	0	0.000158803	0.0158803	5.9551e-05	0.0059551	2.40824e-06	2.14066e-06	2.67582e-06	0.240824	0.214066	0.267582	415241	467146	373717	2.18102	0.110418	0	0	0	0	0	0	NA	#DIV/0!	#DIV/0!	1.05203	0	2.40824e-06	2.14066e-06	2.67582e-06	0.240824	0.214066	0.267582	415241	467146	373717	2.18102	0.110418	9.03091e-07	8.02747e-07
GABRA3	6	1	4	1	0.493	0.333	0.000119102	0.0119102	1.98503e-05	0.00198503	7.94013e-05	0.00794013	1.98503e-05	0.00198503	2.40735e-06	2.13987e-06	2.54243e-06	0.240735	0.213987	0.254243	415395	467319	393324	NA	NA	5.95808e-07	5.29607e-07	5.29607e-07	0.09	0.0529607	0.0529607	1.10271e+06	1.88819e+06	1.88819e+06	NA	NA	1.81154e-06	1.61026e-06	2.01282e-06	0.181154	0.161026	0.201282	275678	621018	496815	NA	NA	4.52885e-07	4.02565e-07
CAMK4	8	1	6	1	0.683	0.207	0.000158803	0.0158803	1.98503e-05	0.00198503	0.000119102	0.0119102	1.98503e-05	0.00198503	2.40735e-06	2.13987e-06	2.51742e-06	0.240735	0.213987	0.251742	415395	467319	397232	NA	NA	7.08359e-07	6.29652e-07	6.29652e-07	0.09	0.0629652	0.0629652	1.10271e+06	1.58818e+06	1.58818e+06	NA	NA	1.69899e-06	1.51021e-06	1.88777e-06	0.169899	0.151021	0.188777	183785	662158	529727	NA	NA	2.83165e-07	2.51702e-07
PLP1	4	1	3	0	0.436	0	7.94013e-05	0.00794013	1.98503e-05	0.00198503	5.9551e-05	0.0059551	0	0	2.40467e-06	2.13748e-06	2.47335e-06	0.240467	0.213748	0.247335	415858	467840	404310	NA	NA	8.93265e-07	7.94013e-07	7.94013e-07	0.09	0.0794013	0.0794013	1.10271e+06	1259425	1259425	NA	NA	1.5114e-06	1.34347e-06	1.67934e-06	0.15114	0.134347	0.167934	367570	744341	595473	NA	NA	0	0
PPP2R2B	10	0	7	3	0.616	0.093	0.000198503	0.0198503	0	0	0.000138952	0.0138952	5.9551e-05	0.0059551	2.4011e-06	2.13431e-06	2.66788e-06	0.24011	0.213431	0.266788	416477	468536	374829	0.526181	0.456325	0	0	0	0	0	0	NA	#DIV/0!	#DIV/0!	0.526181	0	2.4011e-06	2.13431e-06	2.66788e-06	0.24011	0.213431	0.266788	416477	468536	374829	1.11098	0.216125	1.02904e-06	9.14703e-07
LAMB1	23	4	15	4	0.952	0.509	0.000456558	0.0456558	7.94013e-05	0.00794013	0.000297755	0.0297755	7.94013e-05	0.00794013	2.39752e-06	2.13113e-06	2.27405e-06	0.239752	0.213113	0.227405	417097	469234	439743	NA	NA	1.75437e-06	1.55944e-06	1.55944e-06	0.36	0.155944	0.155944	275678	641255	641255	NA	NA	6.43151e-07	5.71689e-07	7.14612e-07	0.0643151	0.0571689	0.0714612	73514.1	1.7492e+06	1.39936e+06	NA	NA	1.71507e-07	1.52451e-07
THOC2	5	0	4	1	0.33	0.017	9.92516e-05	0.00992516	0	0	7.94013e-05	0.00794013	1.98503e-05	0.00198503	2.39395e-06	2.12796e-06	2.65994e-06	0.239395	0.212796	0.265994	417720	469935	375948	0.00146098	163.859	0	0	0	0	0	0		#DIV/0!	#DIV/0!	0	#DIV/0!	2.39395e-06	2.12796e-06	2.65994e-06	0.239395	0.212796	0.265994		469935	375948	0.00146098	163.859	5.98487e-07	5.31989e-07
ACTA2	5	1	3	1	0.402	0.116	9.92516e-05	0.00992516	1.98503e-05	0.00198503	5.9551e-05	0.0059551	1.98503e-05	0.00198503	2.39216e-06	2.12637e-06	2.48248e-06	0.239216	0.212637	0.248248	418032	470286	402823	1.54429	0.154904	7.89646e-07	7.01908e-07	7.01908e-07	0.0789646	0.0701908	0.0701908	1.10271e+06	1.42469e+06	1.42469e+06	0.327015	0.277313	1.60252e-06	1.42446e-06	1.78057e-06	0.160252	0.142446	0.178057	367570	702021	561616	1.54429	0.176169	5.34172e-07	4.7482e-07
CAMK2D	7	0	5	2	0.465	0.325	0.000138952	0.0138952	0	0	9.92516e-05	0.00992516	3.97007e-05	0.00397007	2.38948e-06	2.12399e-06	2.65498e-06	0.238948	0.212399	0.265498	418501	470813	376650	1.36245	0.175381	0	0	0	0	0	0	NA	#DIV/0!	#DIV/0!	0.626515	0	2.38948e-06	2.12399e-06	2.65498e-06	0.238948	0.212399	0.265498	418501	470813	376650	1.36245	0.175381	9.55793e-07	8.49594e-07
KLHL20	6	0	5	1	0.465	0.301	0.000119102	0.0119102	0	0	9.92516e-05	0.00992516	1.98503e-05	0.00198503	2.38948e-06	2.12399e-06	2.65498e-06	0.238948	0.212399	0.265498	418501	470813	376650	1.9567	0.122118	0	0	0	0	0	0	NA	#DIV/0!	#DIV/0!	0.616291	0	2.38948e-06	2.12399e-06	2.65498e-06	0.238948	0.212399	0.265498	418501	470813	376650	1.9567	0.122118	4.77897e-07	4.24797e-07
FLNC	15	0	14	1	0.809	0.169	0.000297755	0.0297755	0	0	0.000277905	0.0277905	1.98503e-05	0.00198503	2.38859e-06	2.12319e-06	2.65399e-06	0.238859	0.212319	0.265399	418657	470989	376791	2.23108	0.10706	0	0	0	0	0	0	NA	#DIV/0!	#DIV/0!	2.23108	0	2.38859e-06	2.12319e-06	2.65399e-06	0.238859	0.212319	0.265399	418657	470989	376791	3.75113	0.0636765	1.70614e-07	1.51657e-07
DGKH	9	0	8	1	0.667	0.253	0.000178653	0.0178653	0	0	0.000158803	0.0158803	1.98503e-05	0.00198503	2.37966e-06	2.11525e-06	2.64406e-06	0.237966	0.211525	0.264406	420229	472757	378206	2.26736	0.104953	0	0	0	0	0	0	NA	#DIV/0!	#DIV/0!	0.811127	0	2.37966e-06	2.11525e-06	2.64406e-06	0.237966	0.211525	0.264406	420229	472757	378206	2.26736	0.104953	2.97457e-07	2.64406e-07
DOCK1	13	1	9	3	0.788	0.25	0.000258054	0.0258054	1.98503e-05	0.00198503	0.000178653	0.0178653	5.9551e-05	0.0059551	2.3743e-06	2.11049e-06	2.48923e-06	0.23743	0.211049	0.248923	421177	473824	401730	2.24756	0.105639	6.69949e-07	5.9551e-07	5.9551e-07	0.0669949	0.059551	0.059551	1.10271e+06	1.67923e+06	1.67923e+06	2.24756	0.0298078	1.70435e-06	1.51498e-06	1.89372e-06	0.170435	0.151498	0.189372	586734	660076	528061	2.32474	0.0733135	5.68116e-07	5.04992e-07
IPO13	4	2	2	0	0.578	0.0944	7.94013e-05	0.00794013	3.97007e-05	0.00397007	3.97007e-05	0.00397007	0	0	2.3718e-06	2.10826e-06	2.2758e-06	0.23718	0.210826	0.22758	421621	474324	439406	2.99867	0.0790949	1.61788e-06	1.43812e-06	1.43812e-06	0.161788	0.143812	0.143812	551356	695354	695354	0.692498	0.261908	7.53915e-07	6.70147e-07	8.37684e-07	0.0753915	0.0670147	0.0837684	551356	1.49221e+06	1.19377e+06	2.30617	0.0786459	0	0
SCUBE3	6	2	3	1	0.693	0.134	0.000119102	0.0119102	3.97007e-05	0.00397007	5.9551e-05	0.0059551	1.98503e-05	0.00198503	2.36983e-06	2.10652e-06	2.28934e-06	0.236983	0.210652	0.228934	421971	474717	436807	0.65325	0.362776	1.54713e-06	1.37523e-06	1.37523e-06	0.154713	0.137523	0.137523	551356	727151	727151	0.65325	0.236837	8.22697e-07	7.31286e-07	9.14108e-07	0.0822697	0.0731286	0.0914108	1.21551e+06	1.36745e+06	1.09396e+06	2.15604	0.0381577	2.74232e-07	2.43762e-07
GIGYF2	5	2	3	0	0.763	0.03	9.92516e-05	0.00992516	3.97007e-05	0.00397007	5.9551e-05	0.0059551	0	0	2.36804e-06	2.10493e-06	2.24606e-06	0.236804	0.210493	0.224606	422289	475075	445223	2.82632	0.0837854	1.73293e-06	1.54039e-06	1.54039e-06	0.173293	0.154039	0.154039	551356	649188	649188	2.82632	0.0613141	6.35111e-07	5.64543e-07	7.05679e-07	0.0635111	0.0564543	0.0705679	1.57453e+06	1.77134e+06	1.41707e+06	1.8097	0.0350949	0	0
ATXN2L	5	2	3	0	0.748	0.0552	9.92516e-05	0.00992516	3.97007e-05	0.00397007	5.9551e-05	0.0059551	0	0	2.36322e-06	2.10064e-06	2.25071e-06	0.236322	0.210064	0.225071	423151	476045	444304	0.702849	0.336234	1.68791e-06	1.50037e-06	1.50037e-06	0.168791	0.150037	0.150037	551356	666503	666503	0.702849	0.240153	6.75308e-07	6.00274e-07	7.50342e-07	0.0675308	0.0600274	0.0750342	1.48081e+06	1.66591e+06	1.33272e+06	1.78136	0.0379098	0	0
PRPF18	5	0	5	0	0.472	0.467	9.92516e-05	0.00992516	0	0	9.92516e-05	0.00992516	0	0	2.35822e-06	2.09619e-06	2.62024e-06	0.235822	0.209619	0.262024	424049	477055	381644	NA	NA	0	0	0	0	0	0	NA	#DIV/0!	#DIV/0!	NA	NA	2.35822e-06	2.09619e-06	2.62024e-06	0.235822	0.209619	0.262024	220542	477055	381644	NA	NA	0	0
AP3D1	7	2	5	0	0.801	0.179	0.000138952	0.0138952	3.97007e-05	0.00397007	9.92516e-05	0.00992516	0	0	2.35554e-06	2.09381e-06	2.29132e-06	0.235554	0.209381	0.229132	424531	477598	436429	0.427744	0.550689	1.46674e-06	1.30377e-06	1.30377e-06	0.146674	0.130377	0.130377	551356	767007	767007	0.427744	0.342901	8.88798e-07	7.90043e-07	9.87554e-07	0.0888798	0.0790043	0.0987554	1.12511e+06	1.26575e+06	1.0126e+06	1.80761	0.0491699	0	0
GRAMD1B	5	2	2	1	0.566	0.116	9.92516e-05	0.00992516	3.97007e-05	0.00397007	3.97007e-05	0.00397007	1.98503e-05	0.00198503	2.35465e-06	2.09302e-06	2.26532e-06	0.235465	0.209302	0.226532	424692	477779	441439	2.7515	0.0855768	1.57929e-06	1.40382e-06	1.40382e-06	0.157929	0.140382	0.140382	551356	712344	712344	0.928985	0.195236	7.75354e-07	6.89203e-07	8.61504e-07	0.0775354	0.0689203	0.0861504	551356	1.45095e+06	1.16076e+06	1.82252	0.0995169	3.87677e-07	3.44602e-07
CPSF3	5	1	4	0	0.475	0.467	9.92516e-05	0.00992516	1.98503e-05	0.00198503	7.94013e-05	0.00794013	0	0	2.35197e-06	2.09064e-06	2.50749e-06	0.235197	0.209064	0.250749	425176	478323	398805	1.89331	0.124225	4.7611e-07	4.23209e-07	4.23209e-07	0.047611	0.0423209	0.0423209	1.10271e+06	2.3629e+06	2.3629e+06	0.209466	0.227297	1.87586e-06	1.66743e-06	2.08428e-06	0.187586	0.166743	0.208428	533090	599726	479781	1.89331	0.0990782	0	0
UBA2	5	2	2	1	0.591	0.0932	9.92516e-05	0.00992516	3.97007e-05	0.00397007	3.97007e-05	0.00397007	1.98503e-05	0.00198503	2.35072e-06	2.08952e-06	2.2519e-06	0.235072	0.208952	0.22519	425402	478578	444069	0.436227	0.538874	1.62003e-06	1.44002e-06	1.44002e-06	0.162003	0.144002	0.144002	551356	694434	694434	0.436227	0.415772	7.30691e-07	6.49503e-07	8.11878e-07	0.0730691	0.0649503	0.0811878	551356	1.53964e+06	1.23171e+06	1.39305	0.130197	3.65345e-07	3.24751e-07
NEO1	6	3	2	1	0.838	0.231	0.000119102	0.0119102	5.9551e-05	0.0059551	3.97007e-05	0.00397007	1.98503e-05	0.00198503	2.35018e-06	2.08905e-06	2.15336e-06	0.235018	0.208905	0.215336	425499	478687	464390	NA	NA	2.06076e-06	1.83179e-06	1.83179e-06	0.27	0.183179	0.183179	367570	545915	545915	NA	NA	2.89418e-07	2.5726e-07	3.21575e-07	0.0289418	0.025726	0.0321575	551356	3.88711e+06	3.10969e+06	NA	NA	1.44709e-07	1.2863e-07
UPF2	4	2	2	0	0.653	0.0315	7.94013e-05	0.00794013	3.97007e-05	0.00397007	3.97007e-05	0.00397007	0	0	2.35018e-06	2.08905e-06	2.22681e-06	0.235018	0.208905	0.222681	425499	478687	449073	3.04595	0.0771574	1.73025e-06	1.538e-06	1.538e-06	0.173025	0.1538	0.1538	551356	650194	650194	0.69905	0.259454	6.19926e-07	5.51045e-07	6.88806e-07	0.0619926	0.0551045	0.0688806	551356	1.81473e+06	1.45179e+06	2.3469	0.077281	0	0
ARNTL	4	2	2	0	0.564	0.121	7.94013e-05	0.00794013	3.97007e-05	0.00397007	3.97007e-05	0.00397007	0	0	2.34929e-06	2.08825e-06	2.26135e-06	0.234929	0.208825	0.226135	425661	478869	442214	0.356004	0.659904	1.57036e-06	1.39588e-06	1.39588e-06	0.157036	0.139588	0.139588	551356	716396	716396	0.356004	0.509463	7.78927e-07	6.92379e-07	8.65474e-07	0.0778927	0.0692379	0.0865474	551356	1.44429e+06	1.15544e+06	1.55429	0.11669	0	0
RESF1	11	5	6	0	1.17	0.27	0.000218354	0.0218354	9.92516e-05	0.00992516	0.000119102	0.0119102	0	0	2.34929e-06	2.08825e-06	1.88578e-06	0.234929	0.208825	0.188578	425661	478869	530284	NA	NA	3.26042e-06	2.89815e-06	2.89815e-06	0.45	0.289815	0.289815	220542	345048	345048	NA	NA	-9.1113e-07	-8.09893e-07	-1.01237e-06	-0.091113	-0.0809893	-0.101237	183785	-1.23473e+06	-987784	NA	NA	0	0
TCOF1	9	3	6	0	0.966	0.192	0.000178653	0.0178653	5.9551e-05	0.0059551	0.000119102	0.0119102	0	0	2.3475e-06	2.08667e-06	2.12716e-06	0.23475	0.208667	0.212716	425985	479233	470110	1.31817	0.178088	2.16527e-06	1.92469e-06	1.92469e-06	0.216527	0.192469	0.192469	367570	519565	519565	1.31817	0.164263	1.82226e-07	1.61979e-07	2.02473e-07	0.0182226	0.0161979	0.0202473	5.48769e+06	6.17365e+06	4.93892e+06	0.245102	0.0743471	0	0
MYRF	5	2	2	1	0.65	0.0371	9.92516e-05	0.00992516	3.97007e-05	0.00397007	3.97007e-05	0.00397007	1.98503e-05	0.00198503	2.34553e-06	2.08492e-06	2.22387e-06	0.234553	0.208492	0.222387	426342	479635	449666	3.23342	0.0725405	1.72025e-06	1.52911e-06	1.52911e-06	0.172025	0.152911	0.152911	551356	653975	653975	0.865937	0.209451	6.25285e-07	5.55809e-07	6.94761e-07	0.0625285	0.0555809	0.0694761	551356	1.79918e+06	1.43934e+06	2.36748	0.0766095	3.12643e-07	2.77905e-07
PRDM16	8	2	6	0	0.87	0.0817	0.000158803	0.0158803	3.97007e-05	0.00397007	0.000119102	0.0119102	0	0	2.33732e-06	2.07761e-06	2.23245e-06	0.233732	0.207761	0.223245	427841	481321	447939	0.44813	0.521571	1.64057e-06	1.45828e-06	1.45828e-06	0.164057	0.145828	0.145828	551356	685737	685737	0.44813	0.366092	6.96747e-07	6.1933e-07	7.74163e-07	0.0696747	0.061933	0.0774163	1.43524e+06	1.61465e+06	1.29172e+06	1.48971	0.0467708	0	0
RBM6	5	2	3	0	0.756	0.0596	9.92516e-05	0.00992516	3.97007e-05	0.00397007	5.9551e-05	0.0059551	0	0	2.33392e-06	2.0746e-06	2.2199e-06	0.233392	0.20746	0.22199	428463	482021	450470	0.97893	0.238416	1.68005e-06	1.49338e-06	1.49338e-06	0.168005	0.149338	0.149338	551356	669622	669622	0.97893	0.171621	6.5387e-07	5.81218e-07	7.26522e-07	0.065387	0.0581218	0.0726522	1.52936e+06	1.72053e+06	1.37642e+06	1.59898	0.0408929	0	0
PC	8	1	6	1	0.686	0.274	0.000158803	0.0158803	1.98503e-05	0.00198503	0.000119102	0.0119102	1.98503e-05	0.00198503	2.33142e-06	2.07237e-06	2.44635e-06	0.233142	0.207237	0.244635	428923	482538	408772	NA	NA	6.4851e-07	5.76454e-07	5.76454e-07	0.09	0.0576454	0.0576454	1.10271e+06	1.73475e+06	1.73475e+06	NA	NA	1.68291e-06	1.49592e-06	1.8699e-06	0.168291	0.149592	0.18699	183785	668485	534788	NA	NA	2.80485e-07	2.4932e-07
MED23	5	1	4	0	0.507	0.363	9.92516e-05	0.00992516	1.98503e-05	0.00198503	7.94013e-05	0.00794013	0	0	2.33053e-06	2.07158e-06	2.46303e-06	0.233053	0.207158	0.246303	429087	482723	406004	3.49636	0.0666558	5.6901e-07	5.05786e-07	5.05786e-07	0.056901	0.0505786	0.0505786	1.10271e+06	1.97712e+06	1.97712e+06	1.17028	0.0486215	1.76152e-06	1.56579e-06	1.95724e-06	0.176152	0.156579	0.195724	567692	638654	510923	3.49636	0.0503814	0	0
GDI1	4	0	4	0	0.348	0	7.94013e-05	0.00794013	0	0	7.94013e-05	0.00794013	0	0	2.32963e-06	2.07079e-06	2.58848e-06	0.232963	0.207079	0.258848	429252	482908	386327	0.00146098	159.457	0	0	0	0	0	0		#DIV/0!	#DIV/0!	0	#DIV/0!	2.32963e-06	2.07079e-06	2.58848e-06	0.232963	0.207079	0.258848		482908	386327	0.00146098	159.457	0	0
KCNK9	8	0	5	3	0.479	0	0.000158803	0.0158803	0	0	9.92516e-05	0.00992516	5.9551e-05	0.0059551	2.32695e-06	2.0684e-06	2.58551e-06	0.232695	0.20684	0.258551	429746	483464	386772	0.15692	1.48289	0	0	0	0	0	0	NA	#DIV/0!	#DIV/0!	0.15692	0	2.32695e-06	2.0684e-06	2.58551e-06	0.232695	0.20684	0.258551	429746	483464	386772	1.71207	0.135915	1.39617e-06	1.24104e-06
SAP130	6	2	2	2	0.639	0.0617	0.000119102	0.0119102	3.97007e-05	0.00397007	3.97007e-05	0.00397007	3.97007e-05	0.00397007	2.32124e-06	2.06332e-06	2.20664e-06	0.232124	0.206332	0.220664	430805	484655	453177	3.57543	0.0649218	1.6763e-06	1.49005e-06	1.49005e-06	0.16763	0.149005	0.149005	551356	671121	671121	1.17408	0.15448	6.44937e-07	5.73277e-07	7.16597e-07	0.0644937	0.0573277	0.0716597	551356	1.74436e+06	1.39548e+06	2.40136	0.0755286	6.44937e-07	5.73277e-07
MAEA	9	0	6	3	0.567	0.246	0.000178653	0.0178653	0	0	0.000119102	0.0119102	5.9551e-05	0.0059551	2.3207e-06	2.06285e-06	2.57856e-06	0.23207	0.206285	0.257856	430904	484767	387814	NA	NA	0	0	0	0	0	0	NA	#DIV/0!	#DIV/0!	NA	NA	2.3207e-06	2.06285e-06	2.57856e-06	0.23207	0.206285	0.257856	183785	484767	387814	NA	NA	1.16035e-06	1.03142e-06
PIKFYVE	13	1	11	1	0.828	0.294	0.000258054	0.0258054	1.98503e-05	0.00198503	0.000218354	0.0218354	1.98503e-05	0.00198503	2.3207e-06	2.06285e-06	2.43841e-06	0.23207	0.206285	0.243841	430904	484767	410103	NA	NA	6.30645e-07	5.60573e-07	5.60573e-07	0.09	0.0560573	0.0560573	1.10271e+06	1.78389e+06	1.78389e+06	NA	NA	1.69006e-06	1.50227e-06	1.87784e-06	0.169006	0.150227	0.187784	100246	665658	532526	NA	NA	1.53642e-07	1.3657e-07
DNAJB5	4	2	2	0	0.444	0.257	7.94013e-05	0.00794013	3.97007e-05	0.00397007	3.97007e-05	0.00397007	0	0	2.3207e-06	2.06285e-06	2.28358e-06	0.23207	0.206285	0.228358	430904	484767	437909	1.50678	0.154018	1.32739e-06	1.1799e-06	1.1799e-06	0.132739	0.11799	0.11799	551356	847527	847527	0.150482	1.20527	9.9331e-07	8.82943e-07	1.10368e-06	0.099331	0.0882943	0.110368	551356	1.13258e+06	906061	1.50678	0.12037	0	0
DNAH2	27	1	20	6	0.896	0.482	0.000535959	0.0535959	1.98503e-05	0.00198503	0.000397007	0.0397007	0.000119102	0.0119102	2.3207e-06	2.06285e-06	2.47573e-06	0.23207	0.206285	0.247573	430904	484767	403921	NA	NA	4.62711e-07	4.11299e-07	4.11299e-07	0.09	0.0411299	0.0411299	1.10271e+06	2.43132e+06	2.43132e+06	NA	NA	1.85799e-06	1.65155e-06	2.06443e-06	0.185799	0.165155	0.206443	55135.6	605493	484394	NA	NA	5.57397e-07	4.95464e-07
MORC2	9	0	7	2	0.629	0.104	0.000178653	0.0178653	0	0	0.000138952	0.0138952	3.97007e-05	0.00397007	2.31981e-06	2.06205e-06	2.57757e-06	0.231981	0.206205	0.257757	431070	484954	387963	3.15135	0.0736132	0	0	0	0	0	0	NA	#DIV/0!	#DIV/0!	0.696579	0	2.31981e-06	2.06205e-06	2.57757e-06	0.231981	0.206205	0.257757	431070	484954	387963	2.45477	0.094502	6.62802e-07	5.89158e-07
PDCD11	14	3	10	1	0.903	0.459	0.000277905	0.0277905	5.9551e-05	0.0059551	0.000198503	0.0198503	1.98503e-05	0.00198503	2.31624e-06	2.05888e-06	2.25142e-06	0.231624	0.205888	0.225142	431735	485702	444163	NA	NA	1.44977e-06	1.28868e-06	1.28868e-06	0.27	0.128868	0.128868	367570	775986	775986	NA	NA	8.66467e-07	7.70193e-07	9.62741e-07	0.0866467	0.0770193	0.0962741	110271	1.29838e+06	1.0387e+06	NA	NA	8.66467e-08	7.70193e-08
GDF11	5	1	3	1	0.449	0.0628	9.92516e-05	0.00992516	1.98503e-05	0.00198503	5.9551e-05	0.0059551	1.98503e-05	0.00198503	2.31373e-06	2.05665e-06	2.38478e-06	0.231373	0.205665	0.238478	432202	486227	419326	0.191278	1.20962	8.37168e-07	7.44149e-07	7.44149e-07	0.0837168	0.0744149	0.0744149	1.10271e+06	1.34382e+06	1.34382e+06	0.191278	0.474104	1.47657e-06	1.3125e-06	1.64063e-06	0.147657	0.13125	0.164063	367570	761903	609522	1.85372	0.146763	4.92189e-07	4.37501e-07
PSMC4	5	1	3	1	0.392	0.234	9.92516e-05	0.00992516	1.98503e-05	0.00198503	5.9551e-05	0.0059551	1.98503e-05	0.00198503	2.31356e-06	2.05649e-06	2.41856e-06	0.231356	0.205649	0.241856	432235	486264	413468	1.84908	0.125119	6.84241e-07	6.08214e-07	6.08214e-07	0.0684241	0.0608214	0.0608214	1.10271e+06	1.64416e+06	1.64416e+06	0.245146	0.369925	1.62931e-06	1.44828e-06	1.81035e-06	0.162931	0.144828	0.181035	367570	690474	552379	1.84908	0.147131	5.43105e-07	4.8276e-07
SHANK2	6	3	3	0	0.807	0.33	0.000119102	0.0119102	5.9551e-05	0.0059551	5.9551e-05	0.0059551	0	0	2.31266e-06	2.0557e-06	2.17063e-06	0.231266	0.20557	0.217063	432402	486452	460695	NA	NA	1.79546e-06	1.59597e-06	1.59597e-06	0.27	0.159597	0.159597	367570	626580	626580	NA	NA	5.172e-07	4.59734e-07	5.74667e-07	0.05172	0.0459734	0.0574667	367570	2.17517e+06	1.74014e+06	NA	NA	0	0
RIF1	11	3	8	0	1.03	0.0571	0.000218354	0.0218354	5.9551e-05	0.0059551	0.000158803	0.0158803	0	0	2.31239e-06	2.05546e-06	2.00782e-06	0.231239	0.205546	0.200782	432452	486509	498052	2.28104	0.101375	2.52678e-06	2.24602e-06	2.24602e-06	0.252678	0.224602	0.224602	367570	445231	445231	2.28104	0.110773	-2.14384e-07	-1.90563e-07	-2.38204e-07	-0.0214384	-0.0190563	-0.0238204	-4.66454e+06	-5.2476e+06	-4.19808e+06	0	#DIV/0!	0	0
MYCN	7	2	3	2	0.746	0.0867	0.000138952	0.0138952	3.97007e-05	0.00397007	5.9551e-05	0.0059551	3.97007e-05	0.00397007	2.31231e-06	2.05538e-06	2.20664e-06	0.231231	0.205538	0.220664	432469	486527	453177	NA	NA	1.63164e-06	1.45034e-06	1.45034e-06	0.18	0.145034	0.145034	551356	689491	689491	NA	NA	6.80668e-07	6.05038e-07	7.56298e-07	0.0680668	0.0605038	0.0756298	367570	1.65279e+06	1.32223e+06	NA	NA	4.53779e-07	4.03359e-07
ATL1	7	0	6	1	0.569	0.146	0.000138952	0.0138952	0	0	0.000119102	0.0119102	1.98503e-05	0.00198503	2.30998e-06	2.05332e-06	2.56665e-06	0.230998	0.205332	0.256665	432904	487017	389613	0.435168	0.530825	0	0	0	0	0	0	NA	#DIV/0!	#DIV/0!	0.435168	0	2.30998e-06	2.05332e-06	2.56665e-06	0.230998	0.205332	0.256665	432904	487017	389613	1.22911	0.187939	3.84997e-07	3.4222e-07
OPA1	8	2	4	2	0.761	0.185	0.000158803	0.0158803	3.97007e-05	0.00397007	7.94013e-05	0.00794013	3.97007e-05	0.00397007	2.30998e-06	2.05332e-06	2.24309e-06	0.230998	0.205332	0.224309	432904	487017	445814	1.86538	0.123834	1.45602e-06	1.29424e-06	1.29424e-06	0.145602	0.129424	0.129424	551356	772653	772653	1.86538	0.0780549	8.53961e-07	7.59077e-07	9.48846e-07	0.0853961	0.0759077	0.0948846	1.17101e+06	1.31739e+06	1.05391e+06	1.33907	0.0637728	4.26981e-07	3.79538e-07
GIGYF1	7	4	3	0	1.02	0.339	0.000138952	0.0138952	7.94013e-05	0.00794013	5.9551e-05	0.0059551	0	0	2.3082e-06	2.05173e-06	2.03982e-06	0.23082	0.205173	0.203982	433239	487394	490239	NA	NA	2.36179e-06	2.09937e-06	2.09937e-06	0.36	0.209937	0.209937	275678	476333	476333	NA	NA	-5.35959e-08	-4.76408e-08	-5.9551e-08	-0.00535959	-0.00476408	-0.0059551	367570	-2.09904e+07	-1.67923e+07	NA	NA	0	0
RICTOR	11	0	9	2	0.713	0.089	0.000218354	0.0218354	0	0	0.000178653	0.0178653	3.97007e-05	0.00397007	2.3073e-06	2.05094e-06	2.56367e-06	0.23073	0.205094	0.256367	433406	487582	390066	4.04732	0.0570082	0	0	0	0	0	0	NA	#DIV/0!	#DIV/0!	1.41287	0	2.3073e-06	2.05094e-06	2.56367e-06	0.23073	0.205094	0.256367	433406	487582	390066	2.63445	0.087582	5.12734e-07	4.55764e-07
HELZ	10	0	9	1	0.713	0.0102	0.000198503	0.0198503	0	0	0.000178653	0.0178653	1.98503e-05	0.00198503	2.3073e-06	2.05094e-06	2.56367e-06	0.23073	0.205094	0.256367	433406	487582	390066	4.46538	0.0516709	0	0	0	0	0	0	NA	#DIV/0!	#DIV/0!	1.47035	0	2.3073e-06	2.05094e-06	2.56367e-06	0.23073	0.205094	0.256367	433406	487582	390066	2.99503	0.0770377	2.56367e-07	2.27882e-07
SPAG9	8	1	5	2	0.67	0.0676	0.000158803	0.0158803	1.98503e-05	0.00198503	9.92516e-05	0.00992516	3.97007e-05	0.00397007	2.30677e-06	2.05046e-06	2.37799e-06	0.230677	0.205046	0.237799	433507	487696	420523	3.47173	0.0664442	8.3288e-07	7.40338e-07	7.40338e-07	0.083288	0.0740338	0.0740338	1.10271e+06	1.35073e+06	1.35073e+06	1.0291	0.0809325	1.47389e-06	1.31012e-06	1.63765e-06	0.147389	0.131012	0.163765	678478	763288	610630	2.44263	0.0603402	5.89555e-07	5.24049e-07
SMARCA5	5	0	4	1	0.355	0.0157	9.92516e-05	0.00992516	0	0	7.94013e-05	0.00794013	1.98503e-05	0.00198503	2.30462e-06	2.04855e-06	2.56069e-06	0.230462	0.204855	0.256069	433910	488149	390519	0.00146098	157.745	0	0	0	0	0	0		#DIV/0!	#DIV/0!	0	#DIV/0!	2.30462e-06	2.04855e-06	2.56069e-06	0.230462	0.204855	0.256069		488149	390519	0.00146098	157.745	5.76156e-07	5.12138e-07
BTBD11	7	2	3	2	0.75	0.0891	0.000138952	0.0138952	3.97007e-05	0.00397007	5.9551e-05	0.0059551	3.97007e-05	0.00397007	2.2973e-06	2.04204e-06	2.19092e-06	0.22973	0.204204	0.219092	435294	489706	456429	0.807667	0.284436	1.62735e-06	1.44653e-06	1.44653e-06	0.162735	0.144653	0.144653	551356	691308	691308	0.807667	0.201488	6.69949e-07	5.9551e-07	7.44387e-07	0.0669949	0.059551	0.0744387	1.49265e+06	1.67923e+06	1.34339e+06	1.90027	0.0352554	4.46632e-07	3.97007e-07
TMCC1	4	2	2	0	0.548	0.169	7.94013e-05	0.00794013	3.97007e-05	0.00397007	3.97007e-05	0.00397007	0	0	2.29212e-06	2.03744e-06	2.21688e-06	0.229212	0.203744	0.221688	436278	490813	451083	1.7343	0.132164	1.48461e-06	1.31965e-06	1.31965e-06	0.148461	0.131965	0.131965	551356	757777	757777	0.321329	0.56444	8.07511e-07	7.17788e-07	8.97235e-07	0.0807511	0.0717788	0.0897235	551356	1.39317e+06	1.11454e+06	1.7343	0.104579	0	0
CACNA2D3	4	3	1	0	0.782	0.219	7.94013e-05	0.00794013	5.9551e-05	0.0059551	1.98503e-05	0.00198503	0	0	2.28765e-06	2.03347e-06	2.07674e-06	0.228765	0.203347	0.207674	437130	491771	481524	0.966695	0.236647	2.09292e-06	1.86037e-06	1.86037e-06	0.209292	0.186037	0.186037	367570	537527	537527	0.966695	0.28143	1.94732e-07	1.73095e-07	2.16369e-07	0.0194732	0.0173095	0.0216369	1.10271e+06	5.77718e+06	4.62174e+06	1.33288	0.0680374	0	0
PIEZO2	13	0	10	3	0.745	0.285	0.000258054	0.0258054	0	0	0.000198503	0.0198503	5.9551e-05	0.0059551	2.27783e-06	2.02473e-06	2.53092e-06	0.227783	0.202473	0.253092	439015	493892	395114	1.11417	0.204441	0	0	0	0	0	0	NA	#DIV/0!	#DIV/0!	0.439474	0	2.27783e-06	2.02473e-06	2.53092e-06	0.227783	0.202473	0.253092	439015	493892	395114	1.11417	0.204441	6.83348e-07	6.0742e-07
SLTM	5	2	3	0	0.707	0.165	9.92516e-05	0.00992516	3.97007e-05	0.00397007	5.9551e-05	0.0059551	0	0	2.27693e-06	2.02394e-06	2.19842e-06	0.227693	0.202394	0.219842	439187	494086	454871	0.99883	0.22796	1.49175e-06	1.326e-06	1.326e-06	0.149175	0.1326	0.1326	551356	754147	754147	0.99883	0.14935	7.8518e-07	6.97938e-07	8.72422e-07	0.078518	0.0697938	0.0872422	1.27359e+06	1.43279e+06	1.14623e+06	1.98672	0.0395214	0	0
CARD11	8	0	7	1	0.637	0.126	0.000158803	0.0158803	0	0	0.000138952	0.0138952	1.98503e-05	0.00198503	2.26979e-06	2.01759e-06	2.52198e-06	0.226979	0.201759	0.252198	440570	495641	396513	3.871	0.0586357	0	0	0	0	0	0	NA	#DIV/0!	#DIV/0!	0.563809	0	2.26979e-06	2.01759e-06	2.52198e-06	0.226979	0.201759	0.252198	440570	495641	396513	3.30719	0.0686319	3.24255e-07	2.88227e-07
GPBP1	4	3	1	0	0.797	0.221	7.94013e-05	0.00794013	5.9551e-05	0.0059551	1.98503e-05	0.00198503	0	0	2.26889e-06	2.01679e-06	2.05709e-06	0.226889	0.201679	0.205709	440744	495837	486124	NA	NA	2.08756e-06	1.85561e-06	1.85561e-06	0.27	0.185561	0.185561	367570	538907	538907	NA	NA	1.81333e-07	1.61185e-07	2.01481e-07	0.0181333	0.0161185	0.0201481	1.10271e+06	6.20406e+06	4.96325e+06	NA	NA	0	0
MBTD1	3	2	1	0	0.462	0	5.9551e-05	0.0059551	3.97007e-05	0.00397007	1.98503e-05	0.00198503	0	0	2.26711e-06	2.01521e-06	2.122e-06	0.226711	0.201521	0.2122	441091	496227	471254	1.68	0.134946	1.78653e-06	1.58803e-06	1.58803e-06	0.178653	0.158803	0.158803	551356	629712	629712	0.5035	0.360221	4.80576e-07	4.27179e-07	5.33974e-07	0.0480576	0.0427179	0.0533974	1.10271e+06	2.34094e+06	1.87275e+06	1.1765	0.0770805	0	0
OFD1	4	3	1	0	0.953	0.171	7.94013e-05	0.00794013	5.9551e-05	0.0059551	1.98503e-05	0.00198503	0	0	2.26353e-06	2.01203e-06	2.02136e-06	0.226353	0.201203	0.202136	441787	497011	494717	0.402251	0.562716	2.22155e-06	1.97471e-06	1.97471e-06	0.222155	0.197471	0.197471	367570	506403	506403	0.402251	0.676335	4.19834e-08	3.73186e-08	4.66483e-08	0.00419834	0.00373186	0.00466483	1.10271e+06	2.67963e+07	2.1437e+07	0.243698	0.372123	0	0
PIK3R2	11	0	8	3	0.684	0.288	0.000218354	0.0218354	0	0	0.000158803	0.0158803	5.9551e-05	0.0059551	2.25817e-06	2.00727e-06	2.50908e-06	0.225817	0.200727	0.250908	442836	498190	398552	NA	NA	0	0	0	0	0	0	NA	#DIV/0!	#DIV/0!	NA	NA	2.25817e-06	2.00727e-06	2.50908e-06	0.225817	0.200727	0.250908	137839	498190	398552	NA	NA	8.46815e-07	7.52724e-07
CXXC1	9	0	6	3	0.579	0.184	0.000178653	0.0178653	0	0	0.000119102	0.0119102	5.9551e-05	0.0059551	2.25639e-06	2.00568e-06	2.5071e-06	0.225639	0.200568	0.25071	443186	498585	398868	2.90279	0.0777317	0	0	0	0	0	0	NA	#DIV/0!	#DIV/0!	0.457856	0	2.25639e-06	2.00568e-06	2.5071e-06	0.225639	0.200568	0.25071	443186	498585	398868	2.44493	0.0922883	1.12819e-06	1.00284e-06
PPIP5K2	6	0	6	0	0.579	0.636	0.000119102	0.0119102	0	0	0.000119102	0.0119102	0	0	2.25639e-06	2.00568e-06	2.5071e-06	0.225639	0.200568	0.25071	443186	498585	398868	2.76774	0.0815244	0	0	0	0	0	0	NA	#DIV/0!	#DIV/0!	0.559539	0	2.25639e-06	2.00568e-06	2.5071e-06	0.225639	0.200568	0.25071	443186	498585	398868	2.76774	0.0815244	0	0
KIF5C	10	0	5	5	0.495	0.0373	0.000198503	0.0198503	0	0	9.92516e-05	0.00992516	9.92516e-05	0.00992516	2.25549e-06	2.00488e-06	2.5061e-06	0.225549	0.200488	0.25061	443362	498782	399026	3.72781	0.0605045	0	0	0	0	0	0	NA	#DIV/0!	#DIV/0!	1.41139	0	2.25549e-06	2.00488e-06	2.5061e-06	0.225549	0.200488	0.25061	443362	498782	399026	2.31642	0.0973698	2.25549e-06	2.00488e-06
NEB	31	4	23	4	1	0.369	0.00061536	0.061536	7.94013e-05	0.00794013	0.000456558	0.0456558	7.94013e-05	0.00794013	2.2546e-06	2.00409e-06	2.00409e-06	0.22546	0.200409	0.200409	443538	498980	498980	NA	NA	2.2546e-06	2.00409e-06	2.00409e-06	0.36	0.200409	0.200409	275678	498980	498980	NA	NA	0	0	0	0	0	0	47944	#DIV/0!	#DIV/0!	NA	NA	0	0
KPNA1	5	1	3	1	0.464	0.0948	9.92516e-05	0.00992516	1.98503e-05	0.00198503	5.9551e-05	0.0059551	1.98503e-05	0.00198503	2.24495e-06	1.99551e-06	2.31471e-06	0.224495	0.199551	0.231471	445444	501124	432020	2.13994	0.104907	8.08583e-07	7.18741e-07	7.18741e-07	0.0808583	0.0718741	0.0718741	1.10271e+06	1.39132e+06	1.39132e+06	0.709885	0.127747	1.43637e-06	1.27677e-06	1.59597e-06	0.143637	0.127677	0.159597	367570	783225	626580	1.43005	0.190242	4.7879e-07	4.25591e-07
INTS2	3	3	0	0	0.744	0.164	5.9551e-05	0.0059551	5.9551e-05	0.0059551	0	0	0	0	2.24031e-06	1.99138e-06	1.99138e-06	0.224031	0.199138	0.199138	446367	502163	502163	0.834692	0.268399	2.24031e-06	1.99138e-06	1.99138e-06	0.224031	0.199138	0.199138	367570	502163	502163	0.834692	0.325937	0	0	0	0	0	0	NA	#DIV/0!	#DIV/0!	1.51452	0	0	0
HERC2	9	1	7	1	0.763	0.152	0.000178653	0.0178653	1.98503e-05	0.00198503	0.000138952	0.0138952	1.98503e-05	0.00198503	2.23941e-06	1.99059e-06	2.31991e-06	0.223941	0.199059	0.231991	446545	502363	431052	10.5932	0.02114	7.57489e-07	6.73323e-07	6.73323e-07	0.0757489	0.0673323	0.0673323	1.10271e+06	1.48517e+06	1.48517e+06	2.59873	0.0291484	1.48193e-06	1.31727e-06	1.64658e-06	0.148193	0.131727	0.164658	674797	759147	607318	7.99451	0.0185368	2.11704e-07	1.88181e-07
TAOK3	4	2	2	0	0.62	0.128	7.94013e-05	0.00794013	3.97007e-05	0.00397007	3.97007e-05	0.00397007	0	0	2.23674e-06	1.98821e-06	2.13907e-06	0.223674	0.198821	0.213907	447080	502965	467493	3.21403	0.0695929	1.55785e-06	1.38476e-06	1.38476e-06	0.155785	0.138476	0.138476	551356	722147	722147	1.0223	0.177416	6.78881e-07	6.0345e-07	7.54312e-07	0.0678881	0.060345	0.0754312	551356	1.65714e+06	1.32571e+06	2.19173	0.0827523	0	0
DEPDC5	9	2	4	3	0.757	0.235	0.000178653	0.0178653	3.97007e-05	0.00397007	7.94013e-05	0.00794013	5.9551e-05	0.0059551	2.23495e-06	1.98662e-06	2.17957e-06	0.223495	0.198662	0.217957	447438	503367	458807	1.08741	0.205529	1.3667e-06	1.21484e-06	1.21484e-06	0.13667	0.121484	0.121484	551356	823154	823154	1.08741	0.125683	8.68253e-07	7.71781e-07	9.64726e-07	0.0868253	0.0771781	0.0964726	1.15174e+06	1.2957e+06	1.03656e+06	2.576	0.0337055	6.5119e-07	5.78836e-07
HGF	6	2	3	1	0.744	0.133	0.000119102	0.0119102	3.97007e-05	0.00397007	5.9551e-05	0.0059551	1.98503e-05	0.00198503	2.23495e-06	1.98662e-06	2.13907e-06	0.223495	0.198662	0.213907	447438	503367	467493	0.883478	0.252972	1.54892e-06	1.37682e-06	1.37682e-06	0.154892	0.137682	0.137682	551356	726312	726312	0.883478	0.175321	6.86027e-07	6.09802e-07	7.62253e-07	0.0686027	0.0609802	0.0762253	1.45767e+06	1.63988e+06	1.3119e+06	1.09301	0.0627647	2.28676e-07	2.03267e-07
PCDH1	8	1	5	2	0.681	0.0939	0.000158803	0.0158803	1.98503e-05	0.00198503	9.92516e-05	0.00992516	3.97007e-05	0.00397007	2.23414e-06	1.98591e-06	2.30252e-06	0.223414	0.198591	0.230252	447599	503548	434307	0.466201	0.479224	8.09387e-07	7.19455e-07	7.19455e-07	0.0809387	0.0719455	0.0719455	1.10271e+06	1.38994e+06	1.38994e+06	0.466201	0.173613	1.42476e-06	1.26645e-06	1.58306e-06	0.142476	0.126645	0.158306	701874	789608	631687	2.62098	0.0543597	5.69903e-07	5.0658e-07
LRP4	9	1	7	1	0.742	0.307	0.000178653	0.0178653	1.98503e-05	0.00198503	0.000138952	0.0138952	1.98503e-05	0.00198503	2.23227e-06	1.98424e-06	2.34274e-06	0.223227	0.198424	0.234274	447975	503972	426851	3.59361	0.0621178	6.19032e-07	5.50251e-07	5.50251e-07	0.0619032	0.0550251	0.0550251	1.10271e+06	1.81735e+06	1.81735e+06	1.02293	0.0605155	1.61324e-06	1.43399e-06	1.79248e-06	0.161324	0.143399	0.179248	619872	697356	557885	3.59361	0.0448918	2.30462e-07	2.04855e-07
ELAVL4	4	1	3	0	0.46	0.121	7.94013e-05	0.00794013	1.98503e-05	0.00198503	5.9551e-05	0.0059551	0	0	2.23227e-06	1.98424e-06	2.30581e-06	0.223227	0.198424	0.230581	447975	503972	433686	NA	NA	7.8518e-07	6.97938e-07	6.97938e-07	0.09	0.0697938	0.0697938	1.10271e+06	1.43279e+06	1.43279e+06	NA	NA	1.44709e-06	1.2863e-06	1.60788e-06	0.144709	0.12863	0.160788	367570	777423	621938	NA	NA	0	0
BRSK2	3	3	0	0	0.627	0.167	5.9551e-05	0.0059551	5.9551e-05	0.0059551	0	0	0	0	2.23227e-06	1.98424e-06	1.98424e-06	0.223227	0.198424	0.198424	447975	503972	503972	2.40515	0.0928119	2.23227e-06	1.98424e-06	1.98424e-06	0.223227	0.198424	0.198424	367570	503972	503972	0.238414	1.14111	0	0	0	0	0	0	NA	#DIV/0!	#DIV/0!	2.16674	0	0	0
EPHB1	10	1	6	3	0.73	0.122	0.000198503	0.0198503	1.98503e-05	0.00198503	0.000119102	0.0119102	5.9551e-05	0.0059551	2.23138e-06	1.98344e-06	2.30502e-06	0.223138	0.198344	0.230502	448154	504173	433836	0.86984	0.256527	7.84286e-07	6.97144e-07	6.97144e-07	0.0784286	0.0697144	0.0697144	1.10271e+06	1.43442e+06	1.43442e+06	0.86984	0.0901644	1.44709e-06	1.2863e-06	1.60788e-06	0.144709	0.12863	0.160788	691043	777423	621938	1.89752	0.0762623	7.23544e-07	6.43151e-07
CMAS	4	2	2	0	0.545	0.206	7.94013e-05	0.00794013	3.97007e-05	0.00397007	3.97007e-05	0.00397007	0	0	2.23138e-06	1.98344e-06	2.16408e-06	0.223138	0.198344	0.216408	448154	504173	462090	NA	NA	1.4185e-06	1.26089e-06	1.26089e-06	0.18	0.126089	0.126089	551356	793089	793089	NA	NA	8.12871e-07	7.22552e-07	9.0319e-07	0.0812871	0.0722552	0.090319	551356	1.38398e+06	1.10719e+06	NA	NA	0	0
PAPOLG	13	0	8	5	0.688	0.135	0.000258054	0.0258054	0	0	0.000158803	0.0158803	9.92516e-05	0.00992516	2.22959e-06	1.98186e-06	2.47732e-06	0.222959	0.198186	0.247732	448513	504577	403662	0.750254	0.297178	0	0	0	0	0	0	NA	#DIV/0!	#DIV/0!	0.750254	0	2.22959e-06	1.98186e-06	2.47732e-06	0.222959	0.198186	0.247732	448513	504577	403662	1.24886	0.178529	1.39349e-06	1.23866e-06
PHF20L1	5	2	3	0	0.776	0.0889	9.92516e-05	0.00992516	3.97007e-05	0.00397007	5.9551e-05	0.0059551	0	0	2.22798e-06	1.98043e-06	2.11382e-06	0.222798	0.198043	0.211382	448837	504941	473077	1.17658	0.18936	1.62771e-06	1.44685e-06	1.44685e-06	0.162771	0.144685	0.144685	551356	691156	691156	1.17658	0.138342	6.00274e-07	5.33577e-07	6.66971e-07	0.0600274	0.0533577	0.0666971	1.66591e+06	1.87414e+06	1.49932e+06	1.23245	0.0487056	0	0
AP2M1	3	0	3	0	0.169	0.04	5.9551e-05	0.0059551	0	0	5.9551e-05	0.0059551	0	0	2.22691e-06	1.97947e-06	2.47434e-06	0.222691	0.197947	0.247434	449053	505185	404148	0.00109574	203.234	0	0	0	0	0	0		#DIV/0!	#DIV/0!	0	#DIV/0!	2.22691e-06	1.97947e-06	2.47434e-06	0.222691	0.197947	0.247434		505185	404148	0.00109574	203.234	0	0
ACTC1	6	0	3	3	0.17	0.152	0.000119102	0.0119102	0	0	5.9551e-05	0.0059551	5.9551e-05	0.0059551	2.22423e-06	1.97709e-06	2.47137e-06	0.222423	0.197709	0.247137	449594	505793	404635	0.00109574	202.989	0	0	0	0	0	0		#DIV/0!	#DIV/0!	0	#DIV/0!	2.22423e-06	1.97709e-06	2.47137e-06	0.222423	0.197709	0.247137		505793	404635	0.00109574	202.989	2.22423e-06	1.97709e-06
FGFR1	12	0	8	4	0.689	0.094	0.000238204	0.0238204	0	0	0.000158803	0.0158803	7.94013e-05	0.00794013	2.22244e-06	1.9755e-06	2.46938e-06	0.222244	0.19755	0.246938	449955	506200	404960	0.555303	0.400222	0	0	0	0	0	0	NA	#DIV/0!	#DIV/0!	0.555303	0	2.22244e-06	1.9755e-06	2.46938e-06	0.222244	0.19755	0.246938	449955	506200	404960	1.6194	0.137239	1.11122e-06	9.87752e-07
HACE1	8	1	4	3	0.539	0.357	0.000158803	0.0158803	1.98503e-05	0.00198503	7.94013e-05	0.00794013	5.9551e-05	0.0059551	2.22155e-06	1.97471e-06	2.34075e-06	0.222155	0.197471	0.234075	450136	506403	427213	2.11981	0.104799	5.74369e-07	5.1055e-07	5.1055e-07	0.0574369	0.051055	0.051055	1.10271e+06	1.95867e+06	1.95867e+06	0.805523	0.0713039	1.64718e-06	1.46416e-06	1.8302e-06	0.164718	0.146416	0.18302	607098	682985	546388	2.11981	0.0777042	1.23539e-06	1.09812e-06
MAP3K5	6	1	5	0	0.659	0.221	0.000119102	0.0119102	1.98503e-05	0.00198503	9.92516e-05	0.00992516	0	0	2.21887e-06	1.97233e-06	2.31078e-06	0.221887	0.197233	0.231078	450680	507015	432755	NA	NA	6.95853e-07	6.18536e-07	6.18536e-07	0.09	0.0618536	0.0618536	1.10271e+06	1.61672e+06	1.61672e+06	NA	NA	1.52302e-06	1.35379e-06	1.69224e-06	0.152302	0.135379	0.169224	220542	738666	590933	NA	NA	0	0
GAPVD1	9	1	6	2	0.744	0.0546	0.000178653	0.0178653	1.98503e-05	0.00198503	0.000119102	0.0119102	3.97007e-05	0.00397007	2.21655e-06	1.97026e-06	2.27517e-06	0.221655	0.197026	0.227517	451152	507546	439529	1.594	0.139055	8.44493e-07	7.5066e-07	7.5066e-07	0.0844493	0.075066	0.075066	1.10271e+06	1.33216e+06	1.33216e+06	1.594	0.0529793	1.37205e-06	1.2196e-06	1.52451e-06	0.137205	0.12196	0.152451	728834	819938	655951	2.1298	0.0644217	4.57352e-07	4.06535e-07
MYH11	18	1	14	3	0.879	0.217	0.000357306	0.0357306	1.98503e-05	0.00198503	0.000277905	0.0277905	5.9551e-05	0.0059551	2.21262e-06	1.96677e-06	2.30304e-06	0.221262	0.196677	0.230304	451954	508448	434210	1.03581	0.213612	6.99426e-07	6.21712e-07	6.21712e-07	0.0699426	0.0621712	0.0621712	1.10271e+06	1.60846e+06	1.60846e+06	1.03581	0.0675244	1.51319e-06	1.34506e-06	1.68132e-06	0.151319	0.134506	0.168132	660855	743462	594770	1.77987	0.0850171	3.24255e-07	2.88227e-07
EIF3B	7	1	6	0	0.754	0	0.000138952	0.0138952	1.98503e-05	0.00198503	0.000119102	0.0119102	0	0	2.21172e-06	1.96598e-06	2.25897e-06	0.221172	0.196598	0.225897	452136	508653	442680	0.405151	0.545902	8.93265e-07	7.94013e-07	7.94013e-07	0.0893265	0.0794013	0.0794013	1.10271e+06	1259425	1259425	0.405151	0.220477	1.31846e-06	1.17196e-06	1.46495e-06	0.131846	0.117196	0.146495	758461	853269	682615	1.22179	0.107912	0	0
PTPRM	12	0	9	3	0.725	0.144	0.000238204	0.0238204	0	0	0.000178653	0.0178653	5.9551e-05	0.0059551	2.21083e-06	1.96518e-06	2.45648e-06	0.221083	0.196518	0.245648	452319	508859	407087	0.831544	0.265871	0	0	0	0	0	0	NA	#DIV/0!	#DIV/0!	0.831544	0	2.21083e-06	1.96518e-06	2.45648e-06	0.221083	0.196518	0.245648	452319	508859	407087	2.55768	0.086439	7.36943e-07	6.55061e-07
AFF3	10	1	9	0	0.823	0.118	0.000198503	0.0198503	1.98503e-05	0.00198503	0.000178653	0.0178653	0	0	2.21083e-06	1.96518e-06	2.2814e-06	0.221083	0.196518	0.22814	452319	508859	438328	1.0742	0.205813	7.8786e-07	7.0032e-07	7.0032e-07	0.078786	0.070032	0.070032	1.10271e+06	1.42792e+06	1.42792e+06	1.0742	0.0733441	1.42297e-06	1.26486e-06	1.58108e-06	0.142297	0.126486	0.158108	702755	790599	632480	1.60251	0.0887963	0	0
ACTN4	5	1	3	1	0.503	0.0208	9.92516e-05	0.00992516	1.98503e-05	0.00198503	5.9551e-05	0.0059551	1.98503e-05	0.00198503	2.20654e-06	1.96137e-06	2.25734e-06	0.220654	0.196137	0.225734	453198	509847	442999	4.08063	0.0540736	8.74685e-07	7.77498e-07	7.77498e-07	0.0874685	0.0777498	0.0777498	1.10271e+06	1.28618e+06	1.28618e+06	0.63503	0.142805	1.33186e-06	1.18387e-06	1.47984e-06	0.133186	0.118387	0.147984	367570	844685	675748	3.4456	0.0789578	4.43953e-07	3.94625e-07
SULF2	8	2	5	1	0.795	0.278	0.000158803	0.0158803	3.97007e-05	0.00397007	9.92516e-05	0.00992516	1.98503e-05	0.00198503	2.20547e-06	1.96042e-06	2.16388e-06	0.220547	0.196042	0.216388	453418	510095	462132	NA	NA	1.28987e-06	1.14655e-06	1.14655e-06	0.18	0.114655	0.114655	551356	872178	872178	NA	NA	9.15596e-07	8.13863e-07	1.01733e-06	0.0915596	0.0813863	0.101733	220542	1.22871e+06	982966	NA	NA	1.83119e-07	1.62773e-07
DDI2	4	1	3	0	0.496	0.0438	7.94013e-05	0.00794013	1.98503e-05	0.00198503	5.9551e-05	0.0059551	0	0	2.20476e-06	1.95978e-06	2.25992e-06	0.220476	0.195978	0.225992	453565	510261	442494	0.271489	0.812098	8.5414e-07	7.59235e-07	7.59235e-07	0.085414	0.0759235	0.0759235	1.10271e+06	1.31711e+06	1.31711e+06	0.271489	0.33403	1.35062e-06	1.20055e-06	1.50068e-06	0.135062	0.120055	0.150068	367570	832953	666362	1.30629	0.208266	0	0
MGA	11	2	7	2	0.921	0.0428	0.000218354	0.0218354	3.97007e-05	0.00397007	0.000138952	0.0138952	3.97007e-05	0.00397007	2.20404e-06	1.95915e-06	2.06892e-06	0.220404	0.195915	0.206892	453712	510426	483344	1.42906	0.15423	1.71007e-06	1.52006e-06	1.52006e-06	0.171007	0.152006	0.152006	551356	657869	657869	1.42906	0.119664	4.93975e-07	4.39089e-07	5.48862e-07	0.0493975	0.0439089	0.0548862	2.02439e+06	2.27744e+06	1.82195e+06	1.4556	0.0339362	1.41136e-07	1.25454e-07
RALGAPA1	8	0	8	0	0.692	0.153	0.000158803	0.0158803	0	0	0.000158803	0.0158803	0	0	2.201e-06	1.95645e-06	2.44556e-06	0.2201	0.195645	0.244556	454338	511130	408904	4.30998	0.0510676	0	0	0	0	0	0	NA	#DIV/0!	#DIV/0!	1.22396	0	2.201e-06	1.95645e-06	2.44556e-06	0.2201	0.195645	0.244556	454338	511130	408904	3.08602	0.0713219	0	0
ATM	12	5	6	1	0.921	0.603	0.000238204	0.0238204	9.92516e-05	0.00992516	0.000119102	0.0119102	1.98503e-05	0.00198503	2.19654e-06	1.95248e-06	2.04657e-06	0.219654	0.195248	0.204657	455262	512170	488623	NA	NA	1.77313e-06	1.57612e-06	1.57612e-06	0.45	0.157612	0.157612	220542	634471	634471	NA	NA	4.23408e-07	3.76362e-07	4.70453e-07	0.0423408	0.0376362	0.0470453	183785	2.65701e+06	2.12561e+06	NA	NA	7.05679e-08	6.2727e-08
KAZN	6	2	3	1	0.708	0.211	0.000119102	0.0119102	3.97007e-05	0.00397007	5.9551e-05	0.0059551	1.98503e-05	0.00198503	2.19207e-06	1.94851e-06	2.1224e-06	0.219207	0.194851	0.21224	456189	513213	471165	NA	NA	1.40957e-06	1.25295e-06	1.25295e-06	0.18	0.125295	0.125295	551356	798115	798115	NA	NA	7.825e-07	6.95556e-07	8.69444e-07	0.07825	0.0695556	0.0869444	367570	1.4377e+06	1.15016e+06	NA	NA	2.60833e-07	2.31852e-07
ACTN1	6	1	4	1	0.61	0.108	0.000119102	0.0119102	1.98503e-05	0.00198503	7.94013e-05	0.00794013	1.98503e-05	0.00198503	2.19029e-06	1.94692e-06	2.25659e-06	0.219029	0.194692	0.225659	456562	513632	443147	3.503	0.0625259	7.96792e-07	7.0826e-07	7.0826e-07	0.0796792	0.070826	0.070826	1.10271e+06	1.41191e+06	1.41191e+06	0.862747	0.0923553	1.39349e-06	1.23866e-06	1.54833e-06	0.139349	0.123866	0.154833	717621	807324	645859	2.64026	0.0527787	3.48373e-07	3.09665e-07
ESRRG	5	1	4	0	0.566	0.284	9.92516e-05	0.00992516	1.98503e-05	0.00198503	7.94013e-05	0.00794013	0	0	2.19029e-06	1.94692e-06	2.29152e-06	0.219029	0.194692	0.229152	456562	513632	436391	NA	NA	6.39578e-07	5.68513e-07	5.68513e-07	0.09	0.0568513	0.0568513	1.10271e+06	1.75897e+06	1.75897e+06	NA	NA	1.55071e-06	1.37841e-06	1.72301e-06	0.155071	0.137841	0.172301	275678	725475	580380	NA	NA	0	0
AGAP3	10	0	7	3	0.65	0.186	0.000198503	0.0198503	0	0	0.000138952	0.0138952	5.9551e-05	0.0059551	2.1885e-06	1.94533e-06	2.43167e-06	0.21885	0.194533	0.243167	456934	514051	411241	0.958476	0.228331	0	0	0	0	0	0	NA	#DIV/0!	#DIV/0!	0.958476	0	2.1885e-06	1.94533e-06	2.43167e-06	0.21885	0.194533	0.243167	456934	514051	411241	2.60016	0.0841678	9.37928e-07	8.33714e-07
NSD3	5	1	4	0	0.62	0.07	9.92516e-05	0.00992516	1.98503e-05	0.00198503	7.94013e-05	0.00794013	0	0	2.1885e-06	1.94533e-06	2.24706e-06	0.21885	0.194533	0.224706	456934	514051	445027	3.84278	0.0569509	8.30736e-07	7.38432e-07	7.38432e-07	0.0830736	0.0738432	0.0738432	1.10271e+06	1.35422e+06	1.35422e+06	0.897592	0.0925516	1.35776e-06	1.2069e-06	1.50862e-06	0.135776	0.12069	0.150862	736506	828569	662855	2.94519	0.046101	0	0
AP2A2	7	1	4	2	0.632	0.0227	0.000138952	0.0138952	1.98503e-05	0.00198503	7.94013e-05	0.00794013	3.97007e-05	0.00397007	2.18787e-06	1.94478e-06	2.23697e-06	0.218787	0.194478	0.223697	457065	514198	447033	2.863	0.0764189	8.72988e-07	7.75989e-07	7.75989e-07	0.0872988	0.0775989	0.0775989	1.10271e+06	1.28868e+06	1.28868e+06	0.418775	0.208462	1.31489e-06	1.16879e-06	1.46098e-06	0.131489	0.116879	0.146098	760522	855588	684470	2.44422	0.0537956	6.57443e-07	5.84394e-07
SLC39A8	9	2	4	3	0.798	0.18	0.000178653	0.0178653	3.97007e-05	0.00397007	7.94013e-05	0.00794013	5.9551e-05	0.0059551	2.18671e-06	1.94374e-06	2.10413e-06	0.218671	0.194374	0.210413	457308	514471	475255	NA	NA	1.46495e-06	1.30218e-06	1.30218e-06	0.18	0.130218	0.130218	551356	767942	767942	NA	NA	7.21758e-07	6.41563e-07	8.01953e-07	0.0721758	0.0641563	0.0801953	275678	1.55869e+06	1.24696e+06	NA	NA	5.41318e-07	4.81172e-07
RMND5A	6	1	3	2	0.471	0.145	0.000119102	0.0119102	1.98503e-05	0.00198503	5.9551e-05	0.0059551	3.97007e-05	0.00397007	2.18135e-06	1.93898e-06	2.254e-06	0.218135	0.193898	0.2254	458431	515735	443655	0.370001	0.589553	7.63741e-07	6.78881e-07	6.78881e-07	0.0763741	0.0678881	0.0678881	1.10271e+06	1.47301e+06	1.47301e+06	0.370001	0.245096	1.41761e-06	1.2601e-06	1.57512e-06	0.141761	0.12601	0.157512	367570	793589	634871	1.08486	0.250776	9.45074e-07	8.40066e-07
PLXNA3	6	3	3	0	0.937	0.25	0.000119102	0.0119102	5.9551e-05	0.0059551	5.9551e-05	0.0059551	0	0	2.17867e-06	1.9366e-06	1.97412e-06	0.217867	0.19366	0.197412	458995	516369	506556	NA	NA	2.00985e-06	1.78653e-06	1.78653e-06	0.27	0.178653	0.178653	367570	559744	559744	NA	NA	1.68827e-07	1.50068e-07	1.87586e-07	0.0168827	0.0150068	0.0187586	367570	6.66362e+06	5.3309e+06	NA	NA	0	0
HSP90AB1	5	2	2	1	0.713	0.0677	9.92516e-05	0.00992516	3.97007e-05	0.00397007	3.97007e-05	0.00397007	1.98503e-05	0.00198503	2.17832e-06	1.93628e-06	2.05022e-06	0.217832	0.193628	0.205022	459070	516454	487752	0.380242	0.572876	1.66558e-06	1.48052e-06	1.48052e-06	0.166558	0.148052	0.148052	551356	675440	675440	0.380242	0.476989	5.12734e-07	4.55764e-07	5.69704e-07	0.0512734	0.0455764	0.0569704	551356	2.19412e+06	1.7553e+06	1.20773	0.150176	2.56367e-07	2.27882e-07
FBXO38	9	1	5	3	0.683	0.152	0.000178653	0.0178653	1.98503e-05	0.00198503	9.92516e-05	0.00992516	5.9551e-05	0.0059551	2.17331e-06	1.93183e-06	2.24646e-06	0.217331	0.193183	0.224646	460127	517643	445144	1.2927	0.168122	7.57489e-07	6.73323e-07	6.73323e-07	0.0757489	0.0673323	0.0673323	1.10271e+06	1.48517e+06	1.48517e+06	1.2927	0.0585973	1.41582e-06	1.25851e-06	1.57314e-06	0.141582	0.125851	0.157314	706302	794590	635672	2.06108	0.0686934	8.49495e-07	7.55106e-07
ZMYM4	6	1	4	1	0.618	0.0968	0.000119102	0.0119102	1.98503e-05	0.00198503	7.94013e-05	0.00794013	1.98503e-05	0.00198503	2.17171e-06	1.9304e-06	2.23372e-06	0.217171	0.19304	0.223372	460468	518026	447684	4.13161	0.0525632	8.06797e-07	7.17153e-07	7.17153e-07	0.0806797	0.0717153	0.0717153	1.10271e+06	1.3944e+06	1.3944e+06	1.07605	0.0749778	1.36491e-06	1.21325e-06	1.51657e-06	0.136491	0.121325	0.151657	732650	824231	659385	3.05556	0.0446697	3.41227e-07	3.03313e-07
ATP1B1	3	2	1	0	0.569	0	5.9551e-05	0.0059551	3.97007e-05	0.00397007	1.98503e-05	0.00198503	0	0	2.17153e-06	1.93025e-06	2.0158e-06	0.217153	0.193025	0.20158	460506	518069	496081	0.516614	0.420338	1.78653e-06	1.58803e-06	1.58803e-06	0.178653	0.158803	0.158803	551356	629712	629712	0.516614	0.351077	3.84997e-07	3.4222e-07	4.27775e-07	0.0384997	0.034222	0.0427775	1.10271e+06	2.9221e+06	2.33768e+06	0.794215	0.114183	0	0
CLPTM1	6	1	4	1	0.602	0.165	0.000119102	0.0119102	1.98503e-05	0.00198503	7.94013e-05	0.00794013	1.98503e-05	0.00198503	2.16795e-06	1.92707e-06	2.24309e-06	0.216795	0.192707	0.224309	461264	518923	445814	0.433011	0.50067	7.45876e-07	6.63001e-07	6.63001e-07	0.0745876	0.0663001	0.0663001	1.10271e+06	1.50829e+06	1.50829e+06	0.433011	0.172253	1.42208e-06	1.26407e-06	1.58009e-06	0.142208	0.126407	0.158009	703197	791096	632877	2.05633	0.069156	3.55519e-07	3.16017e-07
SND1	7	0	6	1	0.596	0.177	0.000138952	0.0138952	0	0	0.000119102	0.0119102	1.98503e-05	0.00198503	2.16527e-06	1.92469e-06	2.40586e-06	0.216527	0.192469	0.240586	461835	519565	415652	3.70611	0.0584244	0	0	0	0	0	0	NA	#DIV/0!	#DIV/0!	1.22922	0	2.16527e-06	1.92469e-06	2.40586e-06	0.216527	0.192469	0.240586	461835	519565	415652	2.47689	0.087419	3.60879e-07	3.20781e-07
ZNF207	5	1	4	0	0.579	0.262	9.92516e-05	0.00992516	1.98503e-05	0.00198503	7.94013e-05	0.00794013	0	0	2.16349e-06	1.9231e-06	2.25738e-06	0.216349	0.19231	0.225738	462217	519994	442992	NA	NA	6.59229e-07	5.85982e-07	5.85982e-07	0.09	0.0585982	0.0585982	1.10271e+06	1.70654e+06	1.70654e+06	NA	NA	1.50426e-06	1.33712e-06	1.6714e-06	0.150426	0.133712	0.16714	275678	747877	598302	NA	NA	0	0
TRMT1L	5	2	3	0	0.73	0.194	9.92516e-05	0.00992516	3.97007e-05	0.00397007	5.9551e-05	0.0059551	0	0	2.16349e-06	1.9231e-06	2.08389e-06	0.216349	0.19231	0.208389	462217	519994	479872	NA	NA	1.43994e-06	1.27995e-06	1.27995e-06	0.18	0.127995	0.127995	551356	781281	781281	NA	NA	7.23544e-07	6.43151e-07	8.03938e-07	0.0723544	0.0643151	0.0803938	367570	1.55485e+06	1.24388e+06	NA	NA	0	0
LARP4B	4	2	2	0	0.74	0.0503	7.94013e-05	0.00794013	3.97007e-05	0.00397007	3.97007e-05	0.00397007	0	0	2.16116e-06	1.92104e-06	2.02426e-06	0.216116	0.192104	0.202426	462713	520553	494008	0.390427	0.553539	1.69667e-06	1.50815e-06	1.50815e-06	0.169667	0.150815	0.150815	551356	663065	663065	0.390427	0.464546	4.64498e-07	4.12887e-07	5.16109e-07	0.0464498	0.0412887	0.0516109	551356	2.42197e+06	1.93758e+06	1.25745	0.144237	0	0
CDH2	8	1	6	1	0.739	0.147	0.000158803	0.0158803	1.98503e-05	0.00198503	0.000119102	0.0119102	1.98503e-05	0.00198503	2.16081e-06	1.92072e-06	2.23157e-06	0.216081	0.192072	0.223157	462790	520639	448114	0.441754	0.489143	7.61955e-07	6.77293e-07	6.77293e-07	0.0761955	0.0677293	0.0677293	1.10271e+06	1.47647e+06	1.47647e+06	0.441754	0.172484	1.39885e-06	1.24342e-06	1.55428e-06	0.139885	0.124342	0.155428	714872	804231	643384	1.34681	0.103865	2.33142e-07	2.07237e-07
RAP1B	4	1	2	1	0.251	0.0823	7.94013e-05	0.00794013	1.98503e-05	0.00198503	3.97007e-05	0.00397007	1.98503e-05	0.00198503	2.15786e-06	1.9181e-06	2.21546e-06	0.215786	0.19181	0.221546	463422	521350	451374	NA	NA	8.19749e-07	7.28666e-07	7.28666e-07	0.09	0.0728666	0.0728666	1.10271e+06	1.37237e+06	1.37237e+06	NA	NA	1.33811e-06	1.18943e-06	1.48679e-06	0.133811	0.118943	0.148679	551356	840738	672590	NA	NA	6.69055e-07	5.94716e-07
ZDBF2	10	3	7	0	0.962	0.284	0.000198503	0.0198503	5.9551e-05	0.0059551	0.000138952	0.0138952	0	0	2.15634e-06	1.91675e-06	1.96955e-06	0.215634	0.191675	0.196955	463749	521717	507730	NA	NA	1.91873e-06	1.70554e-06	1.70554e-06	0.27	0.170554	0.170554	367570	586324	586324	NA	NA	2.37608e-07	2.11207e-07	2.64009e-07	0.0237608	0.0211207	0.0264009	157530	4.73468e+06	3.78774e+06	NA	NA	0	0
UBE3C	4	2	2	0	0.707	0.0871	7.94013e-05	0.00794013	3.97007e-05	0.00397007	3.97007e-05	0.00397007	0	0	2.15438e-06	1.915e-06	2.03132e-06	0.215438	0.1915	0.203132	464172	522193	492290	1.45945	0.147616	1.63092e-06	1.44971e-06	1.44971e-06	0.163092	0.144971	0.144971	551356	689794	689794	1.45945	0.124274	5.23453e-07	4.65292e-07	5.81615e-07	0.0523453	0.0465292	0.0581615	551356	2.14919e+06	1.71935e+06	1.82794	0.0992217	0	0
TPR	7	1	6	0	0.756	0.0638	0.000138952	0.0138952	1.98503e-05	0.00198503	0.000119102	0.0119102	0	0	2.14401e-06	1.90579e-06	2.1964e-06	0.214401	0.190579	0.21964	466415	524717	455291	6.86995	0.0312086	8.36274e-07	7.43355e-07	7.43355e-07	0.0836274	0.0743355	0.0743355	1.10271e+06	1.34525e+06	1.34525e+06	3.74604	0.0223242	1.30774e-06	1.16244e-06	1.45304e-06	0.130774	0.116244	0.145304	764678	860263	688210	3.12391	0.0418622	0	0
H2AC8	8	0	6	2	0.6	0.82	0.000158803	0.0158803	0	0	0.000119102	0.0119102	3.97007e-05	0.00397007	2.14384e-06	1.90563e-06	2.38204e-06	0.214384	0.190563	0.238204	466454	524760	419808	NA	NA	0	0	0	0	0	0	NA	#DIV/0!	#DIV/0!	NA	NA	2.14384e-06	1.90563e-06	2.38204e-06	0.214384	0.190563	0.238204	183785	524760	419808	NA	NA	7.14612e-07	6.35211e-07
[truncated: 10,518 more rows]
[truncated: 12 more columns]

## Sheet: Table S4.
Table S4. Prevalence Estimates among DD (n = 31,191). Zablotsky and Black prevalence: 1.2% (95% CI: 1.1%–1.4%)
[truncated: 9,702 more rows]
[truncated: 63 more columns]

## Sheet: Table S5
Table S5. Prevalence Estimates among ASD (n = 16,125). Zablotsky and Black ASD prevalence = 2.5% (95% CI: 2.2%-2.7%)
[truncated: 6,351 more rows]
[truncated: 1 more columns]

## Sheet: Table S6
Table S6. Pearson's correlations and corrected p values for prevalence vs incidence.
[truncated: 8 more rows]
